# Supplementary material for: Multiplexed functional metagenomic analysis of the infant microbiome identifies effectors of NF-κB, autophagy, and cellular redox state
Source: Cell Rep. 2021 Sep 21;36(12):109746. doi: 10.1016/j.celrep.2021.109746 (PMC8480279; doi:10.1016/j.celrep.2021.109746)
Supplement: Table S1. 16S analysis of infant stool samples, related to Figure 1 [file mmc2.xlsx]

## Sheet: Table S1. Bracken 16S analysis
Sample 1 - 2.9 months old						Sample 2 - 3.9 months old						Sample 3 - 4.3 months old						Sample 4 - 5.3 months old						Sample 5 - 5.7 months old						Sample 6 - 7.1 months old						Sample 7 - 7.4 months old						Sample 8 - 8.9 months old						Sample 9 - 9.7 months old
Fraction of total reads	Total Reads	Level ID (S=Species, G=Genus, O=Order, F=Family, P=Phylum, K=Kingdom)	Taxonomy ID	Name		Fraction of total reads	Total Reads	Level ID (S=Species, G=Genus, O=Order, F=Family, P=Phylum, K=Kingdom)	Taxonomy ID	Name		Fraction of total reads	Total Reads	Level ID (S=Species, G=Genus, O=Order, F=Family, P=Phylum, K=Kingdom)	Taxonomy ID	Name		Fraction of total reads	Total Reads	Level ID (S=Species, G=Genus, O=Order, F=Family, P=Phylum, K=Kingdom)	Taxonomy ID	Name		Fraction of total reads	Total Reads	Level ID (S=Species, G=Genus, O=Order, F=Family, P=Phylum, K=Kingdom)	Taxonomy ID	Name		Fraction of total reads	Total Reads	Level ID (S=Species, G=Genus, O=Order, F=Family, P=Phylum, K=Kingdom)	Taxonomy ID	Name		Fraction of total reads	Total Reads	Level ID (S=Species, G=Genus, O=Order, F=Family, P=Phylum, K=Kingdom)	Taxonomy ID	Name		Fraction of total reads	Total Reads	Level ID (S=Species, G=Genus, O=Order, F=Family, P=Phylum, K=Kingdom)	Taxonomy ID	Name		Fraction of total reads	Total Reads
0.37	5635	U	0	unclassified		0.13	2041	U	0	unclassified		0.21	3442	U	0	unclassified		0.36	5126	U	0	unclassified		0.32	5009	U	0	unclassified		0.65	10100	U	0	unclassified		0.33	5889	U	0	unclassified		0.15	3321	U	0	unclassified		0.48	8212
99.64	1524849	R	1	root		99.88	1538375	R	1	root		99.8	1604144	R	1	root		99.65	1423511	R	1	root		99.69	1562944	R	1	root		99.35	1540908	R	1	root		99.68	1780862	R	1	root		99.87	2224089	R	1	root		99.53	1718071
0	2	D	10239	Viruses		0.24	3693	R1	28384	other sequences		0	5	D	10239	Viruses		0	2	D	10239	Viruses		0	1	D	10239	Viruses		0	4	D	10239	Viruses		0	1	D	10239	Viruses		0.29	6538	R1	28384	other sequences		0	6
0.4	6063	R1	28384	other sequences		99.64	1534682	R1	131567	cellular organisms		0.19	3098	R1	28384	other sequences		0.85	12210	R1	28384	other sequences		0.09	1440	R1	28384	other sequences		0.01	212	R1	28384	other sequences		2.4	42790	R1	28384	other sequences		99.57	2217551	R1	131567	cellular organisms		0.66	11406
99.25	1518784	R1	131567	cellular organisms		0.01	83	D	2759	Eukaryota		99.6	1601041	R1	131567	cellular organisms		98.79	1411299	R1	131567	cellular organisms		99.6	1561503	R1	131567	cellular organisms		99.34	1540692	R1	131567	cellular organisms		97.28	1738070	R1	131567	cellular organisms		0	89	D	2759	Eukaryota		98.87	1706659
0	1	D1	2731342	Monodnaviria		99.63	1534582	D	2	Bacteria		0	1	D1	2731342	Monodnaviria		0	2	D1	2732004	Varidnaviria		0	1	D1	2732004	Varidnaviria		0.01	120	D	2759	Eukaryota		0.01	152	D	2759	Eukaryota		99.57	2217458	D	2	Bacteria		0.01	117
0.01	79	D	2759	Eukaryota		0	16	D	2157	Archaea		0	71	D	2759	Eukaryota		0.01	158	D	2759	Eukaryota		0	47	D	2759	Eukaryota		0	4	D1	2731341	Duplodnaviria		0	1	D1	2731341	Duplodnaviria		0	4	D	2157	Archaea		0	6
0	1	D1	2731341	Duplodnaviria		0.01	139	D1	49928	unclassified Bacteria		0	4	D1	2731341	Duplodnaviria		98.78	1411131	D	2	Bacteria		99.59	1561448	D	2	Bacteria		99.33	1540566	D	2	Bacteria		97.27	1737902	D	2	Bacteria		0.02	423	D1	49928	unclassified Bacteria		98.86	1706528
99.24	1518695	D	2	Bacteria		0	49	P	200918	Thermotogae		99.6	1600964	D	2	Bacteria		0	9	D	2157	Archaea		0	8	D	2157	Archaea		0	6	D	2157	Archaea		0	15	D	2157	Archaea		0	43	P	200918	Thermotogae		0	13
0	10	D	2157	Archaea		0	2	P	200940	Thermodesulfobacteria		0	5	D	2157	Archaea		0	50	D1	49928	unclassified Bacteria		0.02	379	D1	49928	unclassified Bacteria		0.01	90	D1	49928	unclassified Bacteria		0.01	105	D1	49928	unclassified Bacteria		0	2	P	200940	Thermodesulfobacteria		0	64
0	71	D1	49928	unclassified Bacteria		67.88	1045596	D1	1783272	Terrabacteria group		0.01	99	D1	49928	unclassified Bacteria		0.01	173	P	200918	Thermotogae		0	22	P	200918	Thermotogae		0	20	P	200918	Thermotogae		0.01	113	P	200918	Thermotogae		72.31	1610326	D1	1783272	Terrabacteria group		0	70
0.01	154	P	200918	Thermotogae		0	13	D1	1783275	TACK group		0	32	P	200918	Thermotogae		0	2	P	200940	Thermodesulfobacteria		0	4	P	200940	Thermodesulfobacteria		0	1	P	200940	Thermodesulfobacteria		0	9	P	200940	Thermodesulfobacteria		0.01	115	P	508458	Synergistetes		6.69	115536
0	14	P	200940	Thermodesulfobacteria		0	66	P	508458	Synergistetes		0	3	P	200940	Thermodesulfobacteria		37.71	538732	D1	1783272	Terrabacteria group		84.04	1317663	D1	1783272	Terrabacteria group		41.1	637451	D1	1783272	Terrabacteria group		65.54	1171008	D1	1783272	Terrabacteria group		0	41	P	203691	Spirochaetes		0	2
47.74	730581	D1	1783272	Terrabacteria group		0	24	P	203691	Spirochaetes		32.06	515391	D1	1783272	Terrabacteria group		0	8	D1	1783275	TACK group		0	3	D1	1783275	TACK group		0	1	D1	1783275	TACK group		0	5	D1	1783275	TACK group		0.03	716	D1	1783257	PVC group		0.01	103
0	3	D1	1783275	TACK group		0.03	404	D1	1783257	PVC group		0	5	D1	1783275	TACK group		0	52	P	508458	Synergistetes		0.01	86	P	508458	Synergistetes		0	20	P	508458	Synergistetes		0.01	124	P	508458	Synergistetes		10.76	239658	P	1224	Proteobacteria		0	13
0.01	141	P	508458	Synergistetes		31.29	481869	P	1224	Proteobacteria		0	42	P	508458	Synergistetes		0	20	P	203691	Spirochaetes		0	23	P	203691	Spirochaetes		0	10	P	203691	Spirochaetes		0	30	P	203691	Spirochaetes		0	89	D1	33154	Opisthokonta		0.01	221
0	39	P	203691	Spirochaetes		0.01	83	D1	33154	Opisthokonta		0	35	P	203691	Spirochaetes		5.55	79298	D1	1783257	PVC group		0.01	208	D1	1783257	PVC group		0.01	230	D1	1783257	PVC group		0.02	313	D1	1783257	PVC group		0	2	P	40117	Nitrospirae		27.49	474559
0	1	K	2732091	Sangervirae		0	3	P	40117	Nitrospirae		0	1	K	2732091	Sangervirae		18.54	264796	P	1224	Proteobacteria		14.92	233859	P	1224	Proteobacteria		8.86	137432	P	1224	Proteobacteria		29.94	534939	P	1224	Proteobacteria		0.01	136	P	32066	Fusobacteria		0.01	117
0.03	489	D1	1783257	PVC group		0.04	614	P	32066	Fusobacteria		0.01	217	D1	1783257	PVC group		0.01	158	D1	33154	Opisthokonta		0	47	D1	33154	Opisthokonta		0.01	120	D1	33154	Opisthokonta		0.01	152	D1	33154	Opisthokonta		16.42	365720	D1	1783270	FCB group		0	6
50.96	779921	P	1224	Proteobacteria		0.37	5705	D1	1783270	FCB group		8.9	143119	P	1224	Proteobacteria		0	20	P	40117	Nitrospirae		0.02	378	P	32066	Fusobacteria		0	1	P	40117	Nitrospirae		0	4	P	40117	Nitrospirae		0	4	P	28890	Euryarchaeota		0	6
0.01	79	D1	33154	Opisthokonta		0	3	P	28890	Euryarchaeota		0	71	D1	33154	Opisthokonta		0.01	116	P	32066	Fusobacteria		0.56	8740	D1	1783270	FCB group		0	4	D2	2731360	Heunggongvirae		0	1	D2	2731360	Heunggongvirae		0	19	P	74152	Elusimicrobia		0	28
0	4	P	40117	Nitrospirae		0	42	P	74152	Elusimicrobia		0	6	P	40117	Nitrospirae		36.94	527635	D1	1783270	FCB group		0	5	P	28890	Euryarchaeota		0	29	P	32066	Fusobacteria		0.01	134	P	32066	Fusobacteria		0	10	P	200930	Deferribacteres		64.64	1115843
0	1	D2	2731360	Heunggongvirae		0	7	P	200930	Deferribacteres		0	4	D2	2731360	Heunggongvirae		0	1	P	28890	Euryarchaeota		0	19	P	74152	Elusimicrobia		49.34	765196	D1	1783270	FCB group		1.73	30989	D1	1783270	FCB group		0	3	P	2138240	Coprothermobacterota		0	11
0.02	371	P	32066	Fusobacteria		0	6	P	2138240	Coprothermobacterota		0.02	242	P	32066	Fusobacteria		0	6	P	74152	Elusimicrobia		0	5	P	200930	Deferribacteres		0	5	P	28890	Euryarchaeota		0	10	P	28890	Euryarchaeota		0	5	P	200938	Chrysiogenetes		0	7
0.44	6750	D1	1783270	FCB group		0	2	P	200938	Chrysiogenetes		58.58	941632	D1	1783270	FCB group		0	23	P	200930	Deferribacteres		0	1	P	2138240	Coprothermobacterota		0	16	P	74152	Elusimicrobia		0	12	P	74152	Elusimicrobia		0.01	171	D1	2323	Bacteria incertae sedis		0	17
0	7	P	28890	Euryarchaeota		0	5	P	1930617	Calditrichaeota		0	16	P	74152	Elusimicrobia		0	9	P	2138240	Coprothermobacterota		0	4	P	1930617	Calditrichaeota		0	7	P	200930	Deferribacteres		0	4	P	200930	Deferribacteres		0	8	P	200783	Aquificae		0	3
0	13	P	74152	Elusimicrobia		0	31	D1	2323	Bacteria incertae sedis		0	7	P	200930	Deferribacteres		0	10	P	1930617	Calditrichaeota		0	1	K	2732005	Bamfordvirae		0	7	P	2138240	Coprothermobacterota		0	6	P	2138240	Coprothermobacterota		0	59	P	57723	Acidobacteria		0	2
0	9	P	200930	Deferribacteres		0	1	P	200783	Aquificae		0	33	P	2138240	Coprothermobacterota		0	2	K	2732005	Bamfordvirae		0	23	D1	2323	Bacteria incertae sedis		0	5	P	1930617	Calditrichaeota		0	5	P	200938	Chrysiogenetes		0	5	C	580370	Zetaproteobacteria		0	15
0	10	P	2138240	Coprothermobacterota		0	16	P	57723	Acidobacteria		0	3	P	200938	Chrysiogenetes		0.01	101	D1	2323	Bacteria incertae sedis		0	5	P	200783	Aquificae		0	18	D1	2323	Bacteria incertae sedis		0	4	P	1930617	Calditrichaeota		0	7	C	1813735	Vicinamibacteria		0	27
0	5	P	200938	Chrysiogenetes		0	3	C	580370	Zetaproteobacteria		0	2	P	1930617	Calditrichaeota		0	4	P	200783	Aquificae		0	25	P	57723	Acidobacteria		0	2	P	200783	Aquificae		0	56	D1	2323	Bacteria incertae sedis		0.01	165	P	74201	Verrucomicrobia		0	2
0	73	D1	2323	Bacteria incertae sedis		0	1	C	1813735	Vicinamibacteria		0	53	D1	2323	Bacteria incertae sedis		0.01	81	P	57723	Acidobacteria		0	5	C	580370	Zetaproteobacteria		0	29	P	57723	Acidobacteria		0	4	P	200783	Aquificae		0	12	D2	1859062	unclassified Terrabacteria group		0	11
0	10	P	200783	Aquificae		0.01	125	P	74201	Verrucomicrobia		0	4	P	200783	Aquificae		0	1	C	580370	Zetaproteobacteria		0	2	C	1813735	Vicinamibacteria		0	2	C	580370	Zetaproteobacteria		0	40	P	57723	Acidobacteria		0	43	C	188708	Thermotogae		0	16
0	38	P	57723	Acidobacteria		0.01	160	D2	1859062	unclassified Terrabacteria group		0	25	P	57723	Acidobacteria		0	2	C	1813735	Vicinamibacteria		0.01	114	P	74201	Verrucomicrobia		0	14	C	1813735	Vicinamibacteria		0	15	C	580370	Zetaproteobacteria		0	2	C	67799	Thermodesulfobacteria		0	4
0	7	C	580370	Zetaproteobacteria		0	49	C	188708	Thermotogae		0	3	C	580370	Zetaproteobacteria		5.54	79164	P	74201	Verrucomicrobia		0	9	D2	1859062	unclassified Terrabacteria group		0.01	130	P	74201	Verrucomicrobia		0	3	C	1813735	Vicinamibacteria		0.01	158	P	544448	Tenericutes		0	84
0	3	C	1813735	Vicinamibacteria		0	2	C	67799	Thermodesulfobacteria		0	2	C	1813735	Vicinamibacteria		0	37	D2	1859062	unclassified Terrabacteria group		0	22	C	188708	Thermotogae		0	4	P	2731618	Uroviricota		0.01	101	P	74201	Verrucomicrobia		0.01	115	C	649775	Synergistia		0	6
0.02	287	P	74201	Verrucomicrobia		0	10	P	651137	Thaumarchaeota		0.01	98	P	74201	Verrucomicrobia		0.01	173	C	188708	Thermotogae		0	4	C	67799	Thermodesulfobacteria		0	36	D2	1859062	unclassified Terrabacteria group		0	1	P	2731618	Uroviricota		0	2	P1	2290931	Stenosarchaea group		0	5
0	1	G	1930592	Vampirococcus		0	60	P	544448	Tenericutes		0	4	P	2731618	Uroviricota		0	2	C	67799	Thermodesulfobacteria		0	1	P	651137	Thaumarchaeota		0	20	C	188708	Thermotogae		0	18	D2	1859062	unclassified Terrabacteria group		0	41	C	203692	Spirochaetia		0	70
0	1	P	2731618	Uroviricota		0	66	C	649775	Synergistia		0	19	D2	1859062	unclassified Terrabacteria group		0	2	P	651137	Thaumarchaeota		0.01	83	P	544448	Tenericutes		0	1	C	67799	Thermodesulfobacteria		0.01	113	C	188708	Thermotogae		0.01	220	P	203682	Planctomycetes		0	1
0	10	D2	1859062	unclassified Terrabacteria group		0	2	P1	2290931	Stenosarchaea group		0	32	C	188708	Thermotogae		0.01	113	P	544448	Tenericutes		0.01	86	C	649775	Synergistia		0	57	P	544448	Tenericutes		0	9	C	67799	Thermodesulfobacteria		0	17	C	1553900	Oligoflexia		0	53
0.01	154	C	188708	Thermotogae		0	24	C	203692	Spirochaetia		0	3	C	67799	Thermodesulfobacteria		0	52	C	649775	Synergistia		0	2	P1	2290931	Stenosarchaea group		0	20	C	649775	Synergistia		0	3	P	651137	Thaumarchaeota		0	2	C	203693	Nitrospira		0.01	103
0	14	C	67799	Thermodesulfobacteria		0.01	219	P	203682	Planctomycetes		0	66	P	544448	Tenericutes		0	20	C	203692	Spirochaetia		0	23	C	203692	Spirochaetia		0	2	P1	2290931	Stenosarchaea group		0.01	119	P	544448	Tenericutes		0	89	K	33208	Metazoa		0	6
0	2	P	651137	Thaumarchaeota		0	17	C	1553900	Oligoflexia		0	42	C	649775	Synergistia		0	1	P	2732008	Preplasmiviricota		0	1	P	2732008	Preplasmiviricota		0	10	C	203692	Spirochaetia		0.01	124	C	649775	Synergistia		0	1	P	256845	Lentisphaerae		0	13
0.01	185	P	544448	Tenericutes		0	3	C	203693	Nitrospira		0	35	C	203692	Spirochaetia		0.01	102	P	203682	Planctomycetes		0.01	88	P	203682	Planctomycetes		0	70	P	203682	Planctomycetes		0	7	P1	2290931	Stenosarchaea group		0.01	321	P	134625	Kiritimatiellaeota		0.01	114
0.01	141	C	649775	Synergistia		0	1	P1	2283794	Methanomada group		0.01	83	P	203682	Planctomycetes		0	10	C	1553900	Oligoflexia		0	25	C	1553900	Oligoflexia		0	14	C	1553900	Oligoflexia		0	30	C	203692	Spirochaetia		0	3	C	2008785	Hydrogenophilalia		0	17
0	5	P1	2290931	Stenosarchaea group		0.01	83	K	33208	Metazoa		0	1	P	2732412	Phixviricota		0	1	P	2732007	Nucleocytoviricota		0	1	P1	2283794	Methanomada group		0	1	C	203693	Nitrospira		0.01	189	P	203682	Planctomycetes		0	3	P	142182	Gemmatimonadetes		0	6
0	39	C	203692	Spirochaetia		0	40	P	134625	Kiritimatiellaeota		0	36	C	1553900	Oligoflexia		0	20	C	203693	Nitrospira		0	47	K	33208	Metazoa		0.01	120	K	33208	Metazoa		0	25	C	1553900	Oligoflexia		10.65	237277	C	1236	Gammaproteobacteria		0.01	117
0.01	184	P	203682	Planctomycetes		0	1	C	2008785	Hydrogenophilalia		0	6	C	203693	Nitrospira		0	1	P1	2283794	Methanomada group		0	4	P	134625	Kiritimatiellaeota		0	2	P	256845	Lentisphaerae		0	4	C	203693	Nitrospira		0.01	136	C	203490	Fusobacteriia		0	19
0	1	P	2732412	Phixviricota		0	2	P	142182	Gemmatimonadetes		0	71	K	33208	Metazoa		0.01	158	K	33208	Metazoa		0	1	C	2008785	Hydrogenophilalia		0	24	P	134625	Kiritimatiellaeota		0	3	P1	2283794	Methanomada group		62.71	1396504	P	1239	Firmicutes		0	3
0	34	C	1553900	Oligoflexia		30.96	476788	C	1236	Gammaproteobacteria		0	10	P	256845	Lentisphaerae		0	1	P	256845	Lentisphaerae		0	2	P	142182	Gemmatimonadetes		0	1	C	2008785	Hydrogenophilalia		0.01	152	K	33208	Metazoa		0	61	P	65842	Fibrobacteres		0	4
0	4	C	203693	Nitrospira		0.04	614	C	203490	Fusobacteriia		0	10	P	134625	Kiritimatiellaeota		0	26	P	134625	Kiritimatiellaeota		14.78	231719	C	1236	Gammaproteobacteria		5.98	92818	C	1236	Gammaproteobacteria		0	3	P	256845	Lentisphaerae		0	19	C	641853	Elusimicrobia		27.32	471539
0	1	P1	2283794	Methanomada group		67.34	1037168	P	1239	Firmicutes		0	1	C	2008785	Hydrogenophilalia		0	4	C	2008785	Hydrogenophilalia		0.02	378	C	203490	Fusobacteriia		0	29	C	203490	Fusobacteriia		0	12	P	134625	Kiritimatiellaeota		0.02	452	P1	68525	delta/epsilon subdivisions		0	28
0.01	79	K	33208	Metazoa		0	11	P	65842	Fibrobacteres		0	3	P	142182	Gemmatimonadetes		0	5	P	142182	Gemmatimonadetes		79.54	1247024	P	1239	Firmicutes		39.67	615313	P	1239	Firmicutes		0	3	C	2008785	Hydrogenophilalia		0.04	957	P	1297	Deinococcus-Thermus		6.57	113456
0	16	P	134625	Kiritimatiellaeota		0	42	C	641853	Elusimicrobia		8.73	140402	C	1236	Gammaproteobacteria		18.05	257817	C	1236	Gammaproteobacteria		0	50	P	65842	Fibrobacteres		0.01	81	P	65842	Fibrobacteres		0	9	P	142182	Gemmatimonadetes		0	10	C	68337	Deferribacteres		0	82
0	7	P	142182	Gemmatimonadetes		0.05	769	P1	68525	delta/epsilon subdivisions		0.02	242	C	203490	Fusobacteriia		0.01	116	C	203490	Fusobacteriia		0	1	C	447830	Endomicrobia		0	1	C	447830	Endomicrobia		28.67	512146	C	1236	Gammaproteobacteria		0	61	D2	1798711	Cyanobacteria/Melainabacteria group		0	7
50.64	774909	C	1236	Gammaproteobacteria		0.39	5945	P	1297	Deinococcus-Thermus		29.04	466757	P	1239	Firmicutes		36.21	517240	P	1239	Firmicutes		0	18	C	641853	Elusimicrobia		0	15	C	641853	Elusimicrobia		0.01	134	C	203490	Fusobacteriia		0	3	C	2138243	Coprothermobacteria		0.02	322
0.02	371	C	203490	Fusobacteriia		0	7	C	68337	Deferribacteres		0	67	P	65842	Fibrobacteres		0	26	P	65842	Fibrobacteres		0.03	454	P1	68525	delta/epsilon subdivisions		0.19	2980	P1	68525	delta/epsilon subdivisions		55.72	995515	P	1239	Firmicutes		0	5	C	118001	Chrysiogenetes		0.01	175
36.62	560343	P	1239	Firmicutes		0	52	D2	1798711	Cyanobacteria/Melainabacteria group		0	1	C	447830	Endomicrobia		0	2	C	447830	Endomicrobia		0.06	908	P	1297	Deinococcus-Thermus		0.04	624	P	1297	Deinococcus-Thermus		0.01	91	P	65842	Fibrobacteres		0.01	316	P	200795	Chloroflexi		0	17
0.01	87	P	65842	Fibrobacteres		0	3	P	28889	Crenarchaeota		0	15	C	641853	Elusimicrobia		0	4	C	641853	Elusimicrobia		0	5	C	68337	Deferribacteres		0	7	C	68337	Deferribacteres		0	4	C	447830	Endomicrobia		0	9	P	204428	Chlamydiae		0	38
0	2	C	447830	Endomicrobia		0	6	C	2138243	Coprothermobacteria		0.04	657	P1	68525	delta/epsilon subdivisions		0.04	571	P1	68525	delta/epsilon subdivisions		0	55	D2	1798711	Cyanobacteria/Melainabacteria group		0	33	D2	1798711	Cyanobacteria/Melainabacteria group		0	8	C	641853	Elusimicrobia		0	21	P	456828	Candidatus Cloacimonetes		0	2
0	11	C	641853	Elusimicrobia		0	2	C	118001	Chrysiogenetes		0.22	3501	P	1297	Deinococcus-Thermus		0.14	1996	P	1297	Deinococcus-Thermus		0	2	P	28889	Crenarchaeota		0	1	P	28889	Crenarchaeota		0.73	13104	P1	68525	delta/epsilon subdivisions		0	12	P	1379697	candidate division Zixibacteria		0	3
0.12	1788	P1	68525	delta/epsilon subdivisions		0.01	192	P	200795	Chloroflexi		0	7	C	68337	Deferribacteres		0	23	C	68337	Deferribacteres		0	1	C	2138243	Coprothermobacteria		0	7	C	2138243	Coprothermobacteria		0.05	866	P	1297	Deinococcus-Thermus		0.04	981	C	28216	Betaproteobacteria		0	2
0.06	897	P	1297	Deinococcus-Thermus		0	16	P	204428	Chlamydiae		0	41	D2	1798711	Cyanobacteria/Melainabacteria group		0	65	D2	1798711	Cyanobacteria/Melainabacteria group		0.02	236	P	200795	Chloroflexi		0.02	264	P	200795	Chloroflexi		0	4	C	68337	Deferribacteres		16.42	365621	D2	68336	Bacteroidetes/Chlorobi group		0.02	360
0	9	C	68337	Deferribacteres		0	25	P	456828	Candidatus Cloacimonetes		0	5	P	28889	Crenarchaeota		0	6	P	28889	Crenarchaeota		0	2	P	204428	Chlamydiae		0	3	P	204428	Chlamydiae		0.01	92	D2	1798711	Cyanobacteria/Melainabacteria group		0	13	S	2717699	bacterium BFN5		0	3
0.01	107	D2	1798711	Cyanobacteria/Melainabacteria group		0.01	140	P	1379697	candidate division Zixibacteria		0	33	C	2138243	Coprothermobacteria		0	9	C	2138243	Coprothermobacteria		0	11	P	456828	Candidatus Cloacimonetes		0.01	99	P	456828	Candidatus Cloacimonetes		0	2	P	28889	Crenarchaeota		0.02	410	S	1561003	bacterium 2013Arg42i		0.01	143
0	1	P	28889	Crenarchaeota		0	5	C	1962850	Calditrichae		0	3	C	118001	Chrysiogenetes		0.02	353	P	200795	Chloroflexi		0	14	P	1379697	candidate division Zixibacteria		0	34	P	1379697	candidate division Zixibacteria		0	6	C	2138243	Coprothermobacteria		0.01	171	D2	1783234	Bacteria candidate phyla		0	6
0	10	C	2138243	Coprothermobacteria		0.13	2024	C	28216	Betaproteobacteria		0.01	199	P	200795	Chloroflexi		0	5	P	204428	Chlamydiae		0	4	C	1962850	Calditrichae		0	5	C	1962850	Calditrichae		0	5	C	118001	Chrysiogenetes		0	29	P	67819	Armatimonadetes		0	15
0	5	C	118001	Chrysiogenetes		0.36	5522	D2	68336	Bacteroidetes/Chlorobi group		0	10	P	204428	Chlamydiae		0.01	99	P	456828	Candidatus Cloacimonetes		0.08	1302	C	28216	Betaproteobacteria		2.62	40687	C	28216	Betaproteobacteria		0.02	272	P	200795	Chloroflexi		0	8	C	187857	Aquificae		0.1	1675
0.05	752	P	200795	Chloroflexi		0	18	S	2717699	bacterium BFN5		0	34	P	456828	Candidatus Cloacimonetes		0	10	P	1379697	candidate division Zixibacteria		0.55	8663	D2	68336	Bacteroidetes/Chlorobi group		49.32	764955	D2	68336	Bacteroidetes/Chlorobi group		0	7	P	204428	Chlamydiae		0.04	922	C	28211	Alphaproteobacteria		64.63	1115581
0	1	P	204428	Chlamydiae		0.01	121	S	1561003	bacterium 2013Arg42i		0	9	P	1379697	candidate division Zixibacteria		0	10	C	1962850	Calditrichae		0	25	S	2717699	bacterium BFN5		0	43	S	2717699	bacterium BFN5		0	40	P	456828	Candidatus Cloacimonetes		9.53	212286	P	201174	Actinobacteria		0	1
0.01	103	P	456828	Candidatus Cloacimonetes		0	31	D2	1783234	Bacteria candidate phyla		0	2	C	1962850	Calditrichae		0	1	C	1562566	Blastocatellia		0.02	354	S	1561003	bacterium 2013Arg42i		0	47	S	1561003	bacterium 2013Arg42i		0	19	P	1379697	candidate division Zixibacteria		0	52	C	204432	Acidobacteriia		0	63
0	30	P	1379697	candidate division Zixibacteria		0	44	P	67819	Armatimonadetes		0.07	1086	C	28216	Betaproteobacteria		0.34	4808	C	28216	Betaproteobacteria		0	23	D2	1783234	Bacteria candidate phyla		0	18	D2	1783234	Bacteria candidate phyla		0	4	C	1962850	Calditrichae		0	46	O	135614	Xanthomonadales		0	27
0.15	2272	C	28216	Betaproteobacteria		0	1	C	187857	Aquificae		58.57	941502	D2	68336	Bacteroidetes/Chlorobi group		36.93	527486	D2	68336	Bacteroidetes/Chlorobi group		0	4	P	67819	Armatimonadetes		0	13	P	67819	Armatimonadetes		0.49	8709	C	28216	Betaproteobacteria		0	7	F	2211325	Vicinamibacteraceae		0	24
0.43	6519	D2	68336	Bacteroidetes/Chlorobi group		0.15	2264	C	28211	Alphaproteobacteria		0	13	S	2717699	bacterium BFN5		0	13	S	2717699	bacterium BFN5		0	5	C	187857	Aquificae		0	2	C	187857	Aquificae		1.73	30824	D2	68336	Bacteroidetes/Chlorobi group		0.01	171	O	135623	Vibrionales		0	2
0	28	S	2717699	bacterium BFN5		0.13	1973	P	201174	Actinobacteria		0.01	86	S	1561003	bacterium 2013Arg42i		0	37	S	1561003	bacterium 2013Arg42i		0.02	351	C	28211	Alphaproteobacteria		0.06	927	C	28211	Alphaproteobacteria		0	16	S	2717699	bacterium BFN5		0	48	C	203494	Verrucomicrobiae		0.06	984
0	43	S	1561003	bacterium 2013Arg42i		0	15	C	204432	Acidobacteriia		0	53	D2	1783234	Bacteria candidate phyla		0.01	101	D2	1783234	Bacteria candidate phyla		4.42	69343	P	201174	Actinobacteria		1.36	21111	P	201174	Actinobacteria		0	89	S	1561003	bacterium 2013Arg42i		0	55	P1	417295	unclassified Verrucomicrobia		0.08	1422
0	72	D2	1783234	Bacteria candidate phyla		0	1	C	1807140	Acidithiobacillia		0	17	P	67819	Armatimonadetes		0	46	P	67819	Armatimonadetes		0	23	C	204432	Acidobacteriia		0	15	C	204432	Acidobacteriia		0	56	D2	1783234	Bacteria candidate phyla		0.01	205	P1	473814	unclassified Planctomycetes		0	7
0	25	P	67819	Armatimonadetes		0.01	130	O	135614	Xanthomonadales		0	4	C	187857	Aquificae		0	4	C	187857	Aquificae		0	1	C	1807140	Acidithiobacillia		0	1	C	1807140	Acidithiobacillia		0	20	P	67819	Armatimonadetes		0.01	315	P1	2599933	unclassified Kiritimatiellaeota		0	1
0	10	C	187857	Aquificae		0	1	F	2211325	Vicinamibacteraceae		0.06	932	C	28211	Alphaproteobacteria		0.11	1582	C	28211	Alphaproteobacteria		0	36	O	135614	Xanthomonadales		0.01	80	O	135614	Xanthomonadales		0	4	C	187857	Aquificae		0	20	C1	33811	unclassified Gammaproteobacteria		0.01	137
0.06	908	C	28211	Alphaproteobacteria		0.03	437	O	135623	Vibrionales		2.79	44789	P	201174	Actinobacteria		1.32	18879	P	201174	Actinobacteria		0	2	F	2211325	Vicinamibacteraceae		0	14	F	2211325	Vicinamibacteraceae		0.05	932	C	28211	Alphaproteobacteria		0	12	P1	2751484	unclassified candidate division Zixibacteria		0	4
11	168261	P	201174	Actinobacteria		0	43	C	203494	Verrucomicrobiae		0	23	C	204432	Acidobacteriia		0.01	78	C	204432	Acidobacteriia		0.01	133	O	135623	Vibrionales		0.01	165	O	135623	Vibrionales		9.74	174103	P	201174	Actinobacteria		0	23	P1	1042316	unclassified Armatimonadetes		0.03	555
0	35	C	204432	Acidobacteriia		0	71	P1	417295	unclassified Verrucomicrobia		0	1	C	1807140	Acidithiobacillia		0	1	C	1807140	Acidithiobacillia		0.01	87	C	203494	Verrucomicrobiae		0	75	C	203494	Verrucomicrobiae		0	37	C	204432	Acidobacteriia		0	8	P1	1752188	unclassified Actinobacteria		0	34
0	2	C	1807140	Acidithiobacillia		0.01	194	P1	473814	unclassified Planctomycetes		0.01	98	O	135614	Xanthomonadales		0.03	367	O	135614	Xanthomonadales		0	6	P1	417295	unclassified Verrucomicrobia		0	14	P1	417295	unclassified Verrucomicrobia		0	4	C	1807140	Acidithiobacillia		0.01	130	C	1737404	Tissierellia		0	43
0.01	206	O	135614	Xanthomonadales		0	40	P1	2599933	unclassified Kiritimatiellaeota		0	2	F	2211325	Vicinamibacteraceae		0	2	F	2211325	Vicinamibacteraceae		0	60	P1	473814	unclassified Planctomycetes		0	55	P1	473814	unclassified Planctomycetes		0.01	163	O	135614	Xanthomonadales		0.01	124	O	72273	Thiotrichales		0	1
0	3	F	2211325	Vicinamibacteraceae		0	6	C1	33811	unclassified Gammaproteobacteria		0.01	213	O	135623	Vibrionales		0.02	307	O	135623	Vibrionales		0	3	P1	2599933	unclassified Kiritimatiellaeota		0	21	P1	2599933	unclassified Kiritimatiellaeota		0	3	F	2211325	Vicinamibacteraceae		0	39	O	2419	Thermotogales		0.01	97
0.03	485	O	135623	Vibrionales		0.01	140	P1	2751484	unclassified candidate division Zixibacteria		0	71	C	203494	Verrucomicrobiae		5.54	79071	C	203494	Verrucomicrobiae		0	11	C1	33811	unclassified Gammaproteobacteria		0	1	C1	33811	unclassified Gammaproteobacteria		0.02	348	O	135623	Vibrionales		0	19	C	189775	Thermomicrobia		0	19
0.01	136	C	203494	Verrucomicrobiae		0	41	P1	1042316	unclassified Armatimonadetes		0	19	P1	417295	unclassified Verrucomicrobia		0	59	P1	417295	unclassified Verrucomicrobia		0	14	P1	2751484	unclassified candidate division Zixibacteria		0	34	P1	2751484	unclassified candidate division Zixibacteria		0	31	C	203494	Verrucomicrobiae		0	2	O	188710	Thermodesulfobacteriales		0	5
0	51	P1	417295	unclassified Verrucomicrobia		0.01	88	C	1737404	Tissierellia		0	1	P1	713063	unclassified Tenericutes		0	66	P1	473814	unclassified Planctomycetes		0	2	P1	1042316	unclassified Armatimonadetes		0	9	P1	1042316	unclassified Armatimonadetes		0	37	P1	417295	unclassified Verrucomicrobia		0	12	G	262406	Thermobaculum		0	6
0	1	G1	2635552	unclassified Vampirococcus		0.01	81	O	72273	Thiotrichales		0	56	P1	473814	unclassified Planctomycetes		0	20	P1	2599933	unclassified Kiritimatiellaeota		0	3	P1	1752188	unclassified Actinobacteria		0	2	P1	1752188	unclassified Actinobacteria		0.01	142	P1	473814	unclassified Planctomycetes		0.01	115	O	649776	Synergistales		0	24
0	1	P1	713063	unclassified Tenericutes		0	39	O	2419	Thermotogales		0	10	P1	2599933	unclassified Kiritimatiellaeota		0	2	C1	33811	unclassified Gammaproteobacteria		0.02	255	C	1737404	Tissierellia		0	29	C	1737404	Tissierellia		0	12	P1	2599933	unclassified Kiritimatiellaeota		0	26	O	136	Spirochaetales		0	4
0.01	147	P1	473814	unclassified Planctomycetes		0	3	C	183924	Thermoprotei		0	2	C1	33811	unclassified Gammaproteobacteria		0	4	P1	84086	unclassified Firmicutes sensu stricto		0	64	O	72273	Thiotrichales		0	69	O	72273	Thiotrichales		0	16	C1	33811	unclassified Gammaproteobacteria		0.01	132	O	204457	Sphingomonadales		0	40
0	16	P1	2599933	unclassified Kiritimatiellaeota		0	6	C	189775	Thermomicrobia		0	9	P1	2751484	unclassified candidate division Zixibacteria		0	10	P1	2751484	unclassified candidate division Zixibacteria		0	20	O	2419	Thermotogales		0	15	O	2419	Thermotogales		0	19	P1	2751484	unclassified candidate division Zixibacteria		0	4	O	2024973	Silvanigrellales		0.01	109
0	6	C1	33811	unclassified Gammaproteobacteria		0	2	O	188710	Thermodesulfobacteriales		0	14	P1	1042316	unclassified Armatimonadetes		0	37	P1	1042316	unclassified Armatimonadetes		0	2	C	183924	Thermoprotei		0	1	C	183924	Thermoprotei		0	17	P1	1042316	unclassified Armatimonadetes		0	5	O	742030	Salinisphaerales		0	41
0	30	P1	2751484	unclassified candidate division Zixibacteria		0.01	160	G	262406	Thermobaculum		0	3	P1	1752188	unclassified Actinobacteria		0	2	P1	1752188	unclassified Actinobacteria		0	12	C	189775	Thermomicrobia		0	3	C	189775	Thermomicrobia		0	4	P1	1752188	unclassified Actinobacteria		0	27	O	766	Rickettsiales		0	2
0	23	P1	1042316	unclassified Armatimonadetes		0	8	C	2682225	Tepidiformia		0.01	144	C	1737404	Tissierellia		0	25	C	1737404	Tissierellia		0	1	C	1497346	Thermoleophilia		0	1	O	188710	Thermodesulfobacteriales		0.02	274	C	1737404	Tissierellia		0.01	143	O	204441	Rhodospirillales		0	2
0	7	P1	1752188	unclassified Actinobacteria		0	66	O	649776	Synergistales		0.01	93	O	72273	Thiotrichales		0.01	99	O	72273	Thiotrichales		0	4	O	188710	Thermodesulfobacteriales		0	36	G	262406	Thermobaculum		0.01	155	O	72273	Thiotrichales		0	9	O	206389	Rhodocyclales		0	1
0.01	86	C	1737404	Tissierellia		0	21	O	136	Spirochaetales		0	24	O	2419	Thermotogales		0.01	171	O	2419	Thermotogales		0	9	G	262406	Thermobaculum		0	2	C	2682225	Tepidiformia		0.01	105	O	2419	Thermotogales		0	29	O	204455	Rhodobacterales		0	5
0.01	190	O	72273	Thiotrichales		0.02	316	O	204457	Sphingomonadales		0	5	C	183924	Thermoprotei		0	6	C	183924	Thermoprotei		0	2	C	2682225	Tepidiformia		0	20	O	649776	Synergistales		0	2	C	183924	Thermoprotei		0	89	O	356	Rhizobiales		0	1
0.01	152	O	2419	Thermotogales		0	1	C	134549	Spartobacteria		0	15	C	189775	Thermomicrobia		0	47	C	189775	Thermomicrobia		0	1	C	2732529	Tectiliviricetes		0	9	O	136	Spirochaetales		0	17	C	189775	Thermomicrobia		0.02	463	O	72274	Pseudomonadales		0.01	103
0	1	C	183924	Thermoprotei		0	1	C	84995	Rubrobacteria		0	3	O	188710	Thermodesulfobacteriales		0	2	O	188710	Thermodesulfobacteriales		0.01	86	O	649776	Synergistales		0.01	158	O	204457	Sphingomonadales		0	9	O	188710	Thermodesulfobacteriales		0	15	C	203683	Planctomycetia		0	8
0	31	C	189775	Thermomicrobia		0.02	295	O	766	Rickettsiales		0	19	G	262406	Thermobaculum		0	37	G	262406	Thermobaculum		0	14	O	136	Spirochaetales		0	4	O	2024973	Silvanigrellales		0	18	G	262406	Thermobaculum		0	4	O	1643947	Petrotogales		0.01	178
0	14	O	188710	Thermodesulfobacteriales		0.01	196	O	204441	Rhodospirillales		0	4	C	2682225	Tepidiformia		0	8	C	2682225	Tepidiformia		0.01	105	O	204457	Sphingomonadales		0	1	O	742030	Salinisphaerales		0	3	C	2682225	Tepidiformia		0.02	335	O	54526	Pelagibacterales		0.01	216
0	10	G	262406	Thermobaculum		0	3	O	206389	Rhodocyclales		0	42	O	649776	Synergistales		0	1	C	2732529	Tectiliviricetes		0	2	C	84995	Rubrobacteria		0.01	97	O	766	Rickettsiales		0.01	124	O	649776	Synergistales		0.43	9591	O	135625	Pasteurellales		0	69
0	2	C	2682225	Tepidiformia		0	43	O	204455	Rhodobacterales		0	33	O	136	Spirochaetales		0	52	O	649776	Synergistales		0	7	O	766	Rickettsiales		0	70	O	204441	Rhodospirillales		0	23	O	136	Spirochaetales		0	3	O	255473	Parvularculales		0	36
0.01	141	O	649776	Synergistales		0.02	283	O	356	Rhizobiales		0.01	199	O	204457	Sphingomonadales		0	16	O	136	Spirochaetales		0	44	O	204441	Rhodospirillales		0	14	O	206389	Rhodocyclales		0.02	284	O	204457	Sphingomonadales		0	62	C	414999	Opitutae		0.01	141
0	33	O	136	Spirochaetales		0.12	1898	O	72274	Pseudomonadales		0	15	O	766	Rickettsiales		0.01	163	O	204457	Sphingomonadales		0	38	O	206389	Rhodocyclales		0	23	O	204455	Rhodobacterales		0	1	O	2024973	Silvanigrellales		0	104	O	135619	Oceanospirillales		0.06	1068
0.02	250	O	204457	Sphingomonadales		0	24	C	203683	Planctomycetia		0	80	O	204441	Rhodospirillales		0	6	C	134549	Spartobacteria		0	14	O	204455	Rhodobacterales		0	65	O	356	Rhizobiales		0	5	O	742030	Salinisphaerales		0	2	O	189778	Nitrospirales		0	16
0	3	O	742030	Salinisphaerales		0	1	C	666505	Phycisphaerae		0	3	O	206389	Rhodocyclales		0	39	O	766	Rickettsiales		0	40	O	356	Rhizobiales		0.08	1237	O	72274	Pseudomonadales		0	1	C	84995	Rubrobacteria		0	63	O	32003	Nitrosomonadales		0	1
0	36	O	766	Rickettsiales		0	9	O	1643947	Petrotogales		0	39	O	204455	Rhodobacterales		0.01	81	O	204441	Rhodospirillales		0.05	856	O	72274	Pseudomonadales		0	15	C	203683	Planctomycetia		0	29	O	766	Rickettsiales		0	20	O	1775403	Nevskiales		0	28
0.01	114	O	204441	Rhodospirillales		0.02	255	O	54526	Pelagibacterales		0.01	214	O	356	Rhizobiales		0	5	O	206389	Rhodocyclales		0	28	C	203683	Planctomycetia		0	4	O	1643947	Petrotogales		0.01	202	O	204441	Rhodospirillales		0	100	O	206351	Neisseriales		0.02	283
0.01	85	O	204455	Rhodobacterales		0.13	1990	O	135625	Pasteurellales		0.06	958	O	72274	Pseudomonadales		0	44	O	204455	Rhodobacterales		0	2	O	1643947	Petrotogales		0.03	469	O	54526	Pelagibacterales		0	2	O	206389	Rhodocyclales		47.37	1055016	C	909932	Negativicutes		0.01	103
0	75	O	356	Rhizobiales		0	1	O	255473	Parvularculales		0	27	C	203683	Planctomycetia		0.03	437	O	356	Rhizobiales		0.01	105	O	54526	Pelagibacterales		0	1	D3	1783273	Patescibacteria group		0	65	O	204455	Rhodobacterales		0.01	158	C	31969	Mollicutes		0	1
0.08	1247	O	72274	Pseudomonadales		0	10	C	414999	Opitutae		0	7	O	1643947	Petrotogales		0.07	1039	O	72274	Pseudomonadales		0.01	103	O	135625	Pasteurellales		0.01	219	O	135625	Pasteurellales		0.01	104	O	356	Rhizobiales		0	20	O	135618	Methylococcales		0	7
0	37	C	203683	Planctomycetia		0.01	190	O	135619	Oceanospirillales		0.02	292	O	54526	Pelagibacterales		0	34	C	203683	Planctomycetia		0	21	C	414999	Opitutae		0	41	C	414999	Opitutae		0.07	1250	O	72274	Pseudomonadales		0	1	C	224756	Methanomicrobia		0.01	213
0	2	O	1643947	Petrotogales		0	3	O	189778	Nitrospirales		0	3	D3	1783273	Patescibacteria group		0	1	C	666505	Phycisphaerae		0.01	152	O	135619	Oceanospirillales		0.01	108	O	135619	Oceanospirillales		0	47	C	203683	Planctomycetia		0	5	O	580371	Mariprofundales		0	6
0.01	194	O	54526	Pelagibacterales		0	10	C	1643678	Nitrososphaeria		0.94	15036	O	135625	Pasteurellales		0.02	238	O	54526	Pelagibacterales		0	1	C	1643678	Nitrososphaeria		0	1	O	189778	Nitrospirales		0	8	O	1643947	Petrotogales		0	1	C	1676648	Limnochordia		0.01	189
0	1	D3	1783273	Patescibacteria group		0.01	91	O	32003	Nitrosomonadales		0	1	O	255473	Parvularculales		0	2	D3	1783273	Patescibacteria group		0.01	120	O	32003	Nitrosomonadales		0.03	458	O	32003	Nitrosomonadales		0.01	113	O	54526	Pelagibacterales		0	15	O	1643688	Leptospirales		0	4
0.06	878	O	135625	Pasteurellales		0	1	C	908620	Nitriliruptoria		0	8	C	414999	Opitutae		0.02	226	O	135625	Pasteurellales		0.01	131	O	1775403	Nevskiales		0	2	C	908620	Nitriliruptoria		0.04	677	O	135625	Pasteurellales		0	1	C	1313211	Lentisphaeria		0.01	184
0	2	O	255473	Parvularculales		0.02	258	O	1775403	Nevskiales		0.01	88	O	135619	Oceanospirillales		0	26	C	414999	Opitutae		0.01	83	O	206351	Neisseriales		0	13	O	1775403	Nevskiales		0	1	O	255473	Parvularculales		0	2	O	118969	Legionellales		0	76
0	2	O	1240482	Orbales		0.01	138	O	206351	Neisseriales		0	6	O	189778	Nitrospirales		0.01	161	O	135619	Oceanospirillales		66.99	1050366	C	909932	Negativicutes		0.01	127	O	206351	Neisseriales		0	33	C	414999	Opitutae		0	6	C	1921781	Kiritimatiellae		0.73	12521
0.01	100	C	414999	Opitutae		33.1	509832	C	909932	Negativicutes		0.01	113	O	32003	Nitrosomonadales		0	20	O	189778	Nitrospirales		0.01	83	C	31969	Mollicutes		34.92	541539	C	909932	Negativicutes		0.01	225	O	135619	Oceanospirillales		0	5	O	1934945	Immundisolibacterales		0	52
0.02	333	O	135619	Oceanospirillales		0	60	C	31969	Mollicutes		0	1	C	908620	Nitriliruptoria		0	2	C	1643678	Nitrososphaeria		0	24	O	135618	Methylococcales		0	57	C	31969	Mollicutes		0	4	O	189778	Nitrospirales		0	3	P	1134404	Ignavibacteriae		0.01	106
0	4	O	189778	Nitrospirales		0.01	111	O	135618	Methylococcales		0	4	O	1775403	Nevskiales		0.02	232	O	32003	Nitrosomonadales		0	5	O	580371	Mariprofundales		0	24	O	135618	Methylococcales		0	3	C	1643678	Nitrososphaeria		0	3	O	119069	Hydrogenophilales		0	2
0	2	C	1643678	Nitrososphaeria		0	3	O	580371	Mariprofundales		0	43	O	206351	Neisseriales		0	8	O	1775403	Nevskiales		0	9	O	1643688	Leptospirales		0	2	O	580371	Mariprofundales		0.01	189	O	32003	Nitrosomonadales		0	62	O	1921002	Holosporales		0	16
0.01	185	O	32003	Nitrosomonadales		0	3	O	1643688	Leptospirales		21.33	342817	C	909932	Negativicutes		0.01	78	O	206351	Neisseriales		0	4	O	118969	Legionellales		0	1	O	1643688	Leptospirales		0.01	163	O	1775403	Nevskiales		0	1	C	183963	Halobacteria		0	5
0	5	C	908620	Nitriliruptoria		0	2	O	118969	Legionellales		0	64	C	31969	Mollicutes		7.93	113237	C	909932	Negativicutes		0	1	C	1921781	Kiritimatiellae		0	2	C	1313211	Lentisphaeria		0.01	125	O	206351	Neisseriales		0	3	C	219685	Gemmatimonadetes		0	14
0	6	O	1775403	Nevskiales		0	1	O	1643946	Kosmotogales		0	19	O	135618	Methylococcales		0.01	113	C	31969	Mollicutes		0	4	O	1934945	Immundisolibacterales		0	11	O	118969	Legionellales		31.65	565543	C	909932	Negativicutes		0.01	163	C1	118884	Gammaproteobacteria incertae sedis		0	82
0.02	354	O	206351	Neisseriales		0	53	O	1934945	Immundisolibacterales		0	3	O	580371	Mariprofundales		0	26	O	135618	Methylococcales		0	2	P	1134404	Ignavibacteriae		0	3	C	1921781	Kiritimatiellae		0.01	119	C	31969	Mollicutes		0.01	136	O	203491	Fusobacteriales		0	2
20.78	318016	C	909932	Negativicutes		0	1	O	119069	Hydrogenophilales		0	1	C	2732413	Malgrandaviricetes		0	1	C	1955630	Methylacidiphilae		0	1	O	119069	Hydrogenophilales		0	3	O	1934945	Immundisolibacterales		0	52	O	135618	Methylococcales		0	1	C	1663419	Fimbriimonadia		0	3
0.01	182	C	31969	Mollicutes		0	34	O	1921002	Holosporales		0	2	O	1643688	Leptospirales		0	1	C	2732523	Megaviricetes		0	4	O	1921002	Holosporales		0	6	P	1134404	Ignavibacteriae		0	1	C	224756	Methanomicrobia		0	61	C	204430	Fibrobacteria		0	7
0	34	O	135618	Methylococcales		0	2	C	183963	Halobacteria		0	10	C	1313211	Lentisphaeria		0	1	O	580371	Mariprofundales		0	2	C	183963	Halobacteria		0	1	O	119069	Hydrogenophilales		0	15	O	580371	Mariprofundales		0	89	K1	6072	Eumetazoa		0	4
0	7	O	580371	Mariprofundales		0	2	C	219685	Gemmatimonadetes		0	4	O	118969	Legionellales		0	4	C	1676648	Limnochordia		0	2	C	219685	Gemmatimonadetes		0	12	O	1921002	Holosporales		0	1	O	1191478	Magnetococcales		0.18	3972	C	526524	Erysipelotrichia		0	4
0	1	C	2732413	Malgrandaviricetes		0.02	348	C1	118884	Gammaproteobacteria incertae sedis		0	1	O	1643946	Kosmotogales		0	4	O	1643688	Leptospirales		0.02	246	C1	118884	Gammaproteobacteria incertae sedis		0	2	C	183963	Halobacteria		0	7	O	1643688	Leptospirales		0	90	C	29547	Epsilonproteobacteria		0.01	162
0	1	O	1643688	Leptospirales		0.04	614	O	203491	Fusobacteriales		0	2	P	1134404	Ignavibacteriae		0	1	C	1313211	Lentisphaeria		0.02	378	O	203491	Fusobacteriales		0.01	167	C1	118884	Gammaproteobacteria incertae sedis		0	3	C	1313211	Lentisphaeria		10.05	223809	O	91347	Enterobacterales		0	28
0	10	O	118969	Legionellales		0	3	C	1663419	Fimbriimonadia		0	1	O	119069	Hydrogenophilales		0	17	O	118969	Legionellales		0	1	C	1663419	Fimbriimonadia		0	29	O	203491	Fusobacteriales		0	10	O	118969	Legionellales		0	5	O	2066490	Emcibacterales		0	82
0	1	C	388447	Ktedonobacteria		0	11	C	204430	Fibrobacteria		0	11	O	1921002	Holosporales		0	1	O	1643946	Kosmotogales		0	50	C	204430	Fibrobacteria		0	1	C	1663419	Fimbriimonadia		0	14	O	1934945	Immundisolibacterales		0	19	O	641854	Elusimicrobiales		0.01	117
0	1	O	1934945	Immundisolibacterales		0.01	83	K1	6072	Eumetazoa		0	3	C	219685	Gemmatimonadetes		0	6	C	1921781	Kiritimatiellae		0	47	K1	6072	Eumetazoa		0.01	81	C	204430	Fibrobacteria		0	6	P	1134404	Ignavibacteriae		0.02	359	C	28221	Deltaproteobacteria		0.01	161
0	6	P	1134404	Ignavibacteriae		0	49	C	526524	Erysipelotrichia		0.01	122	C1	118884	Gammaproteobacteria incertae sedis		0	3	O	1934945	Immundisolibacterales		0.09	1418	C	526524	Erysipelotrichia		0.01	120	K1	6072	Eumetazoa		0	3	O	119069	Hydrogenophilales		0.04	957	C	188787	Deinococci		0	43
0	17	O	1921002	Holosporales		0.02	357	C	29547	Epsilonproteobacteria		0.02	242	O	203491	Fusobacteriales		0	10	P	1134404	Ignavibacteriae		0.01	228	C	29547	Epsilonproteobacteria		0.01	210	C	526524	Erysipelotrichia		0	15	O	1921002	Holosporales		0	3	C	301297	Dehalococcoidia		26.29	453811
0	5	C	183963	Halobacteria		30.16	464495	O	91347	Enterobacterales		0	2	C	1663419	Fimbriimonadia		0	4	O	119069	Hydrogenophilales		14.28	223951	O	91347	Enterobacterales		0	47	C	29547	Epsilonproteobacteria		0	6	C	183963	Halobacteria		0	10	O	191393	Deferribacterales		0	2
0	7	C	219685	Gemmatimonadetes		0	5	O	2066490	Emcibacterales		0	67	C	204430	Fibrobacteria		0	19	O	1921002	Holosporales		0	1	O	1783344	Endomicrobiales		5.69	88262	O	91347	Enterobacterales		0	9	C	219685	Gemmatimonadetes		0	61	P	1117	Cyanobacteria		0	7
0.02	324	C1	118884	Gammaproteobacteria incertae sedis		0	42	O	641854	Elusimicrobiales		0	71	K1	6072	Eumetazoa		0	5	C	219685	Gemmatimonadetes		0	2	O	2066490	Emcibacterales		0	1	O	1783344	Endomicrobiales		0.02	327	C1	118884	Gammaproteobacteria incertae sedis		0.06	1380	C	84998	Coriobacteriia		0.02	279
0.02	371	O	203491	Fusobacteriales		0.03	412	C	28221	Deltaproteobacteria		0.04	704	C	526524	Erysipelotrichia		0.06	803	C1	118884	Gammaproteobacteria incertae sedis		0	18	O	641854	Elusimicrobiales		0	15	O	641854	Elusimicrobiales		0.01	134	O	203491	Fusobacteriales		0	3	O	2138246	Coprothermobacterales		0.01	175
0.01	87	C	204430	Fibrobacteria		0.39	5945	C	188787	Deinococci		0.02	267	C	29547	Epsilonproteobacteria		0.01	116	O	203491	Fusobacteriales		0.01	226	C	28221	Deltaproteobacteria		0.19	2933	C	28221	Deltaproteobacteria		0	1	C	1663419	Fimbriimonadia		13.55	301859	C	186801	Clostridia		0	11
0.01	79	K1	6072	Eumetazoa		0	5	C	301297	Dehalococcoidia		7.6	122224	O	91347	Enterobacterales		0	9	C	1663419	Fimbriimonadia		0.06	908	C	188787	Deinococci		0.04	624	C	188787	Deinococci		0.01	91	C	204430	Fibrobacteria		0	5	C	1077257	Chthonomonadetes		0	17
0.01	167	C	526524	Erysipelotrichia		0	7	O	191393	Deferribacterales		0	1	O	1783344	Endomicrobiales		0	26	C	204430	Fibrobacteria		0	5	C	301297	Dehalococcoidia		0	4	C	301297	Dehalococcoidia		0.01	152	K1	6072	Eumetazoa		0	5	O	189769	Chrysiogenales		0	38
0	44	C	29547	Epsilonproteobacteria		0	52	P	1117	Cyanobacteria		0	1	O	2066490	Emcibacterales		0.01	158	K1	6072	Eumetazoa		0	5	O	191393	Deferribacterales		0	7	O	191393	Deferribacterales		0	46	C	526524	Erysipelotrichia		0.02	509	O	135613	Chromatiales		0.01	123
49.18	752564	O	91347	Enterobacterales		0.03	427	C	84998	Coriobacteriia		0	15	O	641854	Elusimicrobiales		0	40	C	526524	Erysipelotrichia		0	55	P	1117	Cyanobacteria		0	33	P	1117	Cyanobacteria		0.71	12754	C	29547	Epsilonproteobacteria		0	1	C	32061	Chloroflexia		0	3
0	2	O	1783344	Endomicrobiales		0	6	O	2138246	Coprothermobacterales		0.02	390	C	28221	Deltaproteobacteria		0.01	100	C	29547	Epsilonproteobacteria		0.12	1870	C	84998	Coriobacteriia		0.09	1449	C	84998	Coriobacteriia		27.54	492005	O	91347	Enterobacterales		0	59	P	1090	Chlorobi		5.51	95055
0	13	O	2066490	Emcibacterales		33.22	511618	C	186801	Clostridia		0.22	3501	C	188787	Deinococci		17.25	246440	O	91347	Enterobacterales		0	1	O	2138246	Coprothermobacterales		0	7	O	2138246	Coprothermobacterales		0	4	O	1783344	Endomicrobiales		0	9	C	204429	Chlamydiia		0	2
0	11	O	641854	Elusimicrobiales		0	2	O	189769	Chrysiogenales		0	6	C	301297	Dehalococcoidia		0	2	O	1783344	Endomicrobiales		9.94	155917	C	186801	Clostridia		3.42	52994	C	186801	Clostridia		0	11	O	2066490	Emcibacterales		0	31	O	1706369	Cellvibrionales		0.06	1021
0.11	1743	C	28221	Deltaproteobacteria		0.06	863	O	135613	Chromatiales		0	7	O	191393	Deferribacterales		0	3	O	2066490	Emcibacterales		0	1	C	1077257	Chthonomonadetes		0	3	C	1077257	Chthonomonadetes		0	8	O	641854	Elusimicrobiales		0	95	O	204458	Caulobacterales		0	1
0.06	897	C	188787	Deinococci		0	16	C	32061	Chloroflexia		0	41	P	1117	Cyanobacteria		0	4	O	641854	Elusimicrobiales		0.05	817	O	135613	Chromatiales		0.02	332	O	135613	Chromatiales		0.02	350	C	28221	Deltaproteobacteria		0	1	O	135615	Cardiobacteriales		0	12
0	11	C	301297	Dehalococcoidia		0	22	P	1090	Chlorobi		1.26	20277	C	84998	Coriobacteriia		0.03	471	C	28221	Deltaproteobacteria		0	20	C	32061	Chloroflexia		0	21	C	32061	Chloroflexia		0.05	866	C	188787	Deinococci		0.01	121	P	95818	Candidatus Saccharibacteria		0	3
0	9	O	191393	Deferribacterales		0	16	C	204429	Chlamydiia		0	33	O	2138246	Coprothermobacterales		0.14	1996	C	188787	Deinococci		0	36	P	1090	Chlorobi		0	21	P	1090	Chlorobi		0	6	C	301297	Dehalococcoidia		0	50	D3	95901	Candidatus Dependentiae		0.01	114
0.01	107	P	1117	Cyanobacteria		0	76	O	1706369	Cellvibrionales		6.87	110478	C	186801	Clostridia		0	9	C	301297	Dehalococcoidia		0	2	C	204429	Chlamydiia		0	3	C	204429	Chlamydiia		0	4	O	191393	Deferribacterales		0	21	G	456826	Candidatus Cloacimonas		0	48
0.02	293	C	84998	Coriobacteriia		0.05	832	O	204458	Caulobacterales		0	1	C	1077257	Chthonomonadetes		0	23	O	191393	Deferribacterales		0	48	O	1706369	Cellvibrionales		0	13	O	1706369	Cellvibrionales		0.01	92	P	1117	Cyanobacteria		0.04	805	O	80840	Burkholderiales		0	6
0	10	O	2138246	Coprothermobacterales		0	2	O	135615	Cardiobacteriales		0	3	O	189769	Chrysiogenales		0	65	P	1117	Cyanobacteria		0	26	O	204458	Caulobacterales		0	32	O	204458	Caulobacterales		0.24	4261	C	84998	Coriobacteriia		0	32	O	332160	Bryobacterales		0	1
13.09	200308	C	186801	Clostridia		0	31	D3	95901	Candidatus Dependentiae		0.02	331	O	135613	Chromatiales		0.1	1495	C	84998	Coriobacteriia		0	1	P	95818	Candidatus Saccharibacteria		0	4	C	2731619	Caudoviricetes		0	6	O	2138246	Coprothermobacterales		0	3	C1	119066	Betaproteobacteria incertae sedis		0	4
0	2	C	1077257	Chthonomonadetes		0	25	G	456826	Candidatus Cloacimonas		0	9	C	32061	Chloroflexia		0	9	O	2138246	Coprothermobacterales		0	22	D3	95901	Candidatus Dependentiae		0	5	P	95818	Candidatus Saccharibacteria		22.57	403318	C	186801	Clostridia		16.41	365553	P	976	Bacteroidetes		0	23
0	5	O	189769	Chrysiogenales		0	5	O	1962852	Calditrichales		0	17	P	1090	Chlorobi		27.57	393862	C	186801	Clostridia		0	11	G	456826	Candidatus Cloacimonas		0	12	D3	95901	Candidatus Dependentiae		0	2	C	1077257	Chthonomonadetes		0	13	O	2024979	Bacteriovoracales		0.01	143
0.11	1613	O	135613	Chromatiales		0.11	1769	O	80840	Burkholderiales		0	10	C	204429	Chlamydiia		0.04	636	O	135613	Chromatiales		0	4	O	1962852	Calditrichales		0.01	99	G	456826	Candidatus Cloacimonas		0	5	O	189769	Chrysiogenales		1.6	35525	C	91061	Bacilli		0	15
0	16	C	32061	Chloroflexia		0	7	O	332160	Bryobacterales		0	65	O	1706369	Cellvibrionales		0	11	C	32061	Chloroflexia		0.07	1037	O	80840	Burkholderiales		0	5	O	1962852	Calditrichales		0.08	1446	O	135613	Chromatiales		0	83	C	1382928	Ardenticatenia		0.08	1408
0.01	89	P	1090	Chlorobi		0	21	C1	119066	Betaproteobacteria incertae sedis		0	77	O	204458	Caulobacterales		0	28	P	1090	Chlorobi		0	19	O	332160	Bryobacterales		2.58	40062	O	80840	Burkholderiales		0	2	C	32061	Chloroflexia		0	8	O	32069	Aquificales		0	2
0	1	C	204429	Chlamydiia		0	1	O	213481	Bdellovibrionales		0	4	C	2731619	Caudoviricetes		0	1	G	458032	Chloracidobacterium		0	22	C1	119066	Betaproteobacteria incertae sedis		0	7	O	332160	Bryobacterales		0	76	P	1090	Chlorobi		0	27	C	292625	Anaerolineae		0	1
0.01	108	O	1706369	Cellvibrionales		0.36	5499	P	976	Bacteroidetes		0	1	G	1912503	Candidatus Izimaplasma		0	5	C	204429	Chlamydiia		0	3	O	213481	Bdellovibrionales		0	23	C1	119066	Betaproteobacteria incertae sedis		0	7	C	204429	Chlamydiia		0.09	2091	O	135622	Alteromonadales		0	2
0.01	118	O	204458	Caulobacterales		0	16	O	2024979	Bacteriovoracales		0	50	D3	95901	Candidatus Dependentiae		0	45	O	1706369	Cellvibrionales		0	1	P	1936987	Balneolaeota		0	3	O	213481	Bdellovibrionales		0.01	118	O	1706369	Cellvibrionales		0	93	O	135624	Aeromonadales		0	1
0	1	C	2731619	Caudoviricetes		1.01	15577	C	91061	Bacilli		0	34	G	456826	Candidatus Cloacimonas		0.04	553	O	204458	Caulobacterales		0.55	8623	P	976	Bacteroidetes		49.32	764925	P	976	Bacteroidetes		0.01	105	O	204458	Caulobacterales		9.47	210897	C	1760	Actinobacteria		64.63	1115566
0	1	O	135615	Cardiobacteriales		0.01	91	C	1382928	Ardenticatenia		0	2	O	1962852	Calditrichales		0.01	73	P	95818	Candidatus Saccharibacteria		0	22	O	2024979	Bacteriovoracales		0	7	O	2024979	Bacteriovoracales		0	1	C	2731619	Caudoviricetes		0	20	O	204433	Acidobacteriales		0	15
0	2	P	95818	Candidatus Saccharibacteria		0	1	O	32069	Aquificales		0.06	920	O	80840	Burkholderiales		0	26	D3	95901	Candidatus Dependentiae		2.49	39065	C	91061	Bacilli		1.32	20540	C	91061	Bacilli		0	55	D3	95901	Candidatus Dependentiae		0	1	C	84992	Acidimicrobiia		0.33	5677
0	69	D3	95901	Candidatus Dependentiae		0	14	C	292625	Anaerolineae		0	5	O	332160	Bryobacterales		0.01	99	G	456826	Candidatus Cloacimonas		0.01	79	C	1382928	Ardenticatenia		0.01	95	C	1382928	Ardenticatenia		0	40	G	456826	Candidatus Cloacimonas		0	4	O	1692040	Acidiferrobacterales		0.01	91
0.01	103	G	456826	Candidatus Cloacimonas		0.37	5652	O	135622	Alteromonadales		0	6	C1	119066	Betaproteobacteria incertae sedis		0	10	O	1962852	Calditrichales		0	5	O	32069	Aquificales		0	2	O	32069	Aquificales		0	1	P	67810	Candidatus Bipolaricaulota		0.02	376	F	1903411	Yersiniaceae		0	2
0.04	589	C	475962	Caldilineae		0	2	C1	82117	Alphaproteobacteria incertae sedis		0	1	O	213481	Bdellovibrionales		0.31	4429	O	80840	Burkholderiales		0	25	C	292625	Anaerolineae		0	23	C	292625	Anaerolineae		0	4	O	1962852	Calditrichales		0	20	F	32033	Xanthomonadaceae		0	23
0.1	1598	O	80840	Burkholderiales		0.01	191	O	135624	Aeromonadales		58.57	941479	P	976	Bacteroidetes		0	2	O	332160	Bryobacterales		0.32	5012	O	135622	Alteromonadales		0.13	2053	O	135622	Alteromonadales		0.47	8317	O	80840	Burkholderiales		0	5	F	335928	Xanthobacteraceae		0.79	13591
0	26	O	332160	Bryobacterales		0.1	1544	C	1760	Actinobacteria		0	35	O	2024979	Bacteriovoracales		0	62	C1	119066	Betaproteobacteria incertae sedis		0	1	C1	82117	Alphaproteobacteria incertae sedis		0	52	O	135624	Aeromonadales		0	34	O	332160	Bryobacterales		0	7	F	1676141	Wenzhouxiangellaceae		0	1
0.01	133	C1	119066	Betaproteobacteria incertae sedis		0	8	O	204433	Acidobacteriales		0.78	12613	C	91061	Bacilli		0	3	O	213481	Bdellovibrionales		0.01	123	O	135624	Aeromonadales		1.27	19657	C	1760	Actinobacteria		0	73	C1	119066	Betaproteobacteria incertae sedis		0	1	O	278082	Victivallales		0.01	256
0	4	O	213481	Bdellovibrionales		0	1	O	225057	Acidithiobacillales		0.01	83	C	1382928	Ardenticatenia		36.92	527444	P	976	Bacteroidetes		4.3	67464	C	1760	Actinobacteria		0	8	O	204433	Acidobacteriales		0	2	O	213481	Bdellovibrionales		0.01	171	F	641	Vibrionaceae		0.07	1289
0.42	6423	P	976	Bacteroidetes		0	1	O	1692040	Acidiferrobacterales		0	4	O	32069	Aquificales		0	7	O	2024979	Bacteriovoracales		0	4	O	204433	Acidobacteriales		0	1	O	225057	Acidithiobacillales		1.72	30739	P	976	Bacteroidetes		0	48	O	48461	Verrucomicrobiales		0	5
0	29	O	2024979	Bacteriovoracales		0.03	395	F	1903411	Yersiniaceae		0	14	C	292625	Anaerolineae		0.7	10067	C	91061	Bacilli		0	1	O	225057	Acidithiobacillales		0	3	O	1692040	Acidiferrobacterales		0	22	O	2024979	Bacteriovoracales		0	55	S	1637999	Verrucomicrobia bacterium IMCC26134		0	1
2.73	41765	C	91061	Bacilli		0.01	106	F	32033	Xanthomonadaceae		0.07	1080	O	135622	Alteromonadales		0	67	C	1382928	Ardenticatenia		0	2	C	84992	Acidimicrobiia		0	7	F	2008794	Zoogloeaceae		1.47	26333	C	91061	Bacilli		47.37	1054905	O	1843489	Veillonellales		0	2
0	37	C	1382928	Ardenticatenia		0	1	F	335928	Xanthobacteraceae		0	54	O	135624	Aeromonadales		0	4	O	32069	Aquificales		0	1	O	1692040	Acidiferrobacterales		0.02	323	F	1903411	Yersiniaceae		0	40	C	1382928	Ardenticatenia		0	4	O1	1660158	unclassified Nitrosomonadales		0	2
0	10	O	32069	Aquificales		0	1	F	1738654	Woeseiaceae		1.52	24507	C	1760	Actinobacteria		0	52	C	292625	Anaerolineae		0.1	1529	F	1903411	Yersiniaceae		0	66	F	32033	Xanthomonadaceae		0	4	O	32069	Aquificales		0	15	O1	80841	unclassified Burkholderiales		0.04	690
0	65	C	292625	Anaerolineae		0	3	F	1676141	Wenzhouxiangellaceae		0	18	O	204433	Acidobacteriales		0.52	7477	O	135622	Alteromonadales		0	30	F	32033	Xanthomonadaceae		0	21	F	335928	Xanthobacteraceae		0	24	C	292625	Anaerolineae		0	1	C1	1737407	Tissierellia incertae sedis		0.01	114
1.08	16525	O	135622	Alteromonadales		0.03	437	F	641	Vibrionaceae		0	1	O	225057	Acidithiobacillales		0	3	C1	82117	Alphaproteobacteria incertae sedis		0	1	F	1676141	Wenzhouxiangellaceae		0	2	F	1676141	Wenzhouxiangellaceae		0.83	14857	O	135622	Alteromonadales		0.01	129	O	1737405	Tissierellales		0	8
0.02	355	O	135624	Aeromonadales		0	43	O	48461	Verrucomicrobiales		0	6	O	1692040	Acidiferrobacterales		0.01	145	O	135624	Aeromonadales		0.01	133	F	641	Vibrionaceae		0	2	O	278082	Victivallales		0.02	306	O	135624	Aeromonadales		0	2	G	1608298	Thiolapillus		0	1
10.97	167950	C	1760	Actinobacteria		0	71	S	1637999	Verrucomicrobia bacterium IMCC26134		0.01	133	F	1903411	Yersiniaceae		1.22	17381	C	1760	Actinobacteria		0.01	87	O	48461	Verrucomicrobiales		0.01	165	F	641	Vibrionaceae		9.51	169835	C	1760	Actinobacteria		0	3	F	2008790	Thiobacillaceae		0	2
0	9	O	204433	Acidobacteriales		33.09	509619	O	1843489	Veillonellales		0.01	91	F	32033	Xanthomonadaceae		0.01	76	O	204433	Acidobacteriales		0	6	S	1637999	Verrucomicrobia bacterium IMCC26134		0	75	O	48461	Verrucomicrobiales		0	3	O	204433	Acidobacteriales		0.01	114	F	1096778	Thioalkalispiraceae		0.03	555
0	2	O	225057	Acidithiobacillales		0	1	O1	1660158	unclassified Nitrosomonadales		0	1	F	335928	Xanthobacteraceae		0	1	O	225057	Acidithiobacillales		66.99	1050329	O	1843489	Veillonellales		0	14	S	1637999	Verrucomicrobia bacterium IMCC26134		0	4	O	225057	Acidithiobacillales		0	1	F	2035710	Thioalkalibacteraceae		0	34
0	6	C	84992	Acidimicrobiia		0	15	O1	80841	unclassified Burkholderiales		0	10	O	278082	Victivallales		0	1	C	84992	Acidimicrobiia		0	3	O1	1660158	unclassified Nitrosomonadales		34.91	541396	O	1843489	Veillonellales		0	2	C	84992	Acidimicrobiia		0	39	F	188709	Thermotogaceae		0	43
0	14	O	1692040	Acidiferrobacterales		0	3	C1	1737407	Tissierellia incertae sedis		0.01	213	F	641	Vibrionaceae		0	12	O	1692040	Acidiferrobacterales		0	13	O1	80841	unclassified Burkholderiales		0	6	O1	1660158	unclassified Nitrosomonadales		0	4	O	1692040	Acidiferrobacterales		0	19	O	189776	Thermomicrobiales		0.72	12498
0.06	901	F	1903411	Yersiniaceae		0.01	85	O	1737405	Tissierellales		0	71	O	48461	Verrucomicrobiales		0.03	498	F	1903411	Yersiniaceae		0	1	P1	2489366	unclassified Balneolaeota		0	10	O1	80841	unclassified Burkholderiales		0.18	3192	F	1903411	Yersiniaceae		0	2	F	188711	Thermodesulfobacteriaceae		0	1
0	41	F	32033	Xanthomonadaceae		0	7	F	2008790	Thiobacillaceae		0	19	S	1637999	Verrucomicrobia bacterium IMCC26134		0.02	349	F	32033	Xanthomonadaceae		0.02	255	O	1737405	Tissierellales		0	29	O	1737405	Tissierellales		0.01	151	F	32033	Xanthomonadaceae		0	12	S	166501	Thermobaculum terrenum		0	24
0	14	F	335928	Xanthobacteraceae		0.02	296	F	1096778	Thioalkalispiraceae		21.32	342759	O	1843489	Veillonellales		0	4	F	335928	Xanthobacteraceae		0	1	G	1608298	Thiolapillus		0	7	F	2008790	Thiobacillaceae		0	7	F	335928	Xanthobacteraceae		0.44	9868	O	68295	Thermoanaerobacterales		0	1
0	1	F	1676141	Wenzhouxiangellaceae		0	38	F	188709	Thermotogaceae		0	1	O1	1660158	unclassified Nitrosomonadales		0	1	F	1676141	Wenzhouxiangellaceae		0	6	F	2008790	Thiobacillaceae		0	40	F	1096778	Thioalkalispiraceae		0	12	F	1676141	Wenzhouxiangellaceae		0	55	O	68933	Thermales		0	1
0.03	485	F	641	Vibrionaceae		0	3	O	2266	Thermoproteales		0	1	G1	2624196	unclassified Candidatus Izimaplasma		0	1	O	278082	Victivallales		0.01	105	F	1096778	Thioalkalispiraceae		0	1	F	2035710	Thioalkalibacteraceae		0	3	O	278082	Victivallales		0	9	O	213462	Syntrophobacterales		0	1
0.01	136	O	48461	Verrucomicrobiales		0	6	O	189776	Thermomicrobiales		0	2	D4	1104668	unclassified Candidatus Dependentiae		0.02	307	F	641	Vibrionaceae		0	20	F	188709	Thermotogaceae		0	11	F	188709	Thermotogaceae		0.02	348	F	641	Vibrionaceae		0.01	115	F	649777	Synergistaceae		0	39
0	51	S	1637999	Verrucomicrobia bacterium IMCC26134		0	2	F	188711	Thermodesulfobacteriaceae		0	6	O1	80841	unclassified Burkholderiales		5.54	79071	O	48461	Verrucomicrobiales		0	2	O	2266	Thermoproteales		0	3	O	189776	Thermomicrobiales		0	31	O	48461	Verrucomicrobiales		0	4	O	1890424	Synechococcales		0.01	250
20.78	317941	O	1843489	Veillonellales		0.01	160	S	166501	Thermobaculum terrenum		0	1	O	2762275	Trueperales		0	59	S	1637999	Verrucomicrobia bacterium IMCC26134		0	11	O	189776	Thermomicrobiales		0	1	F	188711	Thermodesulfobacteriaceae		0	37	S	1637999	Verrucomicrobia bacterium IMCC26134		0	21	F	995019	Sutterellaceae		0	34
0	1	S	1930593	Vampirococcus sp. LiM		0.07	1050	O	68295	Thermoanaerobacterales		0.01	144	O	1737405	Tissierellales		7.91	113027	O	1843489	Veillonellales		0	4	F	188711	Thermodesulfobacteriaceae		0	36	S	166501	Thermobaculum terrenum		31.65	565505	O	1843489	Veillonellales		0	28	C2	32036	sulfur-oxidizing symbionts		0	2
0	2	P1	1895827	unclassified Saccharibacteria		0.03	395	O	68933	Thermales		0	1	F	135617	Thiotrichaceae		0	65	O1	80841	unclassified Burkholderiales		0	9	S	166501	Thermobaculum terrenum		0.08	1275	O	68295	Thermoanaerobacterales		0	17	O1	1660158	unclassified Nitrosomonadales		0	1	F	83763	Succinivibrionaceae		0	2
0	5	O1	1660158	unclassified Nitrosomonadales		0	8	O	2682226	Tepidiformales		0	1	G	1608298	Thiolapillus		0	2	C1	1737407	Tissierellia incertae sedis		0.07	1066	O	68295	Thermoanaerobacterales		0.01	176	O	68933	Thermales		0.06	1100	O1	80841	unclassified Burkholderiales		0.01	182	O	85011	Streptomycetales		0	1
0	13	O1	80841	unclassified Burkholderiales		0	4	O	213462	Syntrophobacterales		0	6	F	2008790	Thiobacillaceae		0	22	O	1737405	Tissierellales		0.02	280	O	68933	Thermales		0	2	O	2682226	Tepidiformales		0	1	C1	52018	unclassified Actinobacteria (class)		0	6	F	2689614	Steroidobacteraceae		0	5
0.01	86	O	1737405	Tissierellales		0	66	F	649777	Synergistaceae		0.01	108	F	1096778	Thioalkalispiraceae		0	1	F	135617	Thiotrichaceae		0	2	O	2682226	Tepidiformales		0.02	385	O	213462	Syntrophobacterales		0	7	C1	1737407	Tissierellia incertae sedis		0	6	F	1706375	Spongiibacteraceae		0.08	1339
0	1	G	1608298	Thiolapillus		0	6	O	1890424	Synechococcales		0	2	F	2035710	Thioalkalibacteraceae		0	2	G	1608298	Thiolapillus		0	14	O	213462	Syntrophobacterales		0	20	F	649777	Synergistaceae		0.01	267	O	1737405	Tissierellales		0	21	F	137	Spirochaetaceae		0	29
0	10	F	2008790	Thiobacillaceae		0	19	F	995019	Sutterellaceae		0	23	F	188709	Thermotogaceae		0	2	F	2008790	Thiobacillaceae		0.01	86	F	649777	Synergistaceae		0	3	O	1890424	Synechococcales		0	1	G	1608298	Thiolapillus		0.01	127	F	41297	Sphingomonadaceae		0	1
0.02	254	F	1096778	Thioalkalispiraceae		0	18	C2	32036	sulfur-oxidizing symbionts		0	4	O	2266	Thermoproteales		0.01	99	F	1096778	Thioalkalispiraceae		0	1	O	1890424	Synechococcales		2.44	37918	F	995019	Sutterellaceae		0.01	262	F	1096778	Thioalkalispiraceae		0.03	706	C	117747	Sphingobacteriia		0	9
0.01	118	F	188709	Thermotogaceae		0	1	F	83763	Succinivibrionaceae		0	11	O	189776	Thermomicrobiales		0	9	F	2035710	Thioalkalibacteraceae		0.01	100	F	995019	Sutterellaceae		0	1	F	83763	Succinivibrionaceae		0.01	105	F	188709	Thermotogaceae		0	32	F	332161	Solibacteraceae		0.01	103
0	1	O	2266	Thermoproteales		0.01	127	O	85011	Streptomycetales		0	3	F	188711	Thermodesulfobacteriaceae		0.01	165	F	188709	Thermotogaceae		0	18	C2	32036	sulfur-oxidizing symbionts		0	3	O	85012	Streptosporangiales		0	1	O	2266	Thermoproteales		0	14	F	568386	Sinobacteraceae		0	13
0	30	O	189776	Thermomicrobiales		0	1	F	2008793	Sterolibacteriaceae		0	19	S	166501	Thermobaculum terrenum		0	6	O	2266	Thermoproteales		0	1	F	83763	Succinivibrionaceae		0.01	139	O	85011	Streptomycetales		0	16	O	189776	Thermomicrobiales		0	4	F	2024974	Silvanigrellaceae		0.02	370
0	14	F	188711	Thermodesulfobacteriaceae		0	31	F	2689614	Steroidobacteraceae		0.05	751	O	68295	Thermoanaerobacterales		0	13	O	189776	Thermomicrobiales		0.01	165	O	85011	Streptomycetales		0	25	F	2008793	Sterolibacteriaceae		0	9	F	188711	Thermodesulfobacteriaceae		0	16	F	267890	Shewanellaceae		0	10
0	10	S	166501	Thermobaculum terrenum		0	4	F	1706375	Spongiibacteraceae		0.01	201	O	68933	Thermales		0	2	F	188711	Thermodesulfobacteriaceae		0	68	F	2008793	Sterolibacteriaceae		0	4	F	2689614	Steroidobacteraceae		0	18	S	166501	Thermobaculum terrenum		0	81	O	909929	Selenomonadales		0	6
1.59	24357	O	68295	Thermoanaerobacterales		0	19	F	137	Spirochaetaceae		0	4	O	2682226	Tepidiformales		0	37	S	166501	Thermobaculum terrenum		0.01	94	F	2689614	Steroidobacteraceae		0	2	F	1706375	Spongiibacteraceae		0.07	1167	O	68295	Thermoanaerobacterales		0	5	G	349742	Sedimenticola		0	83
0.01	184	O	68933	Thermales		0.02	313	F	41297	Sphingomonadaceae		0	1	S	1911683	Tenericutes bacterium MZ-XQ		0.05	751	O	68295	Thermoanaerobacterales		0	6	F	1706375	Spongiibacteraceae		0	6	F	137	Spirochaetaceae		0	45	O	68933	Thermales		0	5	C	1937959	Saprospiria		0	37
0	2	O	2682226	Tepidiformales		0	26	C	117747	Sphingobacteriia		0	70	O	213462	Syntrophobacterales		0.01	191	O	68933	Thermales		0	7	F	137	Spirochaetaceae		0.01	152	F	41297	Sphingomonadaceae		0	3	O	2682226	Tepidiformales		0	5	F	742031	Salinisphaeraceae		0	7
0	35	O	213462	Syntrophobacterales		0	7	F	332161	Solibacteraceae		0	42	F	649777	Synergistaceae		0	8	O	2682226	Tepidiformales		0.01	101	F	41297	Sphingomonadaceae		0.01	133	C	117747	Sphingobacteriia		0	52	O	213462	Syntrophobacterales		0	10	F	775	Rickettsiaceae		0	8
0.01	141	F	649777	Synergistaceae		0.01	227	F	568386	Sinobacteraceae		0	5	O	1890424	Synechococcales		0	4	O	213462	Syntrophobacterales		0	17	C	117747	Sphingobacteriia		0	7	F	332161	Solibacteraceae		0.01	124	F	649777	Synergistaceae		0	91	F	41295	Rhodospirillaceae		0.01	163
0	9	O	1890424	Synechococcales		0	72	F	267890	Shewanellaceae		0	40	F	995019	Sutterellaceae		0	52	F	649777	Synergistaceae		0	1	C1	85000	Sphaerobacteridae		0	9	F	568386	Sinobacteraceae		0	4	O	1890424	Synechococcales		0	6	F	75787	Rhodocyclaceae		0.04	611
0	32	F	995019	Sutterellaceae		0.01	195	O	909929	Selenomonadales		0	8	C2	32036	sulfur-oxidizing symbionts		0	8	O	1890424	Synechococcales		0	1	O	588673	Solirubrobacterales		0	17	F	267890	Shewanellaceae		0	33	F	995019	Sutterellaceae		0	14	F	31989	Rhodobacteraceae		0	2
0	2	C2	32036	sulfur-oxidizing symbionts		0	1	O	2483366	Sedimentisphaerales		0	1	O	2281	Sulfolobales		0.01	72	F	995019	Sutterellaceae		0	19	F	332161	Solibacteraceae		0.01	141	O	909929	Selenomonadales		0	18	C2	32036	sulfur-oxidizing symbionts		0	26	F	1775411	Rhodanobacteraceae		0.01	147
0	2	F	83763	Succinivibrionaceae		0	6	G	349742	Sedimenticola		0	1	F	83763	Succinivibrionaceae		0.01	79	O	85011	Streptomycetales		0	37	F	568386	Sinobacteraceae		0	5	G	349742	Sedimenticola		0	4	O	85012	Streptosporangiales		0	10	F	82115	Rhizobiaceae		0.01	110
0	4	O	85012	Streptosporangiales		0	3	C	1937959	Saprospiria		0	1	O	85012	Streptosporangiales		0	1	F	2008793	Sterolibacteriaceae		0	68	F	267890	Shewanellaceae		0	1	F	742031	Salinisphaeraceae		0.01	122	O	85011	Streptomycetales		0	15	O	415001	Puniceicoccales		0	22
0.01	208	O	85011	Streptomycetales		0	1	F	255527	Saccharospirillaceae		0.01	91	O	85011	Streptomycetales		0	3	F	2689614	Steroidobacteraceae		0	31	O	909929	Selenomonadales		0	1	F	255527	Saccharospirillaceae		0	1	F	2008793	Sterolibacteriaceae		0	1	F	267894	Psychromonadaceae		0	4
0.01	110	F	2008793	Sterolibacteriaceae		0	1	O	84996	Rubrobacterales		0	1	F	2689614	Steroidobacteraceae		0	12	F	1706375	Spongiibacteraceae		0	1	G	349742	Sedimenticola		0	75	F	775	Rickettsiaceae		0	58	F	2689614	Steroidobacteraceae		0	39	O	85010	Pseudonocardiales		0	1
0	3	F	2689614	Steroidobacteraceae		0.02	243	F	775	Rickettsiaceae		0	40	F	1706375	Spongiibacteraceae		0	16	F	137	Spirochaetaceae		0	1	F	255527	Saccharospirillaceae		0	60	F	41295	Rhodospirillaceae		0	4	F	1706375	Spongiibacteraceae		0.01	243	F	135621	Pseudomonadaceae		0.01	208
0	13	F	1706375	Spongiibacteraceae		0.01	170	F	41295	Rhodospirillaceae		0	21	F	137	Spirochaetaceae		0.01	151	F	41297	Sphingomonadaceae		0	2	O	84996	Rubrobacterales		0	7	F	75787	Rhodocyclaceae		0	20	F	137	Spirochaetaceae		0	1	F	267888	Pseudoalteromonadaceae		0	63
0	25	F	137	Spirochaetaceae		0	3	F	75787	Rhodocyclaceae		0.01	192	F	41297	Sphingomonadaceae		0	16	C	117747	Sphingobacteriia		0	1	O	2732559	Rowavirales		0	1	F	119043	Rhodobiaceae		0.01	260	F	41297	Sphingomonadaceae		0	45	O	85009	Propionibacteriales		0	18
0.02	246	F	41297	Sphingomonadaceae		0	1	F	119043	Rhodobiaceae		0	29	C	117747	Sphingobacteriia		0	33	C1	85000	Sphaerobacteridae		0	4	F	775	Rickettsiaceae		0	14	F	31989	Rhodobacteraceae		0	16	C	117747	Sphingobacteriia		0	1	S	2528008	Planctomycetes bacterium Pla163		0	23
0	19	C	117747	Sphingobacteriia		0	38	F	31989	Rhodobacteraceae		0	4	C1	85000	Sphaerobacteridae		0	2	F	332161	Solibacteraceae		0	19	F	41295	Rhodospirillaceae		0	14	F	1775411	Rhodanobacteraceae		0	1	C1	85000	Sphaerobacteridae		0	1	S	2528007	Planctomycetes bacterium Pla110		0	4
0	1	C1	85000	Sphaerobacteridae		0	23	F	1775411	Rhodanobacteraceae		0	5	F	332161	Solibacteraceae		0	5	F	568386	Sinobacteraceae		0	38	F	75787	Rhodocyclaceae		0	12	F	82115	Rhizobiaceae		0	34	F	332161	Solibacteraceae		0	1	S	2527983	Planctomycetes bacterium Pan44		0	49
0	26	F	332161	Solibacteraceae		0	3	O1	119042	Rhizobiales incertae sedis		0	3	F	568386	Sinobacteraceae		0	40	F	267890	Shewanellaceae		0	7	F	31989	Rhodobacteraceae		0	36	O	415001	Puniceicoccales		0.01	105	F	568386	Sinobacteraceae		0	2	S	2527980	Planctomycetes bacterium Pan189		0	5
0	3	F	568386	Sinobacteraceae		0	13	F	82115	Rhizobiaceae		0	6	F	267890	Shewanellaceae		0	56	O	909929	Selenomonadales		0	5	F	1775411	Rhodanobacteraceae		0	2	O	85010	Pseudonocardiales		0	1	F	2024974	Silvanigrellaceae		0	23	S	2527972	Planctomycetes bacterium Pan181		0	2
0.01	100	F	267890	Shewanellaceae		0	6	O	415001	Puniceicoccales		0	30	O	909929	Selenomonadales		0.03	360	G	349742	Sedimenticola		0	2	O1	119042	Rhizobiales incertae sedis		0.05	822	F	135621	Pseudomonadaceae		0.01	134	F	267890	Shewanellaceae		0	8	S	2527998	Planctomycetes bacterium MalM25		0.03	443
0	57	O	909929	Selenomonadales		0	14	O	85010	Pseudonocardiales		0	7	G	349742	Sedimenticola		0	1	O	2732559	Rowavirales		0	5	F	82115	Rhizobiaceae		0	1	F	267888	Pseudoalteromonadaceae		0	29	O	909929	Selenomonadales		0.01	163	S	2527994	Planctomycetes bacterium Mal48		0	8
0	5	G	349742	Sedimenticola		0.05	836	F	135621	Pseudomonadaceae		0	1	C	1937959	Saprospiria		0	9	F	775	Rickettsiaceae		0	4	O	415001	Puniceicoccales		0	8	O	85009	Propionibacteriales		0	2	G	349742	Sedimenticola		0	4	S	2528026	Planctomycetes bacterium Mal4		0	16
0	3	F	742031	Salinisphaeraceae		0	2	F	267888	Pseudoalteromonadaceae		0	1	F	255527	Saccharospirillaceae		0	63	F	41295	Rhodospirillaceae		0	22	O	85010	Pseudonocardiales		0	30	S	2528017	Planctomycetes bacterium Poly24		0	5	F	742031	Salinisphaeraceae		0	1	S	2528023	Planctomycetes bacterium ETA_A1		0	5
0	3	F	255527	Saccharospirillaceae		0	7	O	85009	Propionibacteriales		0	6	F	775	Rickettsiaceae		0	5	F	75787	Rhodocyclaceae		0.02	242	F	135621	Pseudomonadaceae		0	1	S	2527983	Planctomycetes bacterium Pan44		0	1	O	84996	Rubrobacterales		0	4	O	112	Planctomycetales		0	2
0	10	F	775	Rickettsiaceae		0	2	S	2528007	Planctomycetes bacterium Pla110		0	63	F	41295	Rhodospirillaceae		0	39	F	31989	Rhodobacteraceae		0	16	O	85009	Propionibacteriales		0	2	S	2527975	Planctomycetes bacterium Pan216		0	19	F	775	Rickettsiaceae		0	32	F	135616	Piscirickettsiaceae		0	11
0	59	F	41295	Rhodospirillaceae		0	2	S	2527983	Planctomycetes bacterium Pan44		0	3	F	75787	Rhodocyclaceae		0	18	F	1775411	Rhodanobacteraceae		0	4	S	2527983	Planctomycetes bacterium Pan44		0	3	S	2527972	Planctomycetes bacterium Pan181		0.01	138	F	41295	Rhodospirillaceae		0	5	F	69277	Phyllobacteriaceae		0	2
0	53	F	31989	Rhodobacteraceae		0	3	S	2527998	Planctomycetes bacterium MalM25		0	27	F	31989	Rhodobacteraceae		0	6	F	82115	Rhizobiaceae		0	46	S	2527994	Planctomycetes bacterium Mal48		0	12	S	2527994	Planctomycetes bacterium Mal48		0	2	F	75787	Rhodocyclaceae		0	4	F	1643949	Petrotogaceae		0	18
0.01	164	F	1775411	Rhodanobacteraceae		0	21	S	2528026	Planctomycetes bacterium Mal4		0	6	F	1775411	Rhodanobacteraceae		0	15	O	415001	Puniceicoccales		0	9	S	2528026	Planctomycetes bacterium Mal4		0	6	S	2528026	Planctomycetes bacterium Mal4		0	1	F	119043	Rhodobiaceae		0	3	F	1655514	Pelagibacteraceae		0	39
0	1	O1	119042	Rhizobiales incertae sedis		0	16	S	2528023	Planctomycetes bacterium ETA_A1		0	32	F	82115	Rhizobiaceae		0	16	O	85010	Pseudonocardiales		0	1	S	1930276	Planctomycetes bacterium HG15A2		0	4	O	112	Planctomycetales		0	50	F	31989	Rhodobacteraceae		0.02	345	F	1903410	Pectobacteriaceae		0	1
0	28	F	82115	Rhizobiaceae		0.01	149	S	2527990	Planctomycetes bacterium CA51		0	5	O	415001	Puniceicoccales		0.03	398	F	135621	Pseudomonadaceae		0	3	O	112	Planctomycetales		0	33	F	135616	Piscirickettsiaceae		0	11	F	1775411	Rhodanobacteraceae		0.43	9591	F	712	Pasteurellaceae		0	2
0	12	O	415001	Puniceicoccales		0	6	O	112	Planctomycetales		0	1	F	267894	Psychromonadaceae		0	2	F	267888	Pseudoalteromonadaceae		0	19	F	135616	Piscirickettsiaceae		0	4	O	2691354	Pirellulales		0	3	O1	119042	Rhizobiales incertae sedis		0	3	F	255474	Parvularculaceae		0	5
0	39	O	85010	Pseudonocardiales		0	52	F	135616	Piscirickettsiaceae		0	8	O	85010	Pseudonocardiales		0	18	O	85009	Propionibacteriales		0	17	O	2691354	Pirellulales		0	5	F	69277	Phyllobacteriaceae		0	2	F	82115	Rhizobiaceae		0	5	O	1963360	Parachlamydiales		0	83
0.04	554	F	135621	Pseudomonadaceae		0	2	O	2691354	Pirellulales		0.03	476	F	135621	Pseudomonadaceae		0	15	S	2528017	Planctomycetes bacterium Poly24		0	8	F	69277	Phyllobacteriaceae		0	4	F	1643949	Petrotogaceae		0	2	O	415001	Puniceicoccales		0	17	F	75682	Oxalobacteraceae		0	3
0	46	O	85009	Propionibacteriales		0	7	F	69277	Phyllobacteriaceae		0	1	F	267888	Pseudoalteromonadaceae		0	2	S	2528008	Planctomycetes bacterium Pla163		0	1	G	1632780	Phreatobacter		0	1	F	1655514	Pelagibacteraceae		0	45	O	85010	Pseudonocardiales		0	26	P1	1301283	Oscillatoriophycideae		0	1
0	3	S	2528008	Planctomycetes bacterium Pla163		0	9	F	1643949	Petrotogaceae		0	6	O	85009	Propionibacteriales		0	1	S	2528007	Planctomycetes bacterium Pla110		0	2	F	1643949	Petrotogaceae		0.01	112	F	1903410	Pectobacteriaceae		0.04	646	F	135621	Pseudomonadaceae		0	47	O	415000	Opitutales		0	28
0	3	S	2528007	Planctomycetes bacterium Pla110		0	4	F	1655514	Pelagibacteraceae		0	1	S	2528007	Planctomycetes bacterium Pla110		0	3	S	2527983	Planctomycetes bacterium Pan44		0	1	F	1655514	Pelagibacteraceae		0.01	219	F	712	Pasteurellaceae		0	3	F	267888	Pseudoalteromonadaceae		0	1	F	135620	Oceanospirillaceae		0	1
0	5	S	2527983	Planctomycetes bacterium Pan44		0.04	551	F	1903410	Pectobacteriaceae		0	1	S	2527982	Planctomycetes bacterium Pan265		0	17	S	2527972	Planctomycetes bacterium Pan181		0.02	302	F	1903410	Pectobacteriaceae		0	1	O	1963360	Parachlamydiales		0	21	O	85009	Propionibacteriales		0	29	O	1161	Nostocales		0.03	599
0	1	S	2527982	Planctomycetes bacterium Pan265		0.13	1990	F	712	Pasteurellaceae		0	8	S	2527998	Planctomycetes bacterium MalM25		0	19	S	2527994	Planctomycetes bacterium Mal48		0.01	103	F	712	Pasteurellaceae		0	23	F	75682	Oxalobacteraceae		0	12	S	2528010	Planctomycetes bacterium Pla85_3_4		0	2	F	189779	Nitrospiraceae		0.01	103
0	14	S	2527972	Planctomycetes bacterium Pan181		0	1	F	255474	Parvularculaceae		0	33	S	2527994	Planctomycetes bacterium Mal48		0	7	S	2528026	Planctomycetes bacterium Mal4		0	2	O	1963360	Parachlamydiales		0	20	P1	1301283	Oscillatoriophycideae		0	1	S	2528008	Planctomycetes bacterium Pla163		0	45	F	206379	Nitrosomonadaceae		0	1
0	2	S	2527998	Planctomycetes bacterium MalM25		0	11	O	1963360	Parachlamydiales		0	10	S	2528026	Planctomycetes bacterium Mal4		0	1	S	2528020	Planctomycetes bacterium KS4		0	8	F	75682	Oxalobacteraceae		0	5	O	415000	Opitutales		0	2	S	2528007	Planctomycetes bacterium Pla110		0	61	F	481	Neisseriaceae		0	1
0.01	82	S	2527994	Planctomycetes bacterium Mal48		0	34	F	75682	Oxalobacteraceae		0	1	S	2528023	Planctomycetes bacterium ETA_A1		0	1	S	1930276	Planctomycetes bacterium HG15A2		0	33	P1	1301283	Oscillatoriophycideae		0	2	F	135620	Oceanospirillaceae		0	14	S	2527983	Planctomycetes bacterium Pan44		0	23	O	235899	Nautiliales		0	12
0	36	S	2528026	Planctomycetes bacterium Mal4		0	19	P1	1301283	Oscillatoriophycideae		0	19	O	112	Planctomycetales		0	15	O	112	Planctomycetales		0	17	O	415000	Opitutales		0	9	O	1161	Nostocales		0	1	S	2527998	Planctomycetes bacterium MalM25		0	3	O	1643684	Nakamurellales		0	4
0	2	O	112	Planctomycetales		0	4	O	415000	Opitutales		0	64	F	135616	Piscirickettsiaceae		0	68	F	135616	Piscirickettsiaceae		0	1	F	135620	Oceanospirillaceae		0	1	F	189779	Nitrospiraceae		0	76	S	2527994	Planctomycetes bacterium Mal48		0	42	O	29	Myxococcales		0	2
0.01	116	F	135616	Piscirickettsiaceae		0	6	F	135620	Oceanospirillaceae		0	11	F	69277	Phyllobacteriaceae		0	2	O	2691354	Pirellulales		0	20	O	1161	Nostocales		0.02	384	F	206379	Nitrosomonadaceae		0	33	S	2528026	Planctomycetes bacterium Mal4		0.01	139	O	2085	Mycoplasmatales		0	2
0	4	F	69277	Phyllobacteriaceae		0	25	O	1161	Nostocales		0	7	F	1643949	Petrotogaceae		0	9	F	69277	Phyllobacteriaceae		0	1	O	1033996	Nitrososphaerales		0.01	115	F	481	Neisseriaceae		0	2	S	1930276	Planctomycetes bacterium HG15A2		0	1	F	267891	Moritellaceae		0	20
0	2	F	1643949	Petrotogaceae		0	3	F	189779	Nitrospiraceae		0	1	O	2732414	Petitvirales		0	1	O	666506	Phycisphaerales		0	28	F	206379	Nitrosomonadaceae		0	1	O	235899	Nautiliales		0	9	O	112	Planctomycetales		0.01	204	F	1903414	Morganellaceae		0	6
0	1	O	2732414	Petitvirales		0	10	O	1033996	Nitrososphaerales		0	1	F	1655514	Pelagibacteraceae		0	2	F	1655514	Pelagibacteraceae		0	19	F	481	Neisseriaceae		0	2	O	1644060	Natrialbales		0	77	F	135616	Piscirickettsiaceae		0.01	220	F	468	Moraxellaceae		0	86
0	8	F	1655514	Pelagibacteraceae		0	31	F	206379	Nitrosomonadaceae		0.01	100	F	1903410	Pectobacteriaceae		0.02	243	F	1903410	Pectobacteriaceae		0	2	O	1644060	Natrialbales		0	3	O	1643684	Nakamurellales		0	3	O	2691354	Pirellulales		0	8	O	85008	Micromonosporales		0	28
0.03	455	F	1903410	Pectobacteriaceae		0.01	90	F	481	Neisseriaceae		0.94	15036	F	712	Pasteurellaceae		0.02	226	F	712	Pasteurellaceae		0	2	O	1643684	Nakamurellales		0	25	O	29	Myxococcales		0	3	F	69277	Phyllobacteriaceae		0.02	396	O	85006	Micrococcales		0	4
0.06	878	F	712	Pasteurellaceae		0	7	O	235899	Nautiliales		0	1	F	255474	Parvularculaceae		0	3	O	1963360	Parachlamydiales		0	51	O	29	Myxococcales		0	39	O	2085	Mycoplasmatales		0	8	F	1643949	Petrotogaceae		0	4	F	1706373	Microbulbiferaceae		0	1
0	2	F	255474	Parvularculaceae		0	2	O	1644060	Natrialbales		0	5	O	1963360	Parachlamydiales		0	19	F	75682	Oxalobacteraceae		0	62	O	2085	Mycoplasmatales		0	53	F	1903414	Morganellaceae		0.06	1009	F	1903410	Pectobacteriaceae		0	16	F	1486721	Methylothermaceae		0	26
0	1	O	1963360	Parachlamydiales		0	30	O	1643684	Nakamurellales		0	10	F	75682	Oxalobacteraceae		0	28	P1	1301283	Oscillatoriophycideae		0	1	F	267891	Moritellaceae		0.03	415	F	468	Moraxellaceae		0.04	677	F	712	Pasteurellaceae		0	8	F	32011	Methylophilaceae		0	40
0	13	F	75682	Oxalobacteraceae		0	10	O	29	Myxococcales		0	17	P1	1301283	Oscillatoriophycideae		0	11	O	415000	Opitutales		0.02	343	F	1903414	Morganellaceae		0	5	O	85008	Micromonosporales		0	1	F	255474	Parvularculaceae		0	4	F	403	Methylococcaceae		0.02	328
0	26	P1	1301283	Oscillatoriophycideae		0	42	O	2085	Mycoplasmatales		0	3	O	415000	Opitutales		0	28	O	1161	Nostocales		0.04	614	F	468	Moraxellaceae		0.02	242	O	85006	Micrococcales		0	7	O	1963360	Parachlamydiales		0	11	F	119045	Methylobacteriaceae		0.04	624
0	2	F	1240483	Orbaceae		0	2	F	267891	Moritellaceae		0	18	O	1161	Nostocales		0	20	F	189779	Nitrospiraceae		0.02	299	O	85006	Micrococcales		0	7	F	1486721	Methylothermaceae		0	31	F	75682	Oxalobacteraceae		0	1	O	570264	Methanocellales		0	2
0.01	88	O	415000	Opitutales		0.02	355	F	1903414	Morganellaceae		0	6	F	189779	Nitrospiraceae		0	2	O	1033996	Nitrososphaerales		0	3	F	1706373	Microbulbiferaceae		0	30	F	32011	Methylophilaceae		0	47	P1	1301283	Oscillatoriophycideae		0	5	F	580372	Mariprofundaceae		0.01	121
0	2	F	135620	Oceanospirillaceae		0.07	1061	F	468	Moraxellaceae		0.01	90	F	206379	Nitrosomonadaceae		0.02	219	F	206379	Nitrosomonadaceae		0	17	F	1486721	Methylothermaceae		0	17	F	403	Methylococcaceae		0	31	O	415000	Opitutales		0	7	G	2004797	Luteitalea		0	20
0	68	O	1161	Nostocales		0	1	O	85008	Micromonosporales		0	29	F	481	Neisseriaceae		0	48	F	481	Neisseriaceae		0	2	F	32011	Methylophilaceae		0	12	F	119045	Methylobacteriaceae		0	7	F	135620	Oceanospirillaceae		0	2	F	449732	Litoricolaceae		0	1
0	4	F	189779	Nitrospiraceae		0.04	571	O	85006	Micrococcales		0	18	O	235899	Nautiliales		0	31	O	1643684	Nakamurellales		0	7	F	403	Methylococcaceae		0	2	F	580372	Mariprofundaceae		0	40	O	1161	Nostocales		0	1	O	1676649	Limnochordales		0	40
0	2	O	1033996	Nitrososphaerales		0	13	F	1706373	Microbulbiferaceae		0	25	O	1643684	Nakamurellales		0	30	O	29	Myxococcales		0	3	F	119045	Methylobacteriaceae		0	14	G	2004797	Luteitalea		0	4	F	189779	Nitrospiraceae		0	87	F	1129771	Leptotrichiaceae		0	5
0	52	F	206379	Nitrosomonadaceae		0	2	G	213485	Micavibrio		0	17	O	29	Myxococcales		0	47	O	2085	Mycoplasmatales		0	5	F	580372	Mariprofundaceae		0	24	F	1129771	Leptotrichiaceae		0	3	O	1033996	Nitrososphaerales		0	15	F	170	Leptospiraceae		0	66
0	71	F	481	Neisseriaceae		0	58	F	1486721	Methylothermaceae		0	52	O	2085	Mycoplasmatales		0	2	F	267891	Moritellaceae		0	2	G	2004797	Luteitalea		0	1	F	170	Leptospiraceae		0	62	F	206379	Nitrosomonadaceae		0	1	F	444	Legionellaceae		0	46
0	5	O	1644060	Natrialbales		0	13	F	32011	Methylophilaceae		0.01	84	F	1903414	Morganellaceae		0.11	1557	F	1903414	Morganellaceae		0	33	F	1129771	Leptotrichiaceae		0	1	F	444	Legionellaceae		0	80	F	481	Neisseriaceae		0.76	17016	O	186826	Lactobacillales		0	2
0	30	O	1643684	Nakamurellales		0	53	F	403	Methylococcaceae		0.03	482	F	468	Moraxellaceae		0.04	640	F	468	Moraxellaceae		0	9	F	170	Leptospiraceae		0.15	2394	O	186826	Lactobacillales		0	4	O	235899	Nautiliales		0	6	O	1921782	Kiritimatiellales		0	16
0	31	O	29	Myxococcales		0.01	118	F	119045	Methylobacteriaceae		0	2	O	85008	Micromonosporales		0	1	O	85008	Micromonosporales		0	1	F	444	Legionellaceae		0	3	O	1921782	Kiritimatiellales		0	6	O	1644060	Natrialbales		0.01	315	S	2697043	Kiritimatiellaeota bacterium S-5007		0	4
0	62	O	2085	Mycoplasmatales		0	3	F	580372	Mariprofundaceae		0.01	233	O	85006	Micrococcales		0.03	390	O	85006	Micrococcales		0.23	3569	O	186826	Lactobacillales		0	21	S	2697043	Kiritimatiellaeota bacterium S-5007		0	7	O	1643684	Nakamurellales		0	15	F	1920240	Kangiellaceae		0	1
0	1	F	267891	Moritellaceae		0	1	G	2004797	Luteitalea		0	6	F	1706373	Microbulbiferaceae		0	6	F	1706373	Microbulbiferaceae		0	1	O	1921782	Kiritimatiellales		0	40	F	1920240	Kangiellaceae		0	56	O	29	Myxococcales		0	1	O	2691356	Isosphaerales		0	2
0.02	341	F	1903414	Morganellaceae		0	57	F	1129771	Leptotrichiaceae		0	15	F	1486721	Methylothermaceae		0	3	G	213485	Micavibrio		0	3	S	2697043	Kiritimatiellaeota bacterium S-5007		0	2	O	2691356	Isosphaerales		0	88	O	2085	Mycoplasmatales		0	5	F	1934946	Immundisolibacteraceae		0	19
0.05	693	F	468	Moraxellaceae		0	3	F	170	Leptospiraceae		0	12	F	32011	Methylophilaceae		0	19	F	1486721	Methylothermaceae		0	11	F	1920240	Kangiellaceae		0	3	F	1934946	Immundisolibacteraceae		0	2	F	267891	Moritellaceae		0	3	C	795747	Ignavibacteria		0	5
0	1	O	85008	Micromonosporales		0	1	F	444	Legionellaceae		0	1	F	31993	Methylocystaceae		0	3	F	32011	Methylophilaceae		0	4	F	1934946	Immundisolibacteraceae		0	6	C	795747	Ignavibacteria		0.05	804	F	1903414	Morganellaceae		0	2	F	267893	Idiomarinaceae		0	1
0.05	705	O	85006	Micrococcales		0.3	4568	O	186826	Lactobacillales		0	4	F	403	Methylococcaceae		0	7	F	403	Methylococcaceae		0	2	C	795747	Ignavibacteria		0	1	F	267893	Idiomarinaceae		0.03	603	F	468	Moraxellaceae		0	15	F	69657	Hyphomonadaceae		0.13	2261
0	14	F	1706373	Microbulbiferaceae		0	1	F	1643948	Kosmotogaceae		0.01	101	F	119045	Methylobacteriaceae		0	53	F	119045	Methylobacteriaceae		0	1	F	267893	Idiomarinaceae		0	9	F	69657	Hyphomonadaceae		0	1	O	85008	Micromonosporales		0	6	F	45401	Hyphomicrobiaceae		0	19
0	20	F	1486721	Methylothermaceae		0	40	S	2697043	Kiritimatiellaeota bacterium S-5007		0	3	F	580372	Mariprofundaceae		0	1	O	717963	Methylacidiphilales		0	7	F	69657	Hyphomonadaceae		0	3	F	45401	Hyphomicrobiaceae		0.03	517	O	85006	Micrococcales		0	2	F	224027	Hydrogenothermaceae		0	32
0	6	F	32011	Methylophilaceae		0	20	F	1920240	Kangiellaceae		0	2	G	2004797	Luteitalea		0	1	F	580372	Mariprofundaceae		0	8	F	45401	Hyphomicrobiaceae		0	2	F	224027	Hydrogenothermaceae		0	20	F	1706373	Microbulbiferaceae		0	3	F	206349	Hydrogenophilaceae		0	82
0	14	F	403	Methylococcaceae		0	6	O	2691356	Isosphaerales		0	1	F	449732	Litoricolaceae		0	2	G	2004797	Luteitalea		0	1	F	224027	Hydrogenothermaceae		0	1	F	206349	Hydrogenophilaceae		0	22	F	1486721	Methylothermaceae		0	62	F	44746	Holosporaceae		0	2
0	8	F	119045	Methylobacteriaceae		0	53	F	1934946	Immundisolibacteraceae		0	50	F	1129771	Leptotrichiaceae		0	1	F	449732	Litoricolaceae		0	1	F	206349	Hydrogenophilaceae		0	6	F	44746	Holosporaceae		0	16	F	32011	Methylophilaceae		0	1	F	255526	Halothiobacillaceae		0	2
0	7	F	580372	Mariprofundaceae		0	3	F	267893	Idiomarinaceae		0	2	F	170	Leptospiraceae		0	4	O	1676649	Limnochordales		0	2	F	44746	Holosporaceae		0	3	F	255526	Halothiobacillaceae		0	30	F	403	Methylococcaceae		0	85	F	28256	Halomonadaceae		0	18
0	3	G	2004797	Luteitalea		0	5	F	69657	Hyphomonadaceae		0.16	2518	O	186826	Lactobacillales		0.01	92	F	1129771	Leptotrichiaceae		0	2	F	255526	Halothiobacillaceae		0	62	F	28256	Halomonadaceae		0	20	F	119045	Methylobacteriaceae		0	6	F	1652132	Halobacteriovoraceae		0	2
0	39	F	1129771	Leptotrichiaceae		0	9	F	45401	Hyphomicrobiaceae		0	1	F	1643948	Kosmotogaceae		0	4	F	170	Leptospiraceae		0.01	128	F	28256	Halomonadaceae		0	7	F	1652132	Halobacteriovoraceae		0	1	O	94695	Methanosarcinales		0	1	O	2235	Halobacteriales		0	3
0	1	F	170	Leptospiraceae		0	1	F	224027	Hydrogenothermaceae		0	10	S	2697043	Kiritimatiellaeota bacterium S-5007		0	3	F	444	Legionellaceae		0	18	F	1652132	Halobacteriovoraceae		0	5	F	1706372	Halieaceae		0	15	F	580372	Mariprofundaceae		0	10	F	1706372	Halieaceae		0	4
0	1	F	444	Legionellaceae		0	1	F	206349	Hydrogenophilaceae		0	17	F	1920240	Kangiellaceae		0.25	3583	O	186826	Lactobacillales		0	21	F	1706372	Halieaceae		0	16	O	53433	Halanaerobiales		0	1	F	1191479	Magnetococcaceae		0	25	O	53433	Halanaerobiales		0	1
1.94	29741	O	186826	Lactobacillales		0	15	F	44746	Holosporaceae		0	1	O	2691356	Isosphaerales		0	1	F	1643948	Kosmotogaceae		0	18	O	53433	Halanaerobiales		0	6	F	449719	Granulosicoccaceae		0	3	G	2004797	Luteitalea		0	1	F	224379	Hahellaceae		0.01	169
0	1	O	388448	Ktedonobacterales		0	1	F	255526	Halothiobacillaceae		0	2	C	795747	Ignavibacteria		0	6	O	1921782	Kiritimatiellales		0	7	F	449719	Granulosicoccaceae		0	3	O	1643682	Geodermatophilales		0	88	F	1129771	Leptotrichiaceae		0	9	F	449719	Granulosicoccaceae		0	15
0	16	S	2697043	Kiritimatiellaeota bacterium S-5007		0.01	152	F	28256	Halomonadaceae		0	12	F	69657	Hyphomonadaceae		0	20	S	2697043	Kiritimatiellaeota bacterium S-5007		0	3	O	85014	Glycomycetales		0	5	O	2691355	Gemmatales		0	7	F	170	Leptospiraceae		0	1	C	307596	Gloeobacteria		0	61
0	40	F	1920240	Kangiellaceae		0	15	F	1652132	Halobacteriovoraceae		0	8	F	45401	Hyphomicrobiaceae		0	7	F	1920240	Kangiellaceae		0	2	O	219686	Gemmatimonadales		0	1	S	947516	gamma proteobacterium SS-5		0	2	F	444	Legionellaceae		0	3	O	219686	Gemmatimonadales		0	3
0	1	F	1934946	Immundisolibacteraceae		0	43	F	1706372	Halieaceae		0	1	F	224027	Hydrogenothermaceae		0	3	O	2691356	Isosphaerales		0	8	O	2691355	Gemmatales		0	5	F	90627	Gallionellaceae		0.38	6765	O	186826	Lactobacillales		0	10	O	2691355	Gemmatales		0	1
0	6	C	795747	Ignavibacteria		0	54	O	53433	Halanaerobiales		0	1	F	206349	Hydrogenophilaceae		0	3	F	1934946	Immundisolibacteraceae		0	11	S	947516	gamma proteobacterium SS-5		0	4	F	203492	Fusobacteriaceae		0	12	S	2697043	Kiritimatiellaeota bacterium S-5007		0	19	S	947516	gamma proteobacterium SS-5		0	4
0	3	F	267893	Idiomarinaceae		0	4	F	224379	Hahellaceae		0	8	F	44746	Holosporaceae		0	10	C	795747	Ignavibacteria		0	11	F	90627	Gallionellaceae		0.01	197	O	85013	Frankiales		0	23	F	1920240	Kangiellaceae		0	1	S	83406	gamma proteobacterium HdN1		0	4
0	32	F	69657	Hyphomonadaceae		0	1	F	1903412	Hafniaceae		0	66	F	28256	Halomonadaceae		0	3	F	267893	Idiomarinaceae		0.02	345	F	203492	Fusobacteriaceae		0	36	F	34064	Francisellaceae		0	3	O	2691356	Isosphaerales		0	2	F	90627	Gallionellaceae		0	11
0	11	F	45401	Hyphomicrobiaceae		0	8	F	449719	Granulosicoccaceae		0	28	F	1652132	Halobacteriovoraceae		0	5	F	69657	Hyphomonadaceae		0.01	128	O	85013	Frankiales		2.95	45822	C	117743	Flavobacteriia		0	14	F	1934946	Immundisolibacteraceae		0	49	F	203492	Fusobacteriaceae		0	1
0	5	F	224027	Hydrogenothermaceae		0	1	O	85014	Glycomycetales		0	8	F	1706372	Halieaceae		0	8	F	45401	Hyphomicrobiaceae		0	44	F	34064	Francisellaceae		0	1	O	1663425	Fimbriimonadales		0	6	C	795747	Ignavibacteria		0.01	234	O	85013	Frankiales		0	4
0	8	F	44746	Holosporaceae		0	1	C	307596	Gloeobacteria		0	23	O	53433	Halanaerobiales		0	4	F	206349	Hydrogenophilaceae		0.07	1045	C	117743	Flavobacteriia		0.01	81	O	218872	Fibrobacterales		0	1	F	267893	Idiomarinaceae		0	91	F	34064	Francisellaceae		0.01	96
0	5	F	255526	Halothiobacillaceae		0	1	O	1643682	Geodermatophilales		0	9	F	449719	Granulosicoccaceae		0	7	F	44746	Holosporaceae		0	1	O	1663425	Fimbriimonadales		0	3	F	1643950	Fervidobacteriaceae		0	15	F	69657	Hyphomonadaceae		0.08	1882	C	117743	Flavobacteriia		0	9
0.02	282	F	28256	Halomonadaceae		0	2	O	219686	Gemmatimonadales		0	3	O	219686	Gemmatimonadales		0	1	F	255526	Halothiobacillaceae		0	50	O	218872	Fibrobacterales		0	1	F	267892	Ferrimonadaceae		0	6	F	45401	Hyphomicrobiaceae		0	1	O	1663425	Fimbriimonadales		0.01	147
0	26	F	1652132	Halobacteriovoraceae		0	9	O	2691355	Gemmatales		0	6	O	2691355	Gemmatales		0.01	149	F	28256	Halomonadaceae		0	2	F	267892	Ferrimonadaceae		0	6	F	335929	Erythrobacteraceae		0	3	F	206349	Hydrogenophilaceae		0	61	O	218872	Fibrobacterales		0	26
0	47	F	1706372	Halieaceae		0	2	S	2169539	Gammaproteobacteria bacterium DM2		0	1	S	2169539	Gammaproteobacteria bacterium DM2		0	6	F	1652132	Halobacteriovoraceae		0	4	F	335929	Erythrobacteraceae		0.01	210	O	526525	Erysipelotrichales		0	10	F	44746	Holosporaceae		0	5	F	335929	Erythrobacteraceae		2.42	41815
0	20	O	53433	Halanaerobiales		0	4	S	947516	gamma proteobacterium SS-5		0	1	S	947516	gamma proteobacterium SS-5		0	17	F	1706372	Halieaceae		0.09	1418	O	526525	Erysipelotrichales		0.01	100	F	1903409	Erwiniaceae		0	5	F	255526	Halothiobacillaceae		0.18	3972	O	526525	Erysipelotrichales		0	82
0	1	F	1903412	Hafniaceae		0	37	F	90627	Gallionellaceae		0	3	F	90627	Gallionellaceae		0	4	O	53433	Halanaerobiales		0.03	536	F	1903409	Erwiniaceae		0	4	C1	34035	Epsilonproteobacteria incertae sedis		0.01	189	F	28256	Halomonadaceae		0.01	175	F	1903409	Erwiniaceae		0	7
0	2	F	449719	Granulosicoccaceae		0.04	556	F	203492	Fusobacteriaceae		0.01	191	F	203492	Fusobacteriaceae		0	3	F	224379	Hahellaceae		0	3	C1	34035	Epsilonproteobacteria incertae sedis		0	8	O	186328	Entomoplasmatales		0	21	F	1652132	Halobacteriovoraceae		0	5	C1	34035	Epsilonproteobacteria incertae sedis		0	1
0	2	O	85014	Glycomycetales		0	56	O	85013	Frankiales		0.01	100	O	85013	Frankiales		0	1	F	1903412	Hafniaceae		0	12	O	186328	Entomoplasmatales		5.65	87671	F	543	Enterobacteriaceae		0	55	F	1706372	Halieaceae		0	13	O	186328	Entomoplasmatales		0	15
0	2	C	307596	Gloeobacteria		0	28	F	34064	Francisellaceae		0	28	F	34064	Francisellaceae		0	2	F	449719	Granulosicoccaceae		14.11	221239	F	543	Enterobacteriaceae		0	1	F	1783343	Endomicrobiaceae		0	32	O	53433	Halanaerobiales		10	222708	F	543	Enterobacteriaceae		0.01	161
0	2	O	1643682	Geodermatophilales		0.06	963	C	117743	Flavobacteriia		1.57	25246	C	117743	Flavobacteriia		0	5	O	219686	Gemmatimonadales		0	1	F	2066474	Endozoicomonadaceae		0	15	F	641876	Elusimicrobiaceae		0	13	F	449719	Granulosicoccaceae		0	5	F	2066491	Emcibacteraceae		0.07	1224
0	7	O	219686	Gemmatimonadales		0	3	O	1663425	Fimbriimonadales		0	2	O	1663425	Fimbriimonadales		0	13	O	2691355	Gemmatales		0	1	F	1783343	Endomicrobiaceae		0	2	O	1747768	Egibacterales		0	3	O	85014	Glycomycetales		0	19	F	641876	Elusimicrobiaceae		0	1
0	35	O	2691355	Gemmatales		0	11	O	218872	Fibrobacterales		0	67	O	218872	Fibrobacterales		0	2	S	947516	gamma proteobacterium SS-5		0	2	F	2066491	Emcibacteraceae		0.02	251	O	1643822	Eggerthellales		0	1	O	1643682	Geodermatophilales		0.06	1238	O	1643822	Eggerthellales		0	4
0	5	S	947516	gamma proteobacterium SS-5		0	1	F	1643950	Fervidobacteriaceae		0	1	F	1643950	Fervidobacteriaceae		0	6	F	90627	Gallionellaceae		0	18	F	641876	Elusimicrobiaceae		0.01	143	F	72276	Ectothiorhodospiraceae		0	9	O	219686	Gemmatimonadales		0.01	185	F	72276	Ectothiorhodospiraceae		26.13	450968
0	1	F	90627	Gallionellaceae		0	3	F	335929	Erythrobacteraceae		0	1	F	267892	Ferrimonadaceae		0	1	G	745410	Gallaecimonas		0.1	1504	O	1643822	Eggerthellales		0.1	1518	O	69541	Desulfuromonadales		0	30	O	2691355	Gemmatales		0.01	215	O	69541	Desulfuromonadales		0	1
0	1	G	745410	Gallaecimonas		0	49	O	526525	Erysipelotrichales		0	7	F	335929	Erythrobacteraceae		0	24	F	203492	Fusobacteriaceae		0.02	365	F	72276	Ectothiorhodospiraceae		0	1	O	114380	Desulfurococcales		0	16	S	947516	gamma proteobacterium SS-5		0	9	O	213113	Desulfurellales		0	2
0.02	332	F	203492	Fusobacteriaceae		0.07	1048	F	1903409	Erwiniaceae		0.04	704	O	526525	Erysipelotrichales		0.01	82	O	85013	Frankiales		0	72	O	69541	Desulfuromonadales		0	70	O	213115	Desulfovibrionales		0.01	92	F	90627	Gallionellaceae		0	1	O	213115	Desulfovibrionales		0	7
0.01	177	O	85013	Frankiales		0	6	C1	34035	Epsilonproteobacteria incertae sedis		0	53	F	1903409	Erwiniaceae		0	30	F	34064	Francisellaceae		0	6	O	213113	Desulfurellales		0.01	210	O	213118	Desulfobacterales		0	46	F	203492	Fusobacteriaceae		0	58	O	213118	Desulfobacterales		0	1
0	74	F	34064	Francisellaceae		0	9	O	186328	Entomoplasmatales		0	1	C1	34035	Epsilonproteobacteria incertae sedis		30.25	432124	C	117743	Flavobacteriia		0	7	O	213115	Desulfovibrionales		0.03	448	O	118964	Deinococcales		0.01	234	O	85013	Frankiales		0.04	901	O	118964	Deinococcales		0	3
0.09	1371	C	117743	Flavobacteriia		30	462144	F	543	Enterobacteriaceae		0	7	O	186328	Entomoplasmatales		0	9	O	1663425	Fimbriimonadales		0	38	O	213118	Desulfobacterales		0	2	G	670486	Dehalogenimonas		0	77	F	34064	Francisellaceae		0	2	G	670486	Dehalogenimonas		0	76
0.01	87	O	218872	Fibrobacterales		0	1	F	2066474	Endozoicomonadaceae		7.58	121853	F	543	Enterobacteriaceae		0	26	O	218872	Fibrobacterales		0.04	628	O	118964	Deinococcales		0	2	O	1202465	Dehalococcoidales		0.12	2174	C	117743	Flavobacteriia		0	1	O	1202465	Dehalococcoidales		0.01	128
0	34	F	1643950	Fervidobacteriaceae		0	5	F	2066491	Emcibacteraceae		0	1	F	1783343	Endomicrobiaceae		0	6	F	1643950	Fervidobacteriaceae		0	5	G	670486	Dehalogenimonas		0	7	F	191394	Deferribacteraceae		0	1	O	1663425	Fimbriimonadales		0	10	F	191394	Deferribacteraceae		0.01	176
0	5	F	267892	Ferrimonadaceae		0	42	F	641876	Elusimicrobiaceae		0	1	F	2066491	Emcibacteraceae		0	2	F	267892	Ferrimonadaceae		0	5	F	191394	Deferribacteraceae		0.08	1231	C	768503	Cytophagia		0.01	91	O	218872	Fibrobacterales		0.05	1046	C	768503	Cytophagia		0	1
0	4	F	335929	Erythrobacteraceae		0	1	O	1755823	Egicoccales		0	15	F	641876	Elusimicrobiaceae		0	12	F	335929	Erythrobacteraceae		0.04	650	C	768503	Cytophagia		0	10	F	118968	Coxiellaceae		0	23	F	335929	Erythrobacteraceae		0	1	F	118968	Coxiellaceae		0	9
0.01	167	O	526525	Erysipelotrichales		0.01	183	O	1643822	Eggerthellales		0	1	O	1747768	Egibacterales		0	40	O	526525	Erysipelotrichales		0	3	F	118968	Coxiellaceae		0.01	192	O	85007	Corynebacteriales		0	46	O	526525	Erysipelotrichales		0.01	288	O	85007	Corynebacteriales		0	31
0.02	349	F	1903409	Erwiniaceae		0.01	153	F	72276	Ectothiorhodospiraceae		0	54	O	1643822	Eggerthellales		0.01	164	F	1903409	Erwiniaceae		0.02	300	O	85007	Corynebacteriales		0.08	1197	O	84999	Coriobacteriales		0.06	1121	F	1903409	Erwiniaceae		0.01	141	O	84999	Coriobacteriales		0.01	146
0	2	C1	34035	Epsilonproteobacteria incertae sedis		0.01	128	O	69541	Desulfuromonadales		0.01	91	F	72276	Ectothiorhodospiraceae		0	3	C1	34035	Epsilonproteobacteria incertae sedis		0.02	365	O	84999	Coriobacteriales		0	7	F	2138247	Coprothermobacteraceae		0	9	C1	34035	Epsilonproteobacteria incertae sedis		0	3	F	2138247	Coprothermobacteraceae		0	11
0.01	108	O	186328	Entomoplasmatales		0	4	O	213113	Desulfurellales		0.01	209	O	69541	Desulfuromonadales		0	30	O	186328	Entomoplasmatales		0	1	F	2138247	Coprothermobacteraceae		0.03	541	F	80864	Comamonadaceae		0	15	O	186328	Entomoplasmatales		0.01	142	F	80864	Comamonadaceae		0	17
49.04	750505	F	543	Enterobacteriaceae		0	6	O	213115	Desulfovibrionales		0	5	O	213113	Desulfurellales		17.08	243973	F	543	Enterobacteriaceae		0.04	558	F	80864	Comamonadaceae		0	1	F	267889	Colwelliaceae		27.2	485876	F	543	Enterobacteriaceae		0	7	F	267889	Colwelliaceae		0.08	1333
0	1	S	650377	endosymbiont of Euscepes postfasciatus		0.01	223	O	213118	Desulfobacterales		0	9	O	213115	Desulfovibrionales		0	4	S	243899	endosymbiont 'TC1' of Trimyema compressum		0	4	F	267889	Colwelliaceae		3.33	51702	O	186802	Clostridiales		0	4	F	1783343	Endomicrobiaceae		13.11	291966	O	186802	Clostridiales		0	13
0	2	F	1783343	Endomicrobiaceae		0.36	5549	O	118964	Deinococcales		0	49	O	213118	Desulfobacterales		0	2	F	1783343	Endomicrobiaceae		9.88	154833	O	186802	Clostridiales		0	3	O	1077263	Chthonomonadales		0	11	F	2066491	Emcibacteraceae		0	5	O	1077263	Chthonomonadales		0.01	217
0	13	F	2066491	Emcibacteraceae		0	5	G	670486	Dehalogenimonas		0.21	3298	O	118964	Deinococcales		0	3	F	2066491	Emcibacteraceae		0	1	O	1077263	Chthonomonadales		0	12	F	1499392	Chromobacteriaceae		0	8	F	641876	Elusimicrobiaceae		0	5	F	189770	Chrysiogenaceae		0	46
0	11	F	641876	Elusimicrobiaceae		0	7	F	191394	Deferribacteraceae		0	3	G	670486	Dehalogenimonas		0	4	F	641876	Elusimicrobiaceae		0	63	F	1499392	Chromobacteriaceae		0	2	O1	451214	Chromatiales incertae sedis		0.23	4022	O	1643822	Eggerthellales		0	38	F	1499392	Chromobacteriaceae		0	3
0	5	O	1747768	Egibacterales		0.04	544	C	768503	Cytophagia		0	3	O	1202465	Dehalococcoidales		0.01	97	O	1643822	Eggerthellales		0	4	O1	451214	Chromatiales incertae sedis		0.01	135	F	1046	Chromatiaceae		0.02	324	F	72276	Ectothiorhodospiraceae		0	5	O1	451214	Chromatiales incertae sedis		0	51
0.01	84	O	1643822	Eggerthellales		0	1	F	118968	Coxiellaceae		0	7	F	191394	Deferribacteraceae		0.01	105	F	72276	Ectothiorhodospiraceae		0.02	332	F	1046	Chromatiaceae		0	21	O	32064	Chloroflexales		0.01	123	O	69541	Desulfuromonadales		0.01	186	F	1046	Chromatiaceae		0	16
0.02	249	F	72276	Ectothiorhodospiraceae		0.02	253	O	85007	Corynebacteriales		0.04	721	C	768503	Cytophagia		0.02	273	O	69541	Desulfuromonadales		0	20	O	32064	Chloroflexales		0	21	C	191410	Chlorobia		0	1	O	114380	Desulfurococcales		0	1	O	32064	Chloroflexales		5.43	93713
0.1	1601	O	69541	Desulfuromonadales		0.02	244	O	84999	Coriobacteriales		0	4	F	118968	Coxiellaceae		0	6	O	213113	Desulfurellales		0	36	C	191410	Chlorobia		0	2	O	51291	Chlamydiales		0	4	O	213113	Desulfurellales		0	59	C	191410	Chlorobia		0	2
0	8	O	213113	Desulfurellales		0	6	F	2138247	Coprothermobacteraceae		0.01	176	O	85007	Corynebacteriales		0	36	O	213115	Desulfovibrionales		0	36	C	1853228	Chitinophagia		0.01	228	C	1853228	Chitinophagia		0	22	O	213115	Desulfovibrionales		0	4	O	51291	Chlamydiales		0	48
0	16	O	213115	Desulfovibrionales		0.08	1280	F	80864	Comamonadaceae		1.26	20223	O	84999	Coriobacteriales		0.01	105	O	213118	Desulfobacterales		0	18	F	1706371	Cellvibrionaceae		0	6	F	1706371	Cellvibrionaceae		0	62	O	213118	Desulfobacterales		0.01	248	C	1853228	Chitinophagia		0	9
0	40	O	213118	Desulfobacterales		33.14	510514	O	186802	Clostridiales		0	33	F	2138247	Coprothermobacteraceae		0.13	1805	O	118964	Deinococcales		0	26	F	76892	Caulobacteraceae		0	32	F	76892	Caulobacteraceae		0.05	820	O	118964	Deinococcales		0	11	F	1706371	Cellvibrionaceae		0.04	625
0.05	713	O	118964	Deinococcales		0	2	F	189770	Chrysiogenaceae		0.03	481	F	80864	Comamonadaceae		0	5	G	670486	Dehalogenimonas		0	10	G	655184	Candidatus Thioglobus		0	4	O	28883	Caudovirales		0	4	G	670486	Dehalogenimonas		0	95	F	76892	Caulobacteraceae		0	1
0	10	G	670486	Dehalogenimonas		0	47	F	1499392	Chromobacteriaceae		0	22	F	267889	Colwelliaceae		0	4	O	1202465	Dehalococcoidales		0.01	211	G	2738850	Candidatus Reidiella		0	13	F	2705999	Casimicrobiaceae		0	2	O	1202465	Dehalococcoidales		0	1	F	868	Cardiobacteriaceae		0	12
0	1	O	1202465	Dehalococcoidales		0	6	O1	451214	Chromatiales incertae sedis		6.82	109703	O	186802	Clostridiales		0	23	F	191394	Deferribacteraceae		0	5	G	1381133	Candidatus Profftella		0	1	G	189384	Candidatus Tremblaya		0	4	F	191394	Deferribacteraceae		0	1	G	189384	Candidatus Tremblaya		0	2
0	9	F	191394	Deferribacteraceae		0.03	394	F	1046	Chromatiaceae		0	1	O	1077263	Chthonomonadales		0.05	752	C	768503	Cytophagia		0	2	O	2039638	Candidatus Nanopelagicales		0	3	G	655184	Candidatus Thioglobus		0.03	523	C	768503	Cytophagia		0	8	G	655184	Candidatus Thioglobus		0.02	405
0.02	371	C	768503	Cytophagia		0	16	O	32064	Chloroflexales		0	3	F	189770	Chrysiogenaceae		0	14	F	118968	Coxiellaceae		0	8	G	33055	Candidatus Kinetoplastibacterium		0.01	158	G	2738850	Candidatus Reidiella		0	8	F	118968	Coxiellaceae		0.01	118	G	2738850	Candidatus Reidiella		0	26
0	9	F	118968	Coxiellaceae		0	22	C	191410	Chlorobia		0	13	F	1499392	Chromobacteriaceae		0.02	299	O	85007	Corynebacteriales		0.01	104	G	2045213	Candidatus Fonsibacter		0	3	O	2039638	Candidatus Nanopelagicales		0.04	710	O	85007	Corynebacteriales		0	2	G	1381133	Candidatus Profftella		0	48
0.05	722	O	85007	Corynebacteriales		0	1	O	51291	Chlamydiales		0	2	O1	451214	Chromatiales incertae sedis		0.1	1398	O	84999	Coriobacteriales		0	1	F	2603433	Candidatus Deianiraeaceae		0	22	F	1328881	Candidatus Midichloriaceae		0.01	238	O	84999	Coriobacteriales		0	5	O	2039638	Candidatus Nanopelagicales		0	6
0.01	208	O	84999	Coriobacteriales		0.03	401	C	1853228	Chitinophagia		0.01	118	F	1046	Chromatiaceae		0	9	F	2138247	Coprothermobacteraceae		0	11	S	456827	Candidatus Cloacimonas acidaminovorans		0	4	G	33055	Candidatus Kinetoplastibacterium		0	6	F	2138247	Coprothermobacteraceae		0	2	F	1328881	Candidatus Midichloriaceae		0	1
0	10	F	2138247	Coprothermobacteraceae		0	16	F	1706371	Cellvibrionaceae		0	9	O	32064	Chloroflexales		0.21	2984	F	80864	Comamonadaceae		0	4	C2	198346	Candidatus Baumannia		0	1	P	363464	Candidatus Gracilibacteria		0.26	4710	F	80864	Comamonadaceae		0	3	F	2603433	Candidatus Deianiraeaceae		0	7
0.03	468	F	80864	Comamonadaceae		0.05	832	F	76892	Caulobacteraceae		0	17	C	191410	Chlorobia		0	1	F	267889	Colwelliaceae		0	22	C	2497643	Candidatus Babeliae		0.01	99	S	456827	Candidatus Cloacimonas acidaminovorans		0	48	F	267889	Colwelliaceae		0	21	S	456827	Candidatus Cloacimonas acidaminovorans		0.01	134
0	19	F	267889	Colwelliaceae		0	2	F	868	Cardiobacteriaceae		0	5	O	51291	Chlamydiales		27.52	393107	O	186802	Clostridiales		0	8	G	327159	Candidatus Accumulibacter		0	1	C2	198346	Candidatus Baumannia		22.51	402119	O	186802	Clostridiales		0	1	C2	198346	Candidatus Baumannia		0	2
11.5	175931	O	186802	Clostridiales		0	1	G	134550	Candidatus Xiphinematobacter		0.03	455	C	1853228	Chitinophagia		0	30	F	1499392	Chromobacteriaceae		0	14	S	2053527	candidate division Zixibacteria bacterium		0	12	C	2497643	Candidatus Babeliae		0	2	O	1077263	Chthonomonadales		0	50	C	2497643	Candidatus Babeliae		0	1
0	2	O	1077263	Chthonomonadales		0	1	G	189384	Candidatus Tremblaya		0	11	F	1706371	Cellvibrionaceae		0	9	O1	451214	Chromatiales incertae sedis		0.01	225	O	213849	Campylobacterales		0	4	G	327159	Candidatus Accumulibacter		0	5	F	189770	Chrysiogenaceae		0	12	S	2053527	candidate division Zixibacteria bacterium		0.02	282
0	5	F	189770	Chrysiogenaceae		0	6	G	655184	Candidatus Thioglobus		0	77	F	76892	Caulobacteraceae		0.03	409	F	1046	Chromatiaceae		0	4	F	1962854	Calditrichaceae		0	34	S	2053527	candidate division Zixibacteria bacterium		0	45	F	1499392	Chromobacteriaceae		0	61	O	213849	Campylobacterales		0	3
0.02	283	F	1499392	Chromobacteriaceae		0.02	316	G	2738850	Candidatus Reidiella		0	4	O	28883	Caudovirales		0	11	O	32064	Chloroflexales		0	2	F	2100208	Caedimonadaceae		0	42	O	213849	Campylobacterales		0	11	O1	451214	Chromatiales incertae sedis		0	9	O1	224471	Burkholderiales genera incertae sedis		0.01	143
0	13	O1	451214	Chromatiales incertae sedis		0	5	G	1381133	Candidatus Profftella		0	2	G	189384	Candidatus Tremblaya		0	28	C	191410	Chlorobia		0	49	O1	224471	Burkholderiales genera incertae sedis		0	5	F	1962854	Calditrichaceae		0.05	817	F	1046	Chromatiaceae		0.01	132	F	119060	Burkholderiaceae		0	4
0.07	1089	F	1046	Chromatiaceae		0	39	F	1328881	Candidatus Midichloriaceae		0	1	G	655184	Candidatus Thioglobus		0	1	S	458033	Chloracidobacterium thermophilum		0.01	232	F	119060	Burkholderiaceae		0	6	F	2100208	Caedimonadaceae		0	2	O	32064	Chloroflexales		0	47	F	118882	Brucellaceae		0	23
0	16	O	32064	Chloroflexales		0	3	G	33055	Candidatus Kinetoplastibacterium		0.01	104	G	2738850	Candidatus Reidiella		0	2	O	51291	Chlamydiales		0	12	F	41294	Bradyrhizobiaceae		0	36	O1	224471	Burkholderiales genera incertae sedis		0	76	C	191410	Chlorobia		0	3	F	41294	Bradyrhizobiaceae		0	6
0.01	89	C	191410	Chlorobia		0.02	251	G	2045213	Candidatus Fonsibacter		0	1	G	1381133	Candidatus Profftella		0.04	551	C	1853228	Chitinophagia		0	36	O	1779134	Bradymonadales		0.03	444	F	119060	Burkholderiaceae		0.01	143	C	1853228	Chitinophagia		0	24	O	1779134	Bradymonadales		0	42
0.01	165	C	1853228	Chitinophagia		0	5	F	2603433	Candidatus Deianiraeaceae		0	1	F	1328881	Candidatus Midichloriaceae		0	10	F	1706371	Cellvibrionaceae		0	7	F	1643685	Borreliaceae		0	1	F	1903416	Budviciaceae		0	39	F	1706371	Cellvibrionaceae		0	5	F	1643685	Borreliaceae		0	15
0	34	F	1706371	Cellvibrionaceae		0	25	S	456827	Candidatus Cloacimonas acidaminovorans		0	2	G	33055	Candidatus Kinetoplastibacterium		0.04	553	F	76892	Caulobacteraceae		0	47	K2	33213	Bilateria		0	9	F	41294	Bradyrhizobiaceae		0.01	105	F	76892	Caulobacteraceae		0	89	K2	33213	Bilateria		0	3
0.01	118	F	76892	Caulobacteraceae		0	1	C2	198346	Candidatus Baumannia		0	3	P	363464	Candidatus Gracilibacteria		0	2	O	414714	Catenulisporales		4.19	65692	O	85004	Bifidobacteriales		0.05	723	O	1779134	Bradymonadales		0	1	O	28883	Caudovirales		9.4	209426	O	85004	Bifidobacteriales		0	3
0	1	O	28883	Caudovirales		0	31	C	2497643	Candidatus Babeliae		0.02	291	G	2045213	Candidatus Fonsibacter		0	6	G	134550	Candidatus Xiphinematobacter		0	3	F	213483	Bdellovibrionaceae		0	3	F	1643685	Borreliaceae		0	29	G	655184	Candidatus Thioglobus		16.24	361661	C	200643	Bacteroidia		0.05	844
0.01	125	F	2705999	Casimicrobiaceae		0	11	G	327159	Candidatus Accumulibacter		0	3	F	2603433	Candidatus Deianiraeaceae		0	3	G	655184	Candidatus Thioglobus		0.44	6871	C	200643	Bacteroidia		0.01	120	K2	33213	Bilateria		0.01	264	G	2738850	Candidatus Reidiella		0	3	O	1100069	Bacteroidetes Order II. Incertae sedis		0	25
0	1	F	868	Cardiobacteriaceae		0.01	140	S	2053527	candidate division Zixibacteria bacterium		0	34	S	456827	Candidatus Cloacimonas acidaminovorans		0.03	435	G	2738850	Candidatus Reidiella		0	3	O	1100069	Bacteroidetes Order II. Incertae sedis		1.21	18691	O	85004	Bifidobacteriales		0	12	O	2039638	Candidatus Nanopelagicales		0.83	18508	O	1385	Bacillales		0	26
0	32	G	655184	Candidatus Thioglobus		0.02	344	O	213849	Campylobacterales		0	48	C	2497643	Candidatus Babeliae		0	43	G	1381133	Candidatus Profftella		2.26	35496	O	1385	Bacillales		0	3	F	213483	Bdellovibrionaceae		0	5	F	1328881	Candidatus Midichloriaceae		0	2	F	2008795	Azonexaceae		0.01	117
0.01	201	G	2738850	Candidatus Reidiella		0	5	F	1962854	Calditrichaceae		0	9	S	2053527	candidate division Zixibacteria bacterium		0	1	G	1301080	Candidatus Nasuia		0	1	S	2004468	Armatimonadetes bacterium Uphvl-Ar2		46.26	717501	C	200643	Bacteroidia		0	28	G	33055	Candidatus Kinetoplastibacterium		0	11	S	2004468	Armatimonadetes bacterium Uphvl-Ar2		0.04	635
0	8	G	1381133	Candidatus Profftella		0	19	F	2100208	Caedimonadaceae		0.02	248	O	213849	Campylobacterales		0	22	F	1328881	Candidatus Midichloriaceae		0	1	S	2004467	Armatimonadetes bacterium Uphvl-Ar1		0	10	O	1100069	Bacteroidetes Order II. Incertae sedis		0	2	F	2603433	Candidatus Deianiraeaceae		0	12	S	2004467	Armatimonadetes bacterium Uphvl-Ar1		0	2
0	1	G	204619	Candidatus Nardonella		0	63	O1	224471	Burkholderiales genera incertae sedis		0	2	F	1962854	Calditrichaceae		0	2	P	363464	Candidatus Gracilibacteria		0.01	79	O	1382929	Ardenticatenales		1.17	18145	O	1385	Bacillales		0	40	S	456827	Candidatus Cloacimonas acidaminovorans		0	83	O	1382929	Ardenticatenales		62.07	1071384
0	12	O	2039638	Candidatus Nanopelagicales		0.02	265	F	119060	Burkholderiaceae		0	3	F	2100208	Caedimonadaceae		0.02	236	G	2045213	Candidatus Fonsibacter		0	4	F	64898	Aquificaceae		0	6	S	2004468	Armatimonadetes bacterium Uphvl-Ar2		0	1	G	2250122	Candidatus Bipolaricaulis		0	6	F	64898	Aquificaceae		0	17
0	10	F	1328881	Candidatus Midichloriaceae		0.01	90	F	118882	Brucellaceae		0	61	O1	224471	Burkholderiales genera incertae sedis		0	3	F	2603433	Candidatus Deianiraeaceae		0	2	F	942	Anaplasmataceae		0	3	S	2004467	Armatimonadetes bacterium Uphvl-Ar1		0	12	C2	198346	Candidatus Baumannia		0	12	F	942	Anaplasmataceae		0.2	3416
0	1	P	363464	Candidatus Gracilibacteria		0	37	F	41294	Bradyrhizobiaceae		0	68	F	119060	Burkholderiaceae		0.01	99	S	456827	Candidatus Cloacimonas acidaminovorans		0	25	O	292629	Anaerolineales		0.01	95	O	1382929	Ardenticatenales		0	55	C	2497643	Candidatus Babeliae		0	27	O	292629	Anaerolineales		0	18
0	2	F	2603433	Candidatus Deianiraeaceae		0	36	O	1779134	Bradymonadales		0	36	F	118882	Brucellaceae		0	2	C2	198346	Candidatus Baumannia		0.31	4936	F	72275	Alteromonadaceae		0	23	O	292629	Anaerolineales		0	43	G	327159	Candidatus Accumulibacter		0.09	2062	F	72275	Alteromonadaceae		0	6
0.01	103	S	456827	Candidatus Cloacimonas acidaminovorans		0	2	F	1643685	Borreliaceae		0	20	F	41294	Bradyrhizobiaceae		0	26	C	2497643	Candidatus Babeliae		0	10	F	224372	Alcanivoracaceae		0.13	2031	F	72275	Alteromonadaceae		0	19	S	2053527	candidate division Zixibacteria bacterium		0.02	466	F	506	Alcaligenaceae		0.01	91
0.01	80	C2	198346	Candidatus Baumannia		0.01	83	K2	33213	Bilateria		0	28	O	1779134	Bradymonadales		0	17	G	327159	Candidatus Accumulibacter		0	75	F	506	Alcaligenaceae		0	3	F	224372	Alcanivoracaceae		0.71	12739	O	213849	Campylobacterales		0	92	F	84642	Aeromonadaceae		0	1
0	69	C	2497643	Candidatus Babeliae		0.02	377	O	85004	Bifidobacteriales		0	12	F	1643685	Borreliaceae		0	10	S	2053527	candidate division Zixibacteria bacterium		0.01	122	F	84642	Aeromonadaceae		0.07	1088	F	506	Alcaligenaceae		0	4	F	1962854	Calditrichaceae		0.01	240	O	2037	Actinomycetales		0	1
0	30	S	2053527	candidate division Zixibacteria bacterium		0	1	F	45404	Beijerinckiaceae		0	71	K2	33213	Bilateria		0.01	97	O	213849	Campylobacterales		0.05	815	O	2037	Actinomycetales		0	51	F	84642	Aeromonadaceae		0	5	F	2100208	Caedimonadaceae		0	27	C1	1643818	Actinobacteria incertae sedis		0	5
0	42	O	213849	Campylobacterales		0	1	F	213483	Bdellovibrionaceae		1.47	23646	O	85004	Bifidobacteriales		0	10	F	1962854	Calditrichaceae		0	15	C1	1643818	Actinobacteria incertae sedis		0.01	150	O	2037	Actinomycetales		0	60	O1	224471	Burkholderiales genera incertae sedis		0	8	S	1848755	Actinobacteria bacterium IMCC26077		0	23
0.04	589	O	475963	Caldilineales		0	1	F	772	Bartonellaceae		0	1	F	213483	Bdellovibrionaceae		0	12	F	2100208	Caedimonadaceae		0	3	S	1848755	Actinobacteria bacterium IMCC26077		0	15	C1	1643818	Actinobacteria incertae sedis		0.04	747	F	119060	Burkholderiaceae		0	20	F	204434	Acidobacteriaceae		0.78	13461
0	9	F	2100208	Caedimonadaceae		0.23	3557	C	200643	Bacteroidia		0	2	F	772	Bartonellaceae		0	66	O1	224471	Burkholderiales genera incertae sedis		0	2	O	1643683	Acidothermales		0	2	S	1848755	Actinobacteria bacterium IMCC26077		0	1	F	1903416	Budviciaceae		0	1	O	84993	Acidimicrobiales		0	4
0	28	O1	224471	Burkholderiales genera incertae sedis		0	4	O	1100069	Bacteroidetes Order II. Incertae sedis		56.93	915020	C	200643	Bacteroidia		0.01	209	F	119060	Burkholderiaceae		0	4	F	204434	Acidobacteriaceae		0	8	F	204434	Acidobacteriaceae		0	54	F	118882	Brucellaceae		0	4	F	1692041	Acidiferrobacteraceae		0.01	101
0.04	585	F	119060	Burkholderiaceae		0.71	11009	O	1385	Bacillales		0	6	O	1100069	Bacteroidetes Order II. Incertae sedis		0	3	F	1903416	Budviciaceae		0	1	F	225058	Acidithiobacillaceae		0	1	F	225058	Acidithiobacillaceae		0	7	F	41294	Bradyrhizobiaceae		0	30	O	1843488	Acidaminococcales		0.01	250
0	10	F	1903416	Budviciaceae		0	26	S	2004468	Armatimonadetes bacterium Uphvl-Ar2		0.63	10094	O	1385	Bacillales		0.02	338	F	118882	Brucellaceae		0	2	O	84993	Acidimicrobiales		0	3	F	1692041	Acidiferrobacteraceae		0	29	O	1779134	Bradymonadales		0	5	O	186329	Acholeplasmatales		0	1
0	9	F	41294	Bradyrhizobiaceae		0	15	S	2004467	Armatimonadetes bacterium Uphvl-Ar1		0	7	S	2004468	Armatimonadetes bacterium Uphvl-Ar2		0	18	F	41294	Bradyrhizobiaceae		0	1	F	1692041	Acidiferrobacteraceae		0	1	O	1843488	Acidaminococcales		0	3	F	1643685	Borreliaceae		0	51	F	433	Acetobacteraceae		0	63
0	12	O	1779134	Bradymonadales		0.01	91	O	1382929	Ardenticatenales		0	7	S	2004467	Armatimonadetes bacterium Uphvl-Ar1		0	15	O	1779134	Bradymonadales		0	6	O	1843488	Acidaminococcales		0	9	O	186329	Acholeplasmatales		0.01	152	K2	33213	Bilateria		0	68	F1	114403	Zymobacter group		0	6
0	8	F	1643685	Borreliaceae		0	8	F	942	Anaplasmataceae		0.01	83	O	1382929	Ardenticatenales		0.01	158	K2	33213	Bilateria		0	8	O	186329	Acholeplasmatales		0	10	F	433	Acetobacteraceae		9.38	167557	O	85004	Bifidobacteriales		0	35	G	347533	Zobellella		0	4
0.01	79	K2	33213	Bilateria		0	14	O	292629	Anaerolineales		0	3	F	64898	Aquificaceae		0.97	13900	O	85004	Bifidobacteriales		0	25	F	433	Acetobacteraceae		0	41	F1	114403	Zymobacter group		0	2	F	213483	Bdellovibrionaceae		0	6	G	1434050	Zhongshania		0	5
10.83	165710	O	85004	Bifidobacteriales		0.36	5572	F	72275	Alteromonadaceae		0	5	F	942	Anaplasmataceae		0	3	F	213483	Bdellovibrionaceae		0.01	107	F1	114403	Zymobacter group		0	6	G	347533	Zobellella		1.56	27876	C	200643	Bacteroidia		0.02	353	G	629	Yersinia		0	1
0	4	F	213483	Bdellovibrionaceae		0	5	F	224372	Alcanivoracaceae		0	14	O	292629	Anaerolineales		6.58	93985	C	200643	Bacteroidia		0	36	G	347533	Zobellella		0	1	G	1434050	Zhongshania		0	7	O	1100069	Bacteroidetes Order II. Incertae sedis		0	19	G	626	Xenorhabdus		0	2
0.29	4496	C	200643	Bacteroidia		0.01	88	F	506	Alcaligenaceae		0.07	1048	F	72275	Alteromonadaceae		0	15	O	1100069	Bacteroidetes Order II. Incertae sedis		0	6	G	1434050	Zhongshania		0.02	305	G	629	Yersinia		1.1	19567	O	1385	Bacillales		0	2	G	338	Xanthomonas		0	2
0	1	O	1100069	Bacteroidetes Order II. Incertae sedis		0.01	190	F	84642	Aeromonadaceae		0	3	F	224372	Alcanivoracaceae		0.45	6483	O	1385	Bacillales		0.1	1496	G	629	Yersinia		0	5	G	626	Xenorhabdus		0	9	S	2004468	Armatimonadetes bacterium Uphvl-Ar2		0	4	G	279	Xanthobacter		0	1
0.79	12023	O	1385	Bacillales		0.01	88	O	2037	Actinomycetales		0.02	251	F	506	Alcaligenaceae		0	35	S	2004468	Armatimonadetes bacterium Uphvl-Ar2		0	1	G	2370	Xylella		0	2	G	338	Xanthomonas		0	8	S	2004467	Armatimonadetes bacterium Uphvl-Ar1		0	10	F1	952	Wolbachieae		0	8
0	11	S	2004468	Armatimonadetes bacterium Uphvl-Ar2		0	14	C1	1643818	Actinobacteria incertae sedis		0	53	F	84642	Aeromonadaceae		0	2	S	2004467	Armatimonadetes bacterium Uphvl-Ar1		0	16	G	626	Xenorhabdus		0	8	G	279	Xanthobacter		0	40	O	1382929	Ardenticatenales		0	7	G	1676142	Wenzhouxiangella		0	6
0	12	S	2004467	Armatimonadetes bacterium Uphvl-Ar1		0	8	F	204434	Acidobacteriaceae		0.01	208	O	2037	Actinomycetales		0	67	O	1382929	Ardenticatenales		0	1	G	338	Xanthomonas		0	2	G	1676142	Wenzhouxiangella		0	4	F	64898	Aquificaceae		0	6	G	57739	Vogesella		0.01	101
0	37	O	1382929	Ardenticatenales		0	1	F	225058	Acidithiobacillaceae		0	8	C1	1643818	Actinobacteria incertae sedis		0	4	F	64898	Aquificaceae		0	1	G	1676142	Wenzhouxiangella		0	11	G	59	Vitreoscilla		0	3	F	942	Anaplasmataceae		0	20	G	59	Vitreoscilla		0	68
0	5	F	64898	Aquificaceae		0	1	F	1692041	Acidiferrobacteraceae		0	3	S	1848755	Actinobacteria bacterium IMCC26077		0	5	F	942	Anaplasmataceae		0	11	G	57739	Vogesella		0.01	151	G	662	Vibrio		0	24	O	292629	Anaerolineales		0.01	156	G	662	Vibrio		0	5
0	14	F	942	Anaplasmataceae		0	18	O	1843488	Acidaminococcales		0	18	F	204434	Acidobacteriaceae		0	52	O	292629	Anaerolineales		0.01	111	G	662	Vibrio		0	4	F	203557	Verrucomicrobiaceae		0.82	14667	F	72275	Alteromonadaceae		0	5	F	203557	Verrucomicrobiaceae		0.04	630
0	65	O	292629	Anaerolineales		0	8	O	186329	Acholeplasmatales		0	1	F	225058	Acidithiobacillaceae		0.52	7427	F	72275	Alteromonadaceae		0	2	F	203557	Verrucomicrobiaceae		0	5	G	364316	Verminephrobacter		0	6	F	224372	Alcanivoracaceae		47.37	1054905	F	31977	Veillonellaceae		0	33
1.07	16397	F	72275	Alteromonadaceae		0	26	F	433	Acetobacteraceae		0	6	F	1692041	Acidiferrobacteraceae		0	1	O	2732524	Algavirales		66.99	1050329	F	31977	Veillonellaceae		34.91	541396	F	31977	Veillonellaceae		0.09	1633	F	506	Alcaligenaceae		0	39	G	34072	Variovorax		0	47
0	5	F	224372	Alcanivoracaceae		0.01	82	F1	114403	Zymobacter group		0	28	O	1843488	Acidaminococcales		0	1	F	224372	Alcanivoracaceae		0.01	121	G	34072	Variovorax		0.01	85	G	34072	Variovorax		0.02	306	F	84642	Aeromonadaceae		0	13	F	2603322	Vallitaleaceae		0	3
0.03	455	F	506	Alcaligenaceae		0.01	110	G	347533	Zobellella		0	4	O	186329	Acholeplasmatales		0.07	1011	F	506	Alcaligenaceae		0	5	F	2603322	Vallitaleaceae		0	2	O1	1674876	unclassified Victivallales		0.03	572	O	2037	Actinomycetales		0	1	O1	1674876	unclassified Victivallales		0	1
0.02	353	F	84642	Aeromonadaceae		0	3	G	1434050	Zhongshania		0	16	F	433	Acetobacteraceae		0.01	145	F	84642	Aeromonadaceae		0	7	G	401469	Undibacterium		0	24	F1	2211107	unclassified Sterolibacteriaceae		0	25	C1	1643818	Actinobacteria incertae sedis		0	6	F1	58840	unclassified Rhodobacteraceae		0	2
0.02	269	O	2037	Actinomycetales		0.02	348	G	629	Yersinia		0	39	F1	114403	Zymobacter group		0	1	O	622450	Actinopolysporales		0	68	F1	2211107	unclassified Sterolibacteriaceae		0	1	F1	41296	unclassified Rhodospirillaceae		0	4	S	1848755	Actinobacteria bacterium IMCC26077		0	3	F1	1655516	unclassified Pelagibacteraceae		0	7
0	18	C1	1643818	Actinobacteria incertae sedis		0	29	G	626	Xenorhabdus		0	23	G	347533	Zobellella		0.18	2543	O	2037	Actinomycetales		0	2	F1	41296	unclassified Rhodospirillaceae		0	3	F1	58840	unclassified Rhodobacteraceae		0	3	F	204434	Acidobacteriaceae		0	5	F1	67757	unclassified Pasteurellaceae		0	14
0	7	S	1848755	Actinobacteria bacterium IMCC26077		0	4	G	338	Xanthomonas		0	40	G	1434050	Zhongshania		0	14	C1	1643818	Actinobacteria incertae sedis		0	2	F1	58840	unclassified Rhodobacteraceae		0	1	F1	1655516	unclassified Pelagibacteraceae		0	4	F	225058	Acidithiobacillaceae		0	5	F1	421605	unclassified Neisseriaceae		0.02	358
0	9	F	204434	Acidobacteriaceae		0	6	F1	952	Wolbachieae		0.01	125	G	629	Yersinia		0	2	S	1848755	Actinobacteria bacterium IMCC26077		0	3	F1	421605	unclassified Neisseriaceae		0.01	91	F1	421605	unclassified Neisseriaceae		0	2	O	84993	Acidimicrobiales		0	7	F1	1706379	unclassified Halieaceae		0	2
0	2	F	225058	Acidithiobacillaceae		0	1	G	1738655	Woeseia		0	3	G	2370	Xylella		0.01	76	F	204434	Acidobacteriaceae		0	1	F1	54393	unclassified Moraxellaceae		0	2	F1	1706379	unclassified Halieaceae		0	4	F	1692041	Acidiferrobacteraceae		0	72	F1	36866	unclassified Enterobacteriaceae		0.72	12498
0	6	O	84993	Acidimicrobiales		0	3	G	1676142	Wenzhouxiangella		0	8	G	626	Xenorhabdus		0	1	F	225058	Acidithiobacillaceae		0	16	F1	1706379	unclassified Halieaceae		0	35	F1	36866	unclassified Enterobacteriaceae		0	8	O	1843488	Acidaminococcales		0	8	F1	187271	unclassified Ectothiorhodospiraceae		0	12
0	14	F	1692041	Acidiferrobacteraceae		0	3	G	59	Vitreoscilla		0	2	G	338	Xanthomonas		0	1	O	84993	Acidimicrobiales		0.01	189	F1	36866	unclassified Enterobacteriaceae		0	3	F1	187271	unclassified Ectothiorhodospiraceae		0	16	O	186329	Acholeplasmatales		0.01	236	O1	39779	unclassified Clostridiales		0	25
0	18	O	1843488	Acidaminococcales		0.02	266	G	662	Vibrio		0	5	F1	952	Wolbachieae		0	12	F	1692041	Acidiferrobacteraceae		0	7	F1	187271	unclassified Ectothiorhodospiraceae		0.01	79	O1	39779	unclassified Clostridiales		0	63	F	433	Acetobacteraceae		0	24	O1	2099666	unclassified Bradymonadales		0	1
0	12	O	186329	Acholeplasmatales		0	2	F	203557	Verrucomicrobiaceae		0	19	G	59	Vitreoscilla		0.01	154	O	1843488	Acidaminococcales		0.03	521	O1	39779	unclassified Clostridiales		0	1	F1	82569	unclassified Chromatiaceae		0.01	161	F1	114403	Zymobacter group		0	1	F	85028	Tsukamurellaceae		0	1
0	55	F	433	Acetobacteraceae		33.09	509619	F	31977	Veillonellaceae		0.01	205	G	662	Vibrio		0	35	O	186329	Acholeplasmatales		0	1	F1	82569	unclassified Chromatiaceae		0	1	P1	1046947	unclassified Candidatus Gracilibacteria		0	73	G	347533	Zobellella		0	7	G	157	Treponema		0	3
0.02	253	F1	114403	Zymobacter group		0.02	350	G	34072	Variovorax		0	8	F	203557	Verrucomicrobiaceae		0	17	F	433	Acetobacteraceae		0	36	O1	2099666	unclassified Bradymonadales		0.05	721	O1	2099666	unclassified Bradymonadales		0	4	G	1434050	Zhongshania		0	3	G	43947	Tolumonas		0	5
0	63	G	347533	Zobellella		0	72	F	2603322	Vallitaleaceae		0	1	G	364316	Verminephrobacter		0.01	80	F1	114403	Zymobacter group		0	2	G	157	Treponema		0	3	G	157	Treponema		0.17	3110	G	629	Yersinia		0	13	G	171436	Tistrella		0	19
0	7	G	1434050	Zhongshania		0	1	F1	2211107	unclassified Sterolibacteriaceae		21.32	342759	F	31977	Veillonellaceae		0	24	G	347533	Zobellella		0	1	G	171436	Tistrella		0	7	G	171436	Tistrella		0	32	G	626	Xenorhabdus		0	1	F	1737406	Tissierellaceae		0.03	579
0.05	824	G	629	Yersinia		0	4	F1	58840	unclassified Rhodobacteraceae		0.01	119	G	34072	Variovorax		0	11	G	1434050	Zhongshania		0	2	F	2771471	Thiovulaceae		0	2	F	1737406	Tissierellaceae		0	7	G	279	Xanthobacter		0	2	F	2771471	Thiovulaceae		0	24
0.01	83	G	626	Xenorhabdus		0	4	F1	1655516	unclassified Pelagibacteraceae		0	10	F	2603322	Vallitaleaceae		0.03	475	G	629	Yersinia		0	14	G	32012	Thiomonas		0	8	F	2771471	Thiovulaceae		0	1	F1	952	Wolbachieae		0	1	G	32012	Thiomonas		0.01	193
0	1	G	338	Xanthomonas		0	2	F1	421605	unclassified Neisseriaceae		0	10	O1	1674876	unclassified Victivallales		0	17	G	626	Xenorhabdus		0	2	G	933	Thiomicrospira		0	2	G	32012	Thiomonas		0	12	G	1676142	Wenzhouxiangella		0	30	G	2039723	Thiomicrorhabdus		0	2
0	7	G	279	Xanthobacter		0	2	F1	54393	unclassified Moraxellaceae		0	5	F1	58840	unclassified Rhodobacteraceae		0	2	G	338	Xanthomonas		0	16	G	2039723	Thiomicrorhabdus		0	2	G	933	Thiomicrospira		0	1	G	57739	Vogesella		0	2	S	1076588	Thiolapillus brandeum		0	24
0	1	G	1676142	Wenzhouxiangella		0	15	F1	1706379	unclassified Halieaceae		0	1	F1	1655516	unclassified Pelagibacteraceae		0	3	G	279	Xanthobacter		0	1	S	1076588	Thiolapillus brandeum		0	30	G	2039723	Thiomicrorhabdus		0	7	G	59	Vitreoscilla		0	5	G	1273155	Thiohalobacter		0	5
0.01	85	G	57739	Vogesella		0.04	546	F1	36866	unclassified Enterobacteriaceae		0	7	F1	67757	unclassified Pasteurellaceae		0	1	G	1676142	Wenzhouxiangella		0	4	G	1273155	Thiohalobacter		0	2	G	1273155	Thiohalobacter		0.02	293	G	662	Vibrio		0	33	G	156885	Thioflavicoccus		0	5
0	21	G	59	Vitreoscilla		0	14	F1	187271	unclassified Ectothiorhodospiraceae		0	3	F1	421605	unclassified Neisseriaceae		0	1	F	92714	Waddliaceae		0	28	G	156885	Thioflavicoccus		0	25	G	156885	Thioflavicoccus		0	7	F	203557	Verrucomicrobiaceae		0	3	G	919	Thiobacillus		0	16
0.03	449	G	662	Vibrio		0	15	O1	39779	unclassified Clostridiales		0	6	F1	1706379	unclassified Halieaceae		0	7	G	57739	Vogesella		0	1	G	53392	Thiodictyon		0	1	G	53392	Thiodictyon		0	2	G	364316	Verminephrobacter		0.01	159	G	106633	Thioalkalivibrio		0	7
0	8	F	203557	Verrucomicrobiaceae		0	1	F1	82569	unclassified Chromatiaceae		0	21	F1	36866	unclassified Enterobacteriaceae		0	19	G	59	Vitreoscilla		0	6	G	919	Thiobacillus		0	7	G	919	Thiobacillus		31.65	565505	F	31977	Veillonellaceae		0	39	G	2335	Thermotoga		0	1
20.78	317941	F	31977	Veillonellaceae		0	1	G1	2648876	unclassified Candidatus Xiphinematobacter		0	3	F1	187271	unclassified Ectothiorhodospiraceae		0.02	284	G	662	Vibrio		0.02	316	G	106633	Thioalkalivibrio		0.01	121	G	106633	Thioalkalivibrio		0.01	151	G	34072	Variovorax		0	19	F	189777	Thermomicrobiaceae		0	5
0.01	85	G	34072	Variovorax		0	35	O1	2099666	unclassified Bradymonadales		0.01	144	O1	39779	unclassified Clostridiales		0	32	F	203557	Verrucomicrobiaceae		0	20	G	2335	Thermotoga		0	6	G	2335	Thermotoga		0	5	F	2603322	Vallitaleaceae		0.01	167	F	227387	Thermodesulfobiaceae		0	76
0	69	F	2603322	Vallitaleaceae		0	6	G	157	Treponema		0	3	P1	1046947	unclassified Candidatus Gracilibacteria		7.91	113027	F	31977	Veillonellaceae		0	1	F	2267	Thermoproteaceae		0	1	F	2012	Thermomonosporaceae		0	5	G	401469	Undibacterium		0	1	G	1740	Thermodesulfobacterium		0	9
0	9	G	401469	Undibacterium		0	6	G	43947	Tolumonas		0	28	O1	2099666	unclassified Bradymonadales		0.1	1494	G	34072	Variovorax		0	11	F	189777	Thermomicrobiaceae		0	3	F	189777	Thermomicrobiaceae		0	3	O1	1674876	unclassified Victivallales		0	1	G	241192	Thermodesulfatator		0	38
0.01	110	F1	2211107	unclassified Sterolibacteriaceae		0	71	G	171436	Tistrella		0	1	G	338321	Turneriella		0.02	329	F	2603322	Vallitaleaceae		0	1	F	114378	Thermofilaceae		0	1	G	28261	Thermodesulfovibrio		0	2	F1	41296	unclassified Rhodospirillaceae		0	2	G	85073	Thermochromatium		0	1
0	15	F1	58840	unclassified Rhodobacteraceae		0	1	F	1737406	Tissierellaceae		0	1	F	332247	Trueperaceae		0	1	O1	1674876	unclassified Victivallales		0	39	F	227387	Thermodesulfobiaceae		0	39	F	227387	Thermodesulfobiaceae		0	8	F1	58840	unclassified Rhodobacteraceae		0	27	G	147067	Thermobispora		0	43
0	5	F1	1655516	unclassified Pelagibacteraceae		0	10	G	933	Thiomicrospira		0	5	G	157	Treponema		0	1	F1	2211107	unclassified Sterolibacteriaceae		0	4	G	1740	Thermodesulfobacterium		0	1	G	1740	Thermodesulfobacterium		0	1	F1	67757	unclassified Pasteurellaceae		0.43	9603	F	543372	Thermoanaerobacterales Family IV. Incertae Sedis		0	1
0	11	F1	421605	unclassified Neisseriaceae		0	41	G	2039723	Thiomicrorhabdus		0	4	G	43947	Tolumonas		0	1	F1	41296	unclassified Rhodospirillaceae		0	1	G	85073	Thermochromatium		0	15	G	147067	Thermobispora		0	15	F1	421605	unclassified Neisseriaceae		0	87	F	543371	Thermoanaerobacterales Family III. Incertae Sedis		0	21
0	2	F1	54393	unclassified Moraxellaceae		0	6	G	1273155	Thiohalobacter		0	5	G	171436	Tistrella		0	4	F1	58840	unclassified Rhodobacteraceae		0	15	G	147067	Thermobispora		0.07	1148	F	543372	Thermoanaerobacterales Family IV. Incertae Sedis		0	1	F1	54393	unclassified Moraxellaceae		0	10	F	186814	Thermoanaerobacteraceae		0	1
0	45	F1	1706379	unclassified Halieaceae		0	27	G	156885	Thioflavicoccus		0	8	F	2771471	Thiovulaceae		0	1	F1	1655516	unclassified Pelagibacteraceae		0.06	864	F	543372	Thermoanaerobacterales Family IV. Incertae Sedis		0.01	81	F	543371	Thermoanaerobacterales Family III. Incertae Sedis		0	27	F1	1706379	unclassified Halieaceae		0	9	F	186824	Thermoactinomycetaceae		0	1
0.01	191	F1	36866	unclassified Enterobacteriaceae		0	7	G	919	Thiobacillus		0	1	G	40751	Thioploca		0	1	F1	421605	unclassified Neisseriaceae		0.01	153	F	543371	Thermoanaerobacterales Family III. Incertae Sedis		0	7	F	186814	Thermoanaerobacteraceae		0.02	402	F1	36866	unclassified Enterobacteriaceae		0	55	F	188786	Thermaceae		0	2
0	14	F1	187271	unclassified Ectothiorhodospiraceae		0.01	106	G	106633	Thioalkalivibrio		0	3	G	933	Thiomicrospira		0	2	F1	54393	unclassified Moraxellaceae		0	10	F	186814	Thermoanaerobacteraceae		0	63	F	186824	Thermoactinomycetaceae		0	11	F1	187271	unclassified Ectothiorhodospiraceae		0	6	G	1518149	Thalassotalea		0	2
0	6	O1	39779	unclassified Clostridiales		0	36	G	2335	Thermotoga		0	60	G	2039723	Thiomicrorhabdus		0	13	F1	1706379	unclassified Halieaceae		0	3	F	186824	Thermoactinomycetaceae		0.01	176	F	188786	Thermaceae		0.09	1650	O1	39779	unclassified Clostridiales		0	2	G	168934	Thalassospira		0	3
0	5	F1	82569	unclassified Chromatiaceae		0	1	G	2033601	Thermosulfuriphilus		0	1	S	1076588	Thiolapillus brandeum		0.01	72	F1	36866	unclassified Enterobacteriaceae		0.02	280	F	188786	Thermaceae		0	7	G	33057	Thauera		0	29	O1	2099666	unclassified Bradymonadales		0	13	G	392733	Terriglobus		0	6
0	1	P1	1046947	unclassified Candidatus Gracilibacteria		0	1	F	2267	Thermoproteaceae		0	2	G	1273155	Thiohalobacter		0	12	F1	187271	unclassified Ectothiorhodospiraceae		0	4	G	1518149	Thalassotalea		0	1	G	1518149	Thalassotalea		0	3	G	157	Treponema		0	17	G	82986	Tatumella		0.06	986
0	12	O1	2099666	unclassified Bradymonadales		0	6	F	189777	Thermomicrobiaceae		0	30	G	156885	Thioflavicoccus		0	48	O1	39779	unclassified Clostridiales		0	2	G	168934	Thalassospira		0	2	G	168934	Thalassospira		0	3	G	43947	Tolumonas		0	5	G	2685927	Tardibacter		0.02	350
0	11	G	157	Treponema		0	1	F	2691358	Thermoguttaceae		0	1	G	53392	Thiodictyon		0	2	F1	82569	unclassified Chromatiaceae		0	1	G	392733	Terriglobus		0	2	F	2682227	Tepidiformaceae		0	10	G	171436	Tistrella		0	4	F	68298	Syntrophomonadaceae		0	3
0	5	G	43947	Tolumonas		0	2	F	114378	Thermofilaceae		0	6	G	919	Thiobacillus		0	6	G1	2648876	unclassified Candidatus Xiphinematobacter		0	2	F	2682227	Tepidiformaceae		0	18	G	29574	Taylorella		0	1	F	1737406	Tissierellaceae		0	9	F	213468	Syntrophaceae		0	19
0	3	G	171436	Tistrella		0.01	148	F	227387	Thermodesulfobiaceae		0	66	G	106633	Thioalkalivibrio		0	2	P1	1046947	unclassified Candidatus Gracilibacteria		0	66	G	82986	Tatumella		0	7	G	82986	Tatumella		0	9	F	2771471	Thiovulaceae		0	2	F	1890426	Synechococcaceae		0	29
0	1	F	1737406	Tissierellaceae		0	1	G	85073	Thermochromatium		0	20	G	2335	Thermotoga		0	14	O1	2099666	unclassified Bradymonadales		0	2	G	1395974	Tardiphaga		0	3	F	68298	Syntrophomonadaceae		0	12	G	32012	Thiomonas		0	21	G	40544	Sutterella		0	16
0	1	F	2771471	Thiovulaceae		0	14	G	147067	Thermobispora		0	1	G	2420	Thermosipho		0	5	G	157	Treponema		0	3	F	68298	Syntrophomonadaceae		0.02	369	F	213465	Syntrophobacteraceae		0	4	G	933	Thiomicrospira		0.01	114	G	2034504	Sulfurivermis		0	15
0	1	G	32012	Thiomonas		0.05	760	F	543372	Thermoanaerobacterales Family IV. Incertae Sedis		0	1	F	2012	Thermomonosporaceae		0	5	G	43947	Tolumonas		0	4	F	213465	Syntrophobacteraceae		0	15	F	213468	Syntrophaceae		0	72	G	2039723	Thiomicrorhabdus		0	1	G	212790	Sulfurihydrogenibium		0	1
0	2	G	933	Thiomicrospira		0.01	110	F	543371	Thermoanaerobacterales Family III. Incertae Sedis		0	11	F	189777	Thermomicrobiaceae		0	15	G	171436	Tistrella		0	10	F	213468	Syntrophaceae		0	3	F	1890426	Synechococcaceae		0	1	S	1076588	Thiolapillus brandeum		0	4	G	1744881	Sulfuricaulis		0	1
0.01	106	G	2039723	Thiomicrorhabdus		0	32	F	186814	Thermoanaerobacteraceae		0	4	F	114378	Thermofilaceae		0	28	F	2771471	Thiovulaceae		0	1	F	1890426	Synechococcaceae		0	1	F	543349	Symbiobacteriaceae		0	11	G	1273155	Thiohalobacter		0	1	G	83770	Succinivibrio		0.02	290
0	1	S	1076588	Thiolapillus brandeum		0.01	80	F	186824	Thermoactinomycetaceae		0	4	G	28261	Thermodesulfovibrio		0	1	G	40751	Thioploca		0	1	F	543349	Symbiobacteriaceae		2.44	37918	G	40544	Sutterella		0	81	G	156885	Thioflavicoccus		0.01	182	F	2062	Streptomycetaceae		0	3
0	13	G	1273155	Thiohalobacter		0.03	395	F	188786	Thermaceae		0.01	99	F	227387	Thermodesulfobiaceae		0	4	G	933	Thiomicrospira		0.01	100	G	40544	Sutterella		0	40	G	2034504	Sulfurivermis		0	1	G	53392	Thiodictyon		0.72	16126	F	1300	Streptococcaceae		0	2
0.02	242	G	156885	Thioflavicoccus		0	13	G	168934	Thalassospira		0	3	G	1740	Thermodesulfobacterium		0	64	G	2039723	Thiomicrorhabdus		0.01	105	G	2034504	Sulfurivermis		0	2	G	212790	Sulfurihydrogenibium		0.01	243	G	106633	Thioalkalivibrio		0	6	G	469322	Steroidobacter		0	7
0	1	G	53392	Thiodictyon		0	4	G	392733	Terriglobus		0	2	G	85073	Thermochromatium		0	2	S	1076588	Thiolapillus brandeum		0	1	G	212790	Sulfurihydrogenibium		0	2	G	1778653	Sulfuriferula		0.01	103	G	2335	Thermotoga		0	12	G	40323	Stenotrophomonas		0	2
0	10	G	919	Thiobacillus		0	8	F	2682227	Tepidiformaceae		0	8	G	147067	Thermobispora		0	9	G	1273155	Thiohalobacter		0	1	G	1744881	Sulfuricaulis		0	3	G	1744881	Sulfuricaulis		0	16	F	189777	Thermomicrobiaceae		0	34	G	93	Stella		0	13
0.01	152	G	106633	Thioalkalivibrio		0	1	G	29574	Taylorella		0.04	598	F	543372	Thermoanaerobacterales Family IV. Incertae Sedis		0	65	G	156885	Thioflavicoccus		0	1	G	83770	Succinivibrio		0	1	G	83770	Succinivibrio		0	1	F	114378	Thermofilaceae		0.03	776	F	90964	Staphylococcaceae		0.02	370
0.01	117	G	2335	Thermotoga		0.02	320	G	82986	Tatumella		0	46	F	543371	Thermoanaerobacterales Family III. Incertae Sedis		0	1	G	53392	Thiodictyon		0.01	165	F	2062	Streptomycetaceae		0.01	139	F	2062	Streptomycetaceae		0	23	F	227387	Thermodesulfobiaceae		0	10	F	1843490	Sporomusaceae		0	1
0	34	G	2420	Thermosipho		0	5	F	68298	Syntrophomonadaceae		0	8	F	186814	Thermoanaerobacteraceae		0	2	G	919	Thiobacillus		0.2	3168	F	1300	Streptococcaceae		0.08	1255	F	1300	Streptococcaceae		0	9	G	1740	Thermodesulfobacterium		0	13	F	2131	Spiroplasmataceae		0.01	250
0	2	F	2012	Thermomonosporaceae		0	2	F	213465	Syntrophobacteraceae		0.01	201	F	188786	Thermaceae		0	51	G	106633	Thioalkalivibrio		0.01	94	G	469322	Steroidobacter		0	4	G	469322	Steroidobacter		0	3	G	85073	Thermochromatium		0	9	G	146	Spirochaeta		0	3
0	30	F	189777	Thermomicrobiaceae		0	2	F	213468	Syntrophaceae		0	22	G	1518149	Thalassotalea		0.01	132	G	2335	Thermotoga		0	21	G	40323	Stenotrophomonas		0	56	G	40323	Stenotrophomonas		0	25	G	147067	Thermobispora		0	3	G	1335745	Spiribacter		0	2
0	1	F	114378	Thermofilaceae		0	1	F	1890426	Synechococcaceae		0	2	G	168934	Thalassospira		0	1	G	2033601	Thermosulfuriphilus		0	8	G	93	Stella		0	4	G	93	Stella		0.04	776	F	543372	Thermoanaerobacterales Family IV. Incertae Sedis		0	19	G	165697	Sphingopyxis		0	6
0	22	F	227387	Thermodesulfobiaceae		0	19	G	40544	Sutterella		0	1	G	196080	Terasakiella		0	6	G	2420	Thermosipho		0.88	13790	F	90964	Staphylococcaceae		0.07	1051	F	90964	Staphylococcaceae		0.02	338	F	543371	Thermoanaerobacterales Family III. Incertae Sedis		0	53	G	13687	Sphingomonas		0	83
0	1	G	1740	Thermodesulfobacterium		0.02	296	G	2034504	Sulfurivermis		0	4	F	2682227	Tepidiformaceae		0	13	F	189777	Thermomicrobiaceae		0	4	F	1843490	Sporomusaceae		0	6	F	1843490	Sporomusaceae		0	29	F	186814	Thermoanaerobacteraceae		0	47	G	165695	Sphingobium		0.06	1063
0	1	G	85073	Thermochromatium		0	1	G	212790	Sulfurihydrogenibium		0	1	G	82986	Tatumella		0	6	F	114378	Thermofilaceae		0	12	F	2131	Spiroplasmataceae		0	1	G	630749	Spongiibacter		0	15	F	186824	Thermoactinomycetaceae		0.03	706	O	200666	Sphingobacteriales		0	37
0	18	G	147067	Thermobispora		0	1	G	1778653	Sulfuriferula		0	70	F	213468	Syntrophaceae		0	8	G	28261	Thermodesulfovibrio		0	1	G	146	Spirochaeta		0	6	F	2131	Spiroplasmataceae		0	45	F	188786	Thermaceae		0	8	G	34102	Sphaerotilus		0	19
1.55	23662	F	543372	Thermoanaerobacterales Family IV. Incertae Sedis		0	1	G	1744881	Sulfuricaulis		0	2	F	1890426	Synechococcaceae		0	4	F	227387	Thermodesulfobiaceae		0	6	G	1335745	Spiribacter		0	2	G	146	Spirochaeta		0	46	G	1518149	Thalassotalea		0	1	G	2768738	Spartinivicinus		0	3
0.04	661	F	543371	Thermoanaerobacterales Family III. Incertae Sedis		0	1	G	83770	Succinivibrio		0	3	F	543349	Symbiobacteriaceae		0	1	G	1740	Thermodesulfobacterium		0	8	G	165697	Sphingopyxis		0	5	G	1335745	Spiribacter		0	12	G	168934	Thalassospira		0	4	O1	80812	Sorangiineae		0.06	1092
0	11	F	186814	Thermoanaerobacteraceae		0.01	127	F	2062	Streptomycetaceae		0	40	G	40544	Sutterella		0	14	G	147067	Thermobispora		0	39	G	13687	Sphingomonas		0	1	G	165697	Sphingopyxis		0	1	G	392733	Terriglobus		0	14	G	413435	Solimonas		0	6
0	23	F	186824	Thermoactinomycetaceae		0.21	3164	F	1300	Streptococcaceae		0.01	108	G	2034504	Sulfurivermis		0.04	599	F	543372	Thermoanaerobacterales Family IV. Incertae Sedis		0	53	G	165695	Sphingobium		0	34	G	13687	Sphingomonas		0	1	G	2425	Teredinibacter		0	44	G	84565	Sodalis		0	2
0.01	184	F	188786	Thermaceae		0	1	G	34104	Streptobacillus		0	1	G	212790	Sulfurihydrogenibium		0.01	140	F	543371	Thermoanaerobacterales Family III. Incertae Sedis		0	17	O	200666	Sphingobacteriales		0.01	114	G	165695	Sphingobium		0	3	F	2682227	Tepidiformaceae		0	3	F	92712	Simkaniaceae		0	2
0	19	G	1518149	Thalassotalea		0	31	G	469322	Steroidobacter		0	6	G	1744881	Sulfuricaulis		0	7	F	186814	Thermoanaerobacteraceae		0	1	O	85001	Sphaerobacterales		0.01	133	O	200666	Sphingobacteriales		0	4	G	29574	Taylorella		0	4	G	2024975	Silvanigrella		0	1
0	1	G	168934	Thalassospira		0.01	83	G	40323	Stenotrophomonas		0	1	F	118883	Sulfolobaceae		0	17	F	186824	Thermoactinomycetaceae		0	5	O1	80812	Sorangiineae		0	3	O1	80812	Sorangiineae		0.01	126	G	82986	Tatumella		0.01	150	G	620	Shigella		0	43
0	4	G	392733	Terriglobus		0	8	G	93	Stella		0	1	G	83770	Succinivibrio		0.01	191	F	188786	Thermaceae		0	35	G	413435	Solimonas		0	7	G	413435	Solimonas		0	5	F	68298	Syntrophomonadaceae		0	16	G	22	Shewanella		0	3
0	2	F	2682227	Tepidiformaceae		0.04	688	F	90964	Staphylococcaceae		0.01	91	F	2062	Streptomycetaceae		0	1	G	1518149	Thalassotalea		0	59	G	84565	Sodalis		0	4	G	84565	Sodalis		0	7	F	213465	Syntrophobacteraceae		0	8	G	613	Serratia		0	18
0	4	G	82986	Tatumella		0	5	F	1843490	Sporomusaceae		0.09	1477	F	1300	Streptococcaceae		0	1	G	168934	Thalassospira		0	2	G	1861863	Sinimarinibacterium		0	4	F	10699	Siphoviridae		0	45	F	213468	Syntrophaceae		0	71	F	1843491	Selenomonadaceae		0.01	137
0	35	G	2685927	Tardibacter		0	9	F	2131	Spiroplasmataceae		0	1	G	469322	Steroidobacter		0	4	G	392733	Terriglobus		0.03	533	G	620	Shigella		0	5	F1	227292	Sinorhizobium/Ensifer group		0	4	F	1890426	Synechococcaceae		0	5	S	1543721	Sedimenticola thiotaurini		0.04	611
0	8	F	68298	Syntrophomonadaceae		0	20	G	1335745	Spiribacter		0	72	G	40323	Stenotrophomonas		0	8	F	2682227	Tepidiformaceae		0	66	G	22	Shewanella		0	2	G	1861863	Sinimarinibacterium		0	1	F	543349	Symbiobacteriaceae		0	26	F	1182	Scytonemataceae		0	1
0	28	F	213465	Syntrophobacteraceae		0	3	G	335405	Sphingosinicella		0	6	G	93	Stella		0	1	G	29574	Taylorella		0	12	G	613	Serratia		0.01	94	G	620	Shigella		0	33	G	40544	Sutterella		0	5	O	1936988	Saprospirales		0	7
0	7	F	213468	Syntrophaceae		0	19	G	165697	Sphingopyxis		0.05	859	F	90964	Staphylococcaceae		0	5	G	82986	Tatumella		0	27	F	1843491	Selenomonadaceae		0	17	G	22	Shewanella		0.01	262	G	2034504	Sulfurivermis		0	24	F	145360	Sanguibacteraceae		0.01	128
0	9	F	1890426	Synechococcaceae		0.01	185	G	13687	Sphingomonas		0	2	F	1843490	Sporomusaceae		0	3	F	68298	Syntrophomonadaceae		0	1	F	316606	Segniliparaceae		0	4	G	613	Serratia		0	1	G	1778653	Sulfuriferula		0	2	G	56358	Sandaracinobacter		0	47
0	1	F	543349	Symbiobacteriaceae		0.01	104	G	165695	Sphingobium		0	6	F	2131	Spiroplasmataceae		0	4	F	213465	Syntrophobacteraceae		0	3	G	1911556	Sediminispirochaeta		0.01	135	F	1843491	Selenomonadaceae		0	3	G	1744881	Sulfuricaulis		0.49	10968	G	590	Salmonella		0	6
0	32	G	40544	Sutterella		0	26	O	200666	Sphingobacteriales		0	1	G	146	Spirochaeta		0	6	F	1890426	Synechococcaceae		0	1	S	1543721	Sedimenticola thiotaurini		0	5	S	1543721	Sedimenticola thiotaurini		0	1	F	2004	Streptosporangiaceae		0	2	G	263377	Salipiger		0	22
0	1	F	2771472	Sulfurovaceae		0	1	G	399320	Sphaerochaeta		0	4	G	1335745	Spiribacter		0	8	F	543349	Symbiobacteriaceae		0	20	F	1182	Scytonemataceae		0	2	F	1182	Scytonemataceae		0.01	122	F	2062	Streptomycetaceae		0	5	G	180541	Salinisphaera		0	19
0.02	254	G	2034504	Sulfurivermis		0	3	G	2768738	Spartinivicinus		0	7	G	165697	Sphingopyxis		0.01	72	G	40544	Sutterella		2.06	32266	G	590	Salmonella		0	2	F	145360	Sanguibacteraceae		0.28	4954	F	1300	Streptococcaceae		0.09	1973	G	2661818	Saliniradius		0	1
0	3	G	212790	Sulfurihydrogenibium		0	7	O1	80812	Sorangiineae		0	62	G	13687	Sphingomonas		0.01	99	G	2034504	Sulfurivermis		0.31	4813	G	2661818	Saliniradius		0	2	G	56358	Sandaracinobacter		0	58	G	469322	Steroidobacter		5.52	122963	F	541000	Ruminococcaceae		0.17	2955
0	1	G	1778653	Sulfuriferula		0.01	213	G	413435	Solimonas		0.01	122	G	165695	Sphingobium		0	4	G	1744881	Sulfuricaulis		0	1	G	231683	Saccharospirillum		0.92	14225	G	590	Salmonella		0.01	139	G	40323	Stenotrophomonas		0	1	G	1915401	Roseitalea		0.01	106
0	13	G	1744881	Sulfuricaulis		0	46	G	84565	Sodalis		0	29	O	200666	Sphingobacteriales		0.01	79	F	2062	Streptomycetaceae		7.43	116507	F	541000	Ruminococcaceae		0	4	G	263377	Salipiger		0	30	G	93	Stella		0	1	O1	1508595	Roseiflexineae		0	8
0	1	G	60136	Sulfitobacter		0	1	F1	227292	Sinorhizobium/Ensifer group		0	4	O	85001	Sphaerobacterales		0.2	2910	F	1300	Streptococcaceae		0	2	F	84997	Rubrobacteraceae		0	1	G	180541	Salinisphaera		0.1	1780	F	90964	Staphylococcaceae		0	7	F1	33988	Rickettsieae		0	16
0	2	G	83770	Succinivibrio		0	14	G	1861863	Sinimarinibacterium		0	7	O1	80812	Sorangiineae		0	2	G	34104	Streptobacillus		0	1	G	125216	Roseomonas		0.13	1979	G	2661818	Saliniradius		0	4	F	1843490	Sporomusaceae		0	3	F	563843	Rhodothermaceae		0	1
0.01	208	F	2062	Streptomycetaceae		0	1	F	92712	Simkaniaceae		0	2	G	413435	Solimonas		0	3	G	469322	Steroidobacter		0	20	O1	1508595	Roseiflexineae		1.57	24378	F	541000	Ruminococcaceae		0	15	F	2131	Spiroplasmataceae		0	6	G	1081	Rhodospirillum		0	4
1.44	21997	F	1300	Streptococcaceae		0.22	3400	G	620	Shigella		0	11	G	84565	Sodalis		0.02	329	G	40323	Stenotrophomonas		0	4	F1	33988	Rickettsieae		0	2	G	125216	Roseomonas		0	4	G	146	Spirochaeta		0	9	G	75309	Rhodanobacter		0	7
0	3	G	469322	Steroidobacter		0	70	G	22	Shewanella		0	3	F	10699	Siphoviridae		0	10	G	93	Stella		0	4	G	34008	Rhodovulum		0	1	G	1915401	Roseitalea		0	22	G	1335745	Spiribacter		0	7	F1	227290	Rhizobium/Agrobacterium group		0	5
0	24	G	40323	Stenotrophomonas		0	24	G	613	Serratia		0	1	G	1861863	Sinimarinibacterium		0.06	797	F	90964	Staphylococcaceae		0	3	F	563843	Rhodothermaceae		0	16	O1	1508595	Roseiflexineae		0	1	G	1434046	Sphingorhabdus		0.01	150	G	67575	Rheinheimera		7.98	137767
0	32	G	93	Stella		0.01	190	F	1843491	Selenomonadaceae		0	2	F	92712	Simkaniaceae		0	22	F	1843490	Sporomusaceae		0	5	F1	227290	Rhizobium/Agrobacterium group		0	75	F1	33988	Rickettsieae		0	8	G	165697	Sphingopyxis		0	2	G	160674	Raoultella		0	1
0.05	744	F	90964	Staphylococcaceae		0	4	F	316606	Segniliparaceae		0	64	G	620	Shigella		0	1	G	630749	Spongiibacter		0.02	298	G	67575	Rheinheimera		0	2	G	34008	Rhodovulum		0.01	176	G	13687	Sphingomonas		0	8	G	48736	Ralstonia		0.76	13138
0	6	G	630749	Spongiibacter		0	12	G	1911556	Sediminispirochaeta		0	6	G	22	Shewanella		0	27	F	2131	Spiroplasmataceae		0	5	G	160674	Raoultella		0	10	F	563843	Rhodothermaceae		0	74	G	165695	Sphingobium		0	15	F	415002	Puniceicoccaceae		0	1
0.01	108	F	2131	Spiroplasmataceae		0	6	S	1543721	Sedimenticola thiotaurini		0	3	G	613	Serratia		0	2	G	146	Spirochaeta		0	9	G	48736	Ralstonia		0	1	G	1068	Rhodomicrobium		0	16	O	200666	Sphingobacteriales		0	1	G	67572	Psychromonas		1.64	28389
0	11	G	146	Spirochaeta		0	17	F	1182	Scytonemataceae		0	28	F	1843491	Selenomonadaceae		0	15	G	1335745	Spiribacter		0	4	F	415002	Puniceicoccaceae		0	6	F1	227290	Rhizobium/Agrobacterium group		0	4	G	34102	Sphaerotilus		0	9	G	497	Psychrobacter		0	1
0	26	G	1335745	Spiribacter		0	3	O	1936988	Saprospirales		0	1	F	316606	Segniliparaceae		0	1	G	335405	Sphingosinicella		0	1	G	497	Psychrobacter		0.01	108	G	67575	Rheinheimera		0	1	O	85001	Sphaerobacterales		0	1	G	83618	Pseudoxanthomonas		0.01	208
0	1	G	335405	Sphingosinicella		0	5	F	145360	Sanguibacteraceae		0	11	G	1911556	Sediminispirochaeta		0	4	G	165697	Sphingopyxis		0	1	G	83618	Pseudoxanthomonas		0	1	G	230494	Reinekea		0	15	O1	80812	Sorangiineae		0	39	F	2070	Pseudonocardiaceae		0	6
0	2	G	165697	Sphingopyxis		9.64	148551	G	590	Salmonella		0	7	S	1543721	Sedimenticola thiotaurini		0	68	G	13687	Sphingomonas		0	22	F	2070	Pseudonocardiaceae		0	8	G	48736	Ralstonia		0.01	98	G	413435	Solimonas		0.01	242	G	286	Pseudomonas		0	17
0	40	G	13687	Sphingomonas		0	6	G	263377	Salipiger		0	18	F	1182	Scytonemataceae		0.01	77	G	165695	Sphingobium		0.02	242	G	286	Pseudomonas		0	36	F	415002	Puniceicoccaceae		0.01	155	G	84565	Sodalis		0	1	G	53246	Pseudoalteromonas		0	2
0.01	167	G	165695	Sphingobium		0.34	5286	G	2661818	Saliniradius		0	1	O	1936988	Saprospirales		0	16	O	200666	Sphingobacteriales		0	1	G	2709666	Pseudolysobacter		0	3	G	497	Psychrobacter		0	4	G	204447	Skermanella		0	1	G	586	Providencia		0	1
0	19	O	200666	Sphingobacteriales		0.53	8236	F	541000	Ruminococcaceae		0.14	2214	G	590	Salmonella		0	1	G	399320	Sphaerochaeta		0.01	135	G	583	Proteus		0	4	G	1643951	Pseudothermotoga		0	1	F1	227292	Sinorhizobium/Ensifer group		0	50	G	583	Proteus		0	26
0	15	G	34102	Sphaerotilus		0	1	F	84997	Rubrobacteraceae		0	4	G	263377	Salipiger		0	33	O	85001	Sphaerobacterales		0	7	F	31957	Propionibacteriaceae		0	2	F	2070	Pseudonocardiaceae		0	7	G	1861863	Sinimarinibacterium		0	44	F	31957	Propionibacteriaceae		0.03	584
0	1	O	85001	Sphaerobacterales		0	11	G	125216	Roseomonas		0.06	965	G	2661818	Saliniradius		0	3	G	2768738	Spartinivicinus		0	12	G	44013	Polynucleobacter		0.05	822	G	286	Pseudomonas		0	2	G	352450	Simplicispira		0	2	G	44013	Polynucleobacter		0	1
0	28	O1	80812	Sorangiineae		0	1	G	1915401	Roseitalea		1.72	27689	F	541000	Ruminococcaceae		0	25	O1	80812	Sorangiineae		0	9	F	186818	Planococcaceae		0	1	G	53246	Pseudoalteromonas		0	4	F	92712	Simkaniaceae		0	1	G	52972	Polaromonas		0	1
0	2	G	413435	Solimonas		0	11	O1	1508595	Roseiflexineae		0	6	G	125216	Roseomonas		0	4	G	413435	Solimonas		0	3	F	126	Planctomycetaceae		0	23	G	583	Proteus		0	1	G	2024975	Silvanigrella		0	17	F	186818	Planococcaceae		0	5
0	24	G	84565	Sodalis		0	32	G	93681	Roseateles		0	1	G	1915401	Roseitalea		0	17	G	84565	Sodalis		0	1	G	1237	Piscirickettsia		0	4	F	31957	Propionibacteriaceae		0.06	1129	G	620	Shigella		0	4	F	126	Planctomycetaceae		0	12
0	1	G	168808	Sneathia		0.02	243	F1	33988	Rickettsieae		0	6	O1	1508595	Roseiflexineae		0	2	F1	227292	Sinorhizobium/Ensifer group		0	17	F	2691357	Pirellulaceae		0	1	G	82984	Pragia		0.01	133	G	22	Shewanella		0	14	G	657	Photobacterium		0	13
0	1	F	10699	Siphoviridae		0	4	F	563843	Rhodothermaceae		0	1	G	159345	Roseibacterium		0	1	G	1861863	Sinimarinibacterium		0	1	S	1940610	Phreatobacter stygius		0	2	G	44013	Polynucleobacter		0	18	G	613	Serratia		0	11	G	20	Phenylobacterium		0	2
0	22	F1	227292	Sinorhizobium/Ensifer group		0	7	G	1081	Rhodospirillum		0	32	G	93681	Roseateles		0.01	171	G	620	Shigella		0	21	G	657	Photobacterium		0	10	F	186818	Planococcaceae		0	25	F	1843491	Selenomonadaceae		0	2	G	302485	Phaeobacter		0.03	443
0	1	G	1861863	Sinimarinibacterium		0	2	G	1068	Rhodomicrobium		0	3	F1	33988	Rickettsieae		0	39	G	22	Shewanella		0	3	G	20	Phenylobacterium		0	4	F	126	Planctomycetaceae		0	2	G	1911556	Sediminispirochaeta		0	4	G	28236	Petrotoga		0	1
0	5	G	352450	Simplicispira		0	1	G	75309	Rhodanobacter		0	8	G	34008	Rhodovulum		0	13	G	613	Serratia		0	2	G	28236	Petrotoga		0	1	G	1237	Piscirickettsia		0	2	S	1543721	Sedimenticola thiotaurini		0	1	G	182899	Persephonella		0	3
0	1	F	92712	Simkaniaceae		0	11	F1	227290	Rhizobium/Agrobacterium group		0	6	F	563843	Rhodothermaceae		0	34	F	1843491	Selenomonadaceae		0.14	2261	F	186804	Peptostreptococcaceae		0	14	G	657	Photobacterium		0	33	F	1182	Scytonemataceae		0	1	G	1649479	Permianibacter		0.01	163
0.01	194	G	620	Shigella		0.02	360	G	67575	Rheinheimera		0	9	G	1081	Rhodospirillum		0	1	F	316606	Segniliparaceae		0.02	255	F	1570339	Peptoniphilaceae		0	17	G	20	Phenylobacterium		0	1	G	56358	Sandaracinobacter		0.03	626	F	186804	Peptostreptococcaceae		0	4
0.01	99	G	22	Shewanella		0	2	G	160674	Raoultella		0	5	G	1073	Rhodopseudomonas		0	7	G	1911556	Sediminispirochaeta		0	56	F	186807	Peptococcaceae		0	2	G	302485	Phaeobacter		3.88	69344	G	590	Salmonella		0.01	127	F	1570339	Peptoniphilaceae		0	5
0	29	G	613	Serratia		0	2	G	48736	Ralstonia		0	28	F1	227290	Rhizobium/Agrobacterium group		0.03	360	S	1543721	Sedimenticola thiotaurini		0.01	224	G	122277	Pectobacterium		0	2	G	28236	Petrotoga		0	5	G	180541	Salinisphaera		0	92	F	186807	Peptococcaceae		0	4
0	57	F	1843491	Selenomonadaceae		0	6	F	415002	Puniceicoccaceae		0.01	83	G	67575	Rheinheimera		0	12	F	1182	Scytonemataceae		0	39	G	745	Pasteurella		0.01	160	F	186804	Peptostreptococcaceae		0.81	14544	G	2661818	Saliniradius		0.01	285	G	122277	Pectobacterium		0	5
0	1	G	1911556	Sediminispirochaeta		0	4	G	497	Psychrobacter		0	1	G	230494	Reinekea		0	12	F	145360	Sanguibacteraceae		0	2	G	2547964	Parashewanella		0	27	F	1570339	Peptoniphilaceae		13.61	243099	F	541000	Ruminococcaceae		0	6	F1	1524964	Pasteurellaceae incertae sedis		0	2
0	5	S	1543721	Sedimenticola thiotaurini		0	1	G	1643951	Pseudothermotoga		0	1	G	160674	Raoultella		0.32	4544	G	590	Salmonella		0	1	G	1612157	Pararhodospirillum		0.01	82	F	186807	Peptococcaceae		0	9	G	125216	Roseomonas		0	110	G	745	Pasteurella		0	1
0	68	F	1182	Scytonemataceae		0	14	F	2070	Pseudonocardiaceae		0	2	G	48736	Ralstonia		0	8	G	263377	Salipiger		0	2	F	92713	Parachlamydiaceae		0.01	96	G	122277	Pectobacterium		0	2	O1	1508595	Roseiflexineae		0	3	G	208215	Parvularcula		0.01	195
0	1	F	145360	Sanguibacteraceae		0.05	835	G	286	Pseudomonas		0	5	F	415002	Puniceicoccaceae		0.51	7242	G	2661818	Saliniradius		0	10	G	1822464	Paraburkholderia		0	1	F1	1524964	Pasteurellaceae incertae sedis		0	2	G	93681	Roseateles		0	2	G	1612157	Pararhodospirillum		0	15
0.28	4262	G	590	Salmonella		0	2	G	53246	Pseudoalteromonas		0	1	G	67572	Psychromonas		0.87	12490	F	541000	Ruminococcaceae		0.02	305	G	53335	Pantoea		0	15	G	745	Pasteurella		0	18	F1	33988	Rickettsieae		0	1	G	2042066	Paraphotobacterium		0	5
0	7	G	263377	Salipiger		0	5	F	1890436	Pseudanabaenaceae		0	3	G	497	Psychrobacter		0	1	G	125216	Roseomonas		0.04	597	F	186822	Paenibacillaceae		0	1	G	265	Paracoccus		0	40	G	34008	Rhodovulum		0	2	G	2683599	Paraoceanicella		0	28
0	3	G	180541	Salinisphaera		0.01	186	G	583	Proteus		0	1	G	83618	Pseudoxanthomonas		0	11	O1	1508595	Roseiflexineae		0	70	G	219181	Ottowia		0	1	F	92713	Parachlamydiaceae		0	7	F	563843	Rhodothermaceae		0	2	F	92713	Parachlamydiaceae		0.01	130
1.06	16234	G	2661818	Saliniradius		0	2	F	31957	Propionibacteriaceae		0	1	G	258255	Pseudovibrio		0	32	G	93681	Roseateles		0.01	176	F	216572	Oscillospiraceae		0	8	G	1822464	Paraburkholderia		0.04	731	G	67575	Rheinheimera		0	7	G	1822464	Paraburkholderia		0	39
0.13	1959	F	541000	Ruminococcaceae		0	16	G	44013	Polynucleobacter		0	2	G	1643951	Pseudothermotoga		0	9	F1	33988	Rickettsieae		0	31	O	1150	Oscillatoriales		0	52	G	53335	Pantoea		0	1	G	160674	Raoultella		0.01	127	G	53335	Pantoea		0.01	119
0	15	O1	1508595	Roseiflexineae		0	10	G	52972	Polaromonas		0	8	F	2070	Pseudonocardiaceae		0	10	G	34008	Rhodovulum		0	38	G	1911577	Oryzomicrobium		0.04	566	F	186822	Paenibacillaceae		0	1	G	48736	Ralstonia		0	1	G	93217	Pandoraea		0.03	476
0	9	F1	33988	Rickettsieae		0	34	F	186818	Planococcaceae		0.03	476	G	286	Pseudomonas		0	15	F	563843	Rhodothermaceae		0	17	F	134623	Opitutaceae		0	23	G	219181	Ottowia		0	1	G	34037	Rahnella		0.02	381	F	186822	Paenibacillaceae		0	27
0	15	G	34008	Rhodovulum		0	6	F	126	Planctomycetaceae		0	1	G	53246	Pseudoalteromonas		0	14	G	1081	Rhodospirillum		0	6	G	40136	Oligotropha		0	61	F	216572	Oscillospiraceae		0	2	F	415002	Puniceicoccaceae		0	4	G	219181	Ottowia		0	1
0	1	F	563843	Rhodothermaceae		0.01	164	G	657	Photobacterium		0	1	F	1890436	Pseudanabaenaceae		0	2	G	1068	Rhodomicrobium		0	1	G	2035349	Oceanispirochaeta		0	18	O	1150	Oscillatoriales		0	12	G	497	Psychrobacter		0	4	G	1249016	Otariodibacter		0	4
0	3	G	1073	Rhodopseudomonas		0	4	G	20	Phenylobacterium		0	16	G	583	Proteus		0	1	F1	227290	Rhizobium/Agrobacterium group		0	2	G	225143	Oceanisphaera		0	7	G	1911577	Oryzomicrobium		0	2	G	1643951	Pseudothermotoga		0.01	189	F	216572	Oscillospiraceae		0	1
0	3	F1	227290	Rhizobium/Agrobacterium group		0	3	G	28236	Petrotoga		0	5	F	31957	Propionibacteriaceae		0.02	340	G	67575	Rheinheimera		0	2	G	129577	Oceanimonas		0	5	F	134623	Opitutaceae		0	45	F	2070	Pseudonocardiaceae		0	24	O	1150	Oscillatoriales		0	1
0.05	838	G	67575	Rheinheimera		0.01	181	F	186804	Peptostreptococcaceae		0	8	G	44013	Polynucleobacter		0	3	G	160674	Raoultella		0	8	F	85015	Nocardioidaceae		0	1	G	40136	Oligotropha		0.04	646	G	286	Pseudomonas		0	6	G	1911577	Oryzomicrobium		0	1
0	1	G	230494	Reinekea		0.01	83	F	1570339	Peptoniphilaceae		0	1	G	52972	Polaromonas		0	6	G	48736	Ralstonia		0.01	112	F	85025	Nocardiaceae		0	1	G	2035349	Oceanispirochaeta		0	3	G	2709666	Pseudolysobacter		0	47	F	134623	Opitutaceae		0	1
0	3	G	48736	Ralstonia		0.01	207	F	186807	Peptococcaceae		0	10	F	186818	Planococcaceae		0	15	F	415002	Puniceicoccaceae		0	9	G	1543704	Niveispirillum		0	1	G	225143	Oceanisphaera		0	3	G	53246	Pseudoalteromonas		0	1	G	40136	Oligotropha		0	9
0	12	F	415002	Puniceicoccaceae		0.03	432	G	122277	Pectobacterium		0	19	F	126	Planctomycetaceae		0	19	G	497	Psychrobacter		0	1	F	1033997	Nitrososphaeraceae		0	1	G	129577	Oceanimonas		0.02	292	G	583	Proteus		0	1	G	90243	Oligella		0.02	409
0	14	G	497	Psychrobacter		0.01	109	G	745	Pasteurella		0	5	G	657	Photobacterium		0	1	G	83618	Pseudoxanthomonas		0	28	G	914	Nitrosomonas		0	7	F	1162	Nostocaceae		0	21	F	31957	Propionibacteriaceae		0	5	G	2035349	Oceanispirochaeta		0.01	252
0	1	G	258255	Pseudovibrio		0	1	G	208215	Parvularcula		0	4	G	20	Phenylobacterium		0	33	G	1643951	Pseudothermotoga		0	3	G	269258	Nitratiruptor		0	2	F	83676	Nocardiopsaceae		0	1	G	82984	Pragia		0	1	G	225143	Oceanisphaera		0	3
0	1	G	1643951	Pseudothermotoga		0	1	G	2547964	Parashewanella		0	3	G	302485	Phaeobacter		0	16	F	2070	Pseudonocardiaceae		0	4	G	245876	Nitratireductor		0	3	F	85015	Nocardioidaceae		0	4	G	44013	Polynucleobacter		0	2	G	129577	Oceanimonas		0	1
0	39	F	2070	Pseudonocardiaceae		0	2	G	2042066	Paraphotobacterium		0	7	G	28236	Petrotoga		0.03	398	G	286	Pseudomonas		0	1	G	1964366	Nissabacter		0.01	78	F	85025	Nocardiaceae		0	1	G	52972	Polaromonas		0	1	F	85015	Nocardioidaceae		0.01	143
0.04	553	G	286	Pseudomonas		0	12	G	2683599	Paraoceanicella		0.01	227	F	186804	Peptostreptococcaceae		0	4	G	2709666	Pseudolysobacter		0	2	G	33993	Neorickettsia		0	20	G	1543704	Niveispirillum		0	5	F	186818	Planococcaceae		0.01	129	F	85025	Nocardiaceae		0	2
0	10	G	2709666	Pseudolysobacter		0	1	G	1621534	Paraglaciecola		0.01	143	F	1570339	Peptoniphilaceae		0	1	G	556257	Pseudolabrys		0	15	G	482	Neisseria		0	1	G	35798	Nitrosospira		0	9	F	126	Planctomycetaceae		0	53	G	1543704	Niveispirillum		0	2
0.01	127	G	583	Proteus		0	11	G	265	Paracoccus		0.01	110	F	186807	Peptococcaceae		0	2	G	53246	Pseudoalteromonas		0	2	F	1644061	Natrialbaceae		0.02	383	G	914	Nitrosomonas		0	1	G	1237	Piscirickettsia		0	2	G	1234	Nitrospira		0	1
0	32	F	31957	Propionibacteriaceae		0	10	F	92713	Parachlamydiaceae		0.01	82	G	122277	Pectobacterium		0	1	F	1890436	Pseudanabaenaceae		0	1	O1	224462	Nannocystineae		0	4	G	269258	Nitratiruptor		0	3	F	2691357	Pirellulaceae		0	45	G	914	Nitrosomonas		0	1
0	3	F	85017	Promicromonosporaceae		0	6	G	1822464	Paraburkholderia		0	2	F1	1524964	Pasteurellaceae incertae sedis		0.1	1464	G	583	Proteus		0	2	F	85031	Nakamurellaceae		0	1	G	1964366	Nissabacter		0	54	G	657	Photobacterium		0	5	G	269258	Nitratiruptor		0	1
0	10	G	82984	Pragia		0.02	237	G	53335	Pantoea		0.01	106	G	745	Pasteurella		0	14	F	31957	Propionibacteriaceae		0	62	F	2092	Mycoplasmataceae		0	11	G	482	Neisseria		0	12	G	20	Phenylobacterium		0	1	G	245876	Nitratireductor		0	2
0	23	G	44013	Polynucleobacter		0	1	G	93217	Pandoraea		0	1	G	208215	Parvularcula		0	3	G	82984	Pragia		0.01	88	F	1762	Mycobacteriaceae		0	1	F	224467	Nautiliaceae		0.08	1385	F	186804	Peptostreptococcaceae		0	1	G	33993	Neorickettsia		0	5
0	3	G	52972	Polaromonas		0.02	311	F	186822	Paenibacillaceae		0	2	G	2042066	Paraphotobacterium		0	8	G	44013	Polynucleobacter		0	31	G	1810868	Mycoavidus		0	2	F	1644061	Natrialbaceae		0.01	265	F	1570339	Peptoniphilaceae		0	35	G	482	Neisseria		0	12
0	7	F	186818	Planococcaceae		0.01	85	G	219181	Ottowia		0	1	G	2683599	Paraoceanicella		0	1	G	52972	Polaromonas		0	1	G	58050	Moritella		0	13	O1	224462	Nannocystineae		0.02	331	F	186807	Peptococcaceae		0	23	F	224467	Nautiliaceae		0	4
0	2	F	126	Planctomycetaceae		0	2	G	1249016	Otariodibacter		0	1	G	265	Paracoccus		0	4	F	186818	Planococcaceae		0.01	151	G	581	Morganella		0	3	F	85031	Nakamurellaceae		0.04	796	G	122277	Pectobacterium		0	1	O1	224462	Nannocystineae		0	64
0	8	G	1237	Piscirickettsia		0.01	152	F	216572	Oscillospiraceae		0	3	F	92713	Parachlamydiaceae		0	15	F	126	Planctomycetaceae		0	3	G	475	Moraxella		0	39	F	2092	Mycoplasmataceae		0	2	G	318147	Paucibacter		0	3	F	85031	Nakamurellaceae		0	22
0	34	G	657	Photobacterium		0	13	O	1150	Oscillatoriales		0	2	G	1822464	Paraburkholderia		0	3	G	1897649	Pistricoccus		0	26	O1	577468	Micrococcales incertae sedis		0	71	F	1762	Mycobacteriaceae		0	57	G	745	Pasteurella		0.01	139	F	2092	Mycoplasmataceae		0	3
0.01	100	G	20	Phenylobacterium		0	3	G	1911577	Oryzomicrobium		0	31	G	53335	Pantoea		0	1	F	10501	Phycodnaviridae		0	19	F	1268	Micrococcaceae		0	23	G	1810868	Mycoavidus		0	1	G	208215	Parvularcula		0	41	F	1762	Mycobacteriaceae		0	86
0	7	G	302485	Phaeobacter		0	4	F	134623	Opitutaceae		0.02	376	F	186822	Paenibacillaceae		0	1	F	666507	Phycisphaeraceae		0	3	G	48073	Microbulbifer		0	12	G	581	Morganella		0	1	G	2547964	Parashewanella		0	57	G	1810868	Mycoavidus		0	1
0	2	G	182899	Persephonella		0	12	G	40136	Oligotropha		0	41	G	219181	Ottowia		0	23	G	657	Photobacterium		0.01	146	F	85023	Microbacteriaceae		0	3	G	475	Moraxella		0	3	F	92713	Parachlamydiaceae		0	1	G	58050	Moritella		0	1
0.02	320	F	186804	Peptostreptococcaceae		0	1	G	528	Ochrobactrum		0	9	G	1249016	Otariodibacter		0	6	G	20	Phenylobacterium		0	4	G	762296	Methylovulum		0	5	F	28056	Micromonosporaceae		0	5	G	1822464	Paraburkholderia		0	67	G	581	Morganella		0	4
0.01	85	F	1570339	Peptoniphilaceae		0	1	G	225143	Oceanisphaera		0.01	104	F	216572	Oscillospiraceae		0	7	G	302485	Phaeobacter		0	17	F1	2749459	Methylothermaceae incertae sedis		0	3	O1	577468	Micrococcales incertae sedis		0.04	793	G	53335	Pantoea		0	1	G	475	Moraxella		0	7
0.01	78	F	186807	Peptococcaceae		0	8	G	129577	Oceanimonas		0	14	O	1150	Oscillatoriales		0.05	693	F	186804	Peptostreptococcaceae		0	2	G	416	Methylomonas		0	8	F	1268	Micrococcaceae		0.03	542	F	186822	Paenibacillaceae		0	8	F	28056	Micromonosporaceae		0	4
0.03	399	G	122277	Pectobacterium		0	1	G	1084558	Oceanicoccus		0	3	G	1911577	Oryzomicrobium		0	22	F	1570339	Peptoniphilaceae		0	4	G	68287	Mesorhizobium		0	34	F	85023	Microbacteriaceae		0	11	G	219181	Ottowia		0	13	O1	577468	Micrococcales incertae sedis		0	5
0	2	F1	1524964	Pasteurellaceae incertae sedis		0	1	G	1849530	Oblitimonas		0	3	F	134623	Opitutaceae		0	69	F	186807	Peptococcaceae		0	1	G	149698	Massilia		0	4	G	762296	Methylovulum		0.05	804	F	216572	Oscillospiraceae		0	16	F	1268	Micrococcaceae		0	1
0.01	85	G	745	Pasteurella		0	1	G	165696	Novosphingobium		0	7	G	40136	Oligotropha		0.01	207	G	122277	Pectobacterium		0	5	G	377315	Mariprofundus		0	7	F1	2749459	Methylothermaceae incertae sedis		0	45	O	1150	Oscillatoriales		0	4	G	48073	Microbulbifer		0	40
0	2	G	208215	Parvularcula		0	5	F	85015	Nocardioidaceae		0	1	G	53945	Octadecabacter		0	16	G	745	Pasteurella		0	1	G	28253	Marinomonas		0	9	G	416	Methylomonas		0	1	G	1911577	Oryzomicrobium		0.01	203	F	85023	Microbacteriaceae		0.01	133
0	1	G	2547964	Parashewanella		0.01	79	F	85025	Nocardiaceae		0	4	G	2035349	Oceanispirochaeta		0	1	G	2547964	Parashewanella		0	26	G	2742	Marinobacter		0	3	G	39773	Methylomicrobium		0	31	F	134623	Opitutaceae		0	2	G	762296	Methylovulum		0.01	171
0	1	G	1612157	Pararhodospirillum		0	67	G	1543704	Niveispirillum		0	1	G	225143	Oceanisphaera		0	3	G	2683599	Paraoceanicella		0	1	G	85076	Marichromatium		0	12	G	407	Methylobacterium		0	2	G	40136	Oligotropha		0	16	F1	2749459	Methylothermaceae incertae sedis		0	73
0	1	G	265	Paracoccus		0	3	G	1234	Nitrospira		0	54	F	85025	Nocardiaceae		0	3	G	265	Paracoccus		0	1	G	13134	Magnetospirillum		0	4	G	68287	Mesorhizobium		0	2	G	90243	Oligella		0	2	G	416	Methylomonas		0	14
0	39	G	1822464	Paraburkholderia		0	10	F	1033997	Nitrososphaeraceae		0	35	G	1543704	Niveispirillum		0	2	F	92713	Parachlamydiaceae		0	2	G	1182780	Magnetospira		0	13	G	149698	Massilia		0	11	G	2035349	Oceanispirochaeta		0	11	G	407	Methylobacterium		0	6
0.02	282	G	53335	Pantoea		0	31	G	914	Nitrosomonas		0	2	G	1234	Nitrospira		0	4	G	1822464	Paraburkholderia		0	3	G	68	Lysobacter		0	2	G	377315	Mariprofundus		0	2	G	225143	Oceanisphaera		0	1	F	570265	Methanocellaceae		0	2
0.02	381	F	186822	Paenibacillaceae		0	1	G	1227	Nitrosococcus		0	1	G	35798	Nitrosospira		0.01	132	G	53335	Pantoea		0	2	S	1855912	Luteitalea pratensis		0	2	G	48075	Marinobacterium		0	3	G	129577	Oceanimonas		0	3	G	68287	Mesorhizobium		0	5
0	1	G	1100891	Paenalcaligenes		0	6	G	269258	Nitratiruptor		0.01	89	G	914	Nitrosomonas		0	2	G	93217	Pandoraea		0	11	F	186820	Listeriaceae		0	6	G	2742	Marinobacter		0	1	F	1162	Nostocaceae		0	8	G	149698	Massilia		0	4
0	43	G	219181	Ottowia		0	2	G	33993	Neorickettsia		0	1	G	1227	Nitrosococcus		0.03	471	F	186822	Paenibacillaceae		0	57	F	81850	Leuconostocaceae		0	3	O	1970189	Marinilabiliales		0	2	F	83676	Nocardiopsaceae		0	5	G	377315	Mariprofundus		0	20
0.01	116	F	216572	Oscillospiraceae		0	73	G	482	Neisseria		0	1	G	269258	Nitratiruptor		0	52	G	219181	Ottowia		0	33	G	32067	Leptotrichia		0	7	G	68	Lysobacter		0.01	242	F	85025	Nocardiaceae		0	1	G	48075	Marinobacterium		0	10
0	24	O	1150	Oscillatoriales		0	7	F	224467	Nautiliaceae		0	3	G	245876	Nitratireductor		0.02	258	F	216572	Oscillospiraceae		0	9	G	171	Leptospira		0	14	S	1855912	Luteitalea pratensis		0.01	103	G	1543704	Niveispirillum		0	10	G	2742	Marinobacter		0	1
0.01	88	F	134623	Opitutaceae		0	2	F	1644061	Natrialbaceae		0	5	G	482	Neisseria		0	23	O	1150	Oscillatoriales		0	1	G	445	Legionella		0	11	F	186820	Listeriaceae		0	3	G	1234	Nitrospira		0	1	G	85076	Marichromatium		0	57
0	3	G	40136	Oligotropha		0	30	F	85031	Nakamurellaceae		0	18	F	224467	Nautiliaceae		0	5	G	1911577	Oryzomicrobium		0.01	180	G	83654	Leclercia		0.02	348	F	81850	Leuconostocaceae		0	3	F	1033997	Nitrososphaeraceae		0	8	G	75984	Mannheimia		0	40
0	2	G	2035349	Oceanispirochaeta		0	42	F	2092	Mycoplasmataceae		0	25	F	85031	Nakamurellaceae		0	11	F	134623	Opitutaceae		0	7	G	47670	Lautropia		0	24	G	32067	Leptotrichia		0	62	G	914	Nitrosomonas		0	6	G	13134	Magnetospirillum		0	5
0	7	G	225143	Oceanisphaera		0.01	94	F	1762	Mycobacteriaceae		0	52	F	2092	Mycoplasmataceae		0	8	G	40136	Oligotropha		0	23	G	168470	Laribacter		0	1	G	171	Leptospira		0	1	S	2715678	Nitrosomonadales bacterium skT11		0	3	G	68	Lysobacter		0	3
0	7	G	129577	Oceanimonas		0.01	93	G	1810868	Mycoavidus		0	53	F	1762	Mycobacteriaceae		0	7	G	528	Ochrobactrum		0.01	218	F	33958	Lactobacillaceae		0	1	G	445	Legionella		0	1	G	1227	Nitrosococcus		0	7	S	1855912	Luteitalea pratensis		0	2
0	1	G	1849530	Oblitimonas		0	2	G	58050	Moritella		0	28	G	1810868	Mycoavidus		0	1	G	2035349	Oceanispirochaeta		1.06	16648	F	186803	Lachnospiraceae		0	19	G	83654	Leclercia		0	9	G	269258	Nitratiruptor		0	2	G	418700	Litoricola		0	40
0	2	F	83676	Nocardiopsaceae		0	54	G	581	Morganella		0	6	G	581	Morganella		0	3	G	225143	Oceanisphaera		0	5	G	504090	Kushneria		0	6	G	47670	Lautropia		0	2	G	33993	Neorickettsia		0	10	F	186820	Listeriaceae		0	2
0	14	F	85015	Nocardioidaceae		0	10	G	475	Moraxella		0	9	G	475	Moraxella		0	13	G	129577	Oceanimonas		0	70	G	1330547	Kosakonia		0	5	G	168470	Laribacter		0	57	G	482	Neisseria		0	1	F	1676650	Limnochordaceae		0	3
0.01	172	F	85025	Nocardiaceae		0	1	F	28056	Micromonosporaceae		0	1	F	10841	Microviridae		0	1	G	165696	Novosphingobium		0	18	G	579	Kluyvera		0.05	726	F	33958	Lactobacillaceae		0	4	F	224467	Nautiliaceae		0	3	G	34019	Liberibacter		0	9
0	43	G	1543704	Niveispirillum		0	1	O1	577468	Micrococcales incertae sedis		0	2	F	28056	Micromonosporaceae		0	16	F	1162	Nostocaceae		0.38	5984	G	570	Klebsiella		0	4	F	2691359	Lacipirellulaceae		0	6	F	1644061	Natrialbaceae		0.01	234	F	81850	Leuconostocaceae		0	16
0	4	G	1234	Nitrospira		0.03	421	F	1268	Micrococcaceae		0	5	O1	577468	Micrococcales incertae sedis		0	4	F	85015	Nocardioidaceae		0	1	F	1921783	Kiritimatiellaceae		1.64	25397	F	186803	Lachnospiraceae		0	7	F	85031	Nakamurellaceae		0	87	G	32067	Leptotrichia		0	2
0	2	F	1033997	Nitrososphaeraceae		0	13	G	48073	Microbulbifer		0	8	F	1268	Micrococcaceae		0.01	125	F	85025	Nocardiaceae		0	11	G	261963	Kangiella		0	1	G	204476	Labrys		0	1	F	10662	Myoviridae		0	15	G	171	Leptospira		0.01	241
0	52	G	914	Nitrosomonas		0	19	F	85023	Microbacteriaceae		0	6	G	48073	Microbulbifer		0	21	G	1543704	Niveispirillum		0	29	G	885864	Jeongeupia		0	3	G	504090	Kushneria		0	88	F	2092	Mycoplasmataceae		0	1	G	445	Legionella		0	2
0	5	S	2715678	Nitrosomonadales bacterium skT11		0	2	S	349221	Micavibrio aeruginosavorus		0	19	F	85023	Microbacteriaceae		0	10	G	1234	Nitrospira		0	4	G	1934947	Immundisolibacter		0	2	G	153497	Kozakia		0.01	143	F	1762	Mycobacteriaceae		0	96	G	83654	Leclercia		0	1
0	2	G	269258	Nitratiruptor		0	24	G	762296	Methylovulum		0	1	G	762296	Methylovulum		0	2	F	1033997	Nitrososphaeraceae		0	2	O	795748	Ignavibacteriales		0	16	G	1330547	Kosakonia		0	49	G	1810868	Mycoavidus		0	1	G	47670	Lautropia		0	45
0	13	G	33993	Neorickettsia		0	1	G	81682	Methylovorus		0	15	F1	2749459	Methylothermaceae incertae sedis		0.02	219	G	914	Nitrosomonas		0	1	G	135575	Idiomarina		0	3	G	579	Kluyvera		0	2	G	58050	Moritella		0	21	G	168470	Laribacter		0	4
0	38	G	482	Neisseria		0	58	F1	2749459	Methylothermaceae incertae sedis		0	2	G	416	Methylomonas		0	3	G	269258	Nitratiruptor		0	2	F	633392	Iamiaceae		0.08	1259	G	570	Klebsiella		0.02	328	G	581	Morganella		0.02	550	F	33958	Lactobacillaceae		0	1
0	5	F	1644061	Natrialbaceae		0	23	G	416	Methylomonas		0	1	G	39773	Methylomicrobium		0	1	G	245876	Nitratireductor		0	1	G	81	Hyphomicrobium		0	3	F	1921783	Kiritimatiellaceae		0	23	G	475	Moraxella		0	1	G	1751872	Lacimicrobium		0	6
0	2	O1	224462	Nannocystineae		0	4	G	39773	Methylomicrobium		0.01	101	G	407	Methylobacterium		0	5	G	33993	Neorickettsia		0	7	G	2004661	Hyphobacterium		0	40	G	261963	Kangiella		0	1	F	28056	Micromonosporaceae		4.93	109779	F	186803	Lachnospiraceae		0	1
0	30	F	85031	Nakamurellaceae		0.01	118	G	407	Methylobacterium		0	1	G	1184396	Mesotoga		0	16	G	482	Neisseria		0	1	G	2705399	Hypericibacter		0	4	G	885864	Jeongeupia		0	42	O1	577468	Micrococcales incertae sedis		0	1	G	204476	Labrys		0	2
0	62	F	2092	Mycoplasmataceae		0	1	G	1184396	Mesotoga		0	6	G	68287	Mesorhizobium		0	31	F	85031	Nakamurellaceae		0	1	G	70774	Hydrogenophilus		0	7	G	29580	Janthinobacterium		0	10	F	1268	Micrococcaceae		0	2	G	504090	Kushneria		0	1
0.01	205	F	1762	Mycobacteriaceae		0	6	G	68287	Mesorhizobium		0	3	G	377315	Mariprofundus		0	47	F	2092	Mycoplasmataceae		0	15	G	47420	Hydrogenophaga		0	2	F	1763524	Isosphaeraceae		0	20	G	48073	Microbulbifer		0	45	G	1330547	Kosakonia		0.03	511
0	20	G	1810868	Mycoavidus		0	26	G	149698	Massilia		0	2	G	2742	Marinobacter		0.01	89	F	1762	Mycobacteriaceae		0	2	G	168657	Hydrogenobaculum		0	2	F	85021	Intrasporangiaceae		0.02	342	F	85023	Microbacteriaceae		0	2	G	1434011	Komagataeibacter		0	19
0	1	G	58050	Moritella		0	3	G	377315	Mariprofundus		0	1	O	1970189	Marinilabiliales		0	35	G	1810868	Mycoavidus		0	50	F	2304686	Hungateiclostridiaceae		0	1	G	2478349	Indioceanicola		0	21	G	762296	Methylovulum		0	7	G	579	Kluyvera		0	5
0	73	G	581	Morganella		0	5	G	28253	Marinomonas		0	1	G	85076	Marichromatium		0	2	G	58050	Moritella		0	3	F	31984	Heliobacteriaceae		0	3	G	1934947	Immundisolibacter		0	2	G	81682	Methylovorus		0.06	1380	G	570	Klebsiella		0	1
0	29	G	475	Moraxella		0.02	236	G	2742	Marinobacter		0	18	G	75984	Mannheimia		0	52	G	581	Morganella		0.01	169	F	72293	Helicobacteraceae		0	6	O	795748	Ignavibacteriales		0	22	F1	2749459	Methylothermaceae incertae sedis		0	6	F	1921783	Kiritimatiellaceae		0.03	569
0	1	G	2029873	Monaibacterium		0	1	O	1970189	Marinilabiliales		0	5	G	13134	Magnetospirillum		0	9	G	475	Moraxella		0	2	G	109262	Halothiobacillus		0	1	G	135575	Idiomarina		0	3	G	416	Methylomonas		0	1	G	2678529	Kineobactrum		0	2
0	1	G	2100764	Mixta		0	4	G	85076	Marichromatium		0	10	G	68	Lysobacter		0	1	F	28056	Micromonosporaceae		0	1	G	85108	Halorhodospira		0	9	G	2004661	Hyphobacterium		0	1	G	39773	Methylomicrobium		0	15	G	261963	Kangiella		0.03	540
0	1	F	10841	Microviridae		0	3	G	75984	Mannheimia		0	2	S	1855912	Luteitalea pratensis		0	13	O1	577468	Micrococcales incertae sedis		0	3	G	2745	Halomonas		0	27	G	2705399	Hypericibacter		0	20	G	407	Methylobacterium		0	10	G	885864	Jeongeupia		3.25	56039
0	2	G	186650	Microvirga		0	2	G	13134	Magnetospirillum		0	2	G	83614	Luteimonas		0	20	F	1268	Micrococcaceae		0	16	F	53434	Halobacteroidaceae		0	1	G	70774	Hydrogenophilus		0	1	F	2206	Methanosarcinaceae		0	5	G	29580	Janthinobacterium		0	1
0	1	F	28056	Micromonosporaceae		0	17	G	68	Lysobacter		0	1	G	418700	Litoricola		0	6	G	48073	Microbulbifer		0	18	G	1652133	Halobacteriovorax		0	10	G	47420	Hydrogenophaga		0	3	G	68287	Mesorhizobium		0	1	F	1763524	Isosphaeraceae		0	45
0	45	O1	577468	Micrococcales incertae sedis		0	1	S	1855912	Luteitalea pratensis		0	1	F	186820	Listeriaceae		0	32	F	85023	Microbacteriaceae		0	2	F	972	Halanaerobiaceae		0	11	F	2304686	Hungateiclostridiaceae		0	13	G	149698	Massilia		0	3	F	85021	Intrasporangiaceae		0	2
0	23	F	1268	Micrococcaceae		0	1	G	83614	Luteimonas		0	1	G	665874	Limnohabitans		0	3	S	349221	Micavibrio aeruginosavorus		0	51	G	724	Haemophilus		0	1	G	214906	Histophilus		0	15	G	377315	Mariprofundus		0	8	G	2478349	Indioceanicola		0.01	229
0	14	G	48073	Microbulbifer		0	3	G	242605	Luteibacter		0	4	G	34019	Liberibacter		0	19	F1	2749459	Methylothermaceae incertae sedis		0	7	G	437504	Granulosicoccus		0	3	G	963	Herbaspirillum		0	7	G	28253	Marinomonas		0	5	G	1934947	Immundisolibacter		0	70
0.02	340	F	85023	Microbacteriaceae		0	3	F	186820	Listeriaceae		0.03	495	F	81850	Leuconostocaceae		0	7	G	416	Methylomonas		0	10	G	364409	Granulibacter		0	1	F	31984	Heliobacteriaceae		0	57	G	2742	Marinobacter		0	3	O	795748	Ignavibacteriales		1.24	21428
0	1	G	762296	Methylovulum		0	1	G	665874	Limnohabitans		0	50	G	32067	Leptotrichia		0	53	G	407	Methylobacterium		0	3	F	85034	Glycomycetaceae		0	25	F	72293	Helicobacteraceae		0	1	G	160798	Marinitoga		0	2	G	135575	Idiomarina		0	2
0	20	F1	2749459	Methylothermaceae incertae sedis		0	1	G	34019	Liberibacter		0	1	G	171	Leptospira		0	1	F	717964	Methylacidiphilaceae		0	1	G	2094023	Glaesserella		0	3	G	109262	Halothiobacillus		0	2	O	1970189	Marinilabiliales		0	15	G	2004661	Hyphobacterium		0	1
0	10	G	416	Methylomonas		0.03	408	F	81850	Leuconostocaceae		0	6	G	83654	Leclercia		0	8	G	68287	Mesorhizobium		0	15	F	213422	Geobacteraceae		0	5	G	2745	Halomonas		0	1	G	13134	Magnetospirillum		0	1	G	28884	Hydrogenovibrio		0	32
0	2	G	39773	Methylomicrobium		0	56	G	32067	Leptotrichia		0	2	G	47670	Lautropia		0	11	G	149698	Massilia		0	2	F	219687	Gemmatimonadaceae		0	15	F	53434	Halobacteroidaceae		0	1	G	162171	Magnetococcus		0	3	G	70774	Hydrogenophilus		0	41
0	1	G	407	Methylobacterium		0	3	G	171	Leptospira		0	6	G	168470	Laribacter		0	1	G	377315	Mariprofundus		0	8	F	1914233	Gemmataceae		0	7	G	1652133	Halobacteriovorax		0	8	G	68	Lysobacter		0	14	G	47420	Hydrogenophaga		0	1
0	4	G	68287	Mesorhizobium		0	1	G	445	Legionella		0.03	435	F	33958	Lactobacillaceae		0.01	90	G	2742	Marinobacter		0	11	G	96	Gallionella		0	1	F	972	Halanaerobiaceae		0	3	S	1855912	Luteitalea pratensis		0	1	G	939	Hydrogenobacter		0	1
0	7	G	377315	Mariprofundus		0.06	914	G	83654	Leclercia		4.98	79987	F	186803	Lachnospiraceae		0	16	O	1970189	Marinilabiliales		0.02	345	G	848	Fusobacterium		0.01	183	G	724	Haemophilus		0	1	G	83614	Luteimonas		0	58	F	2304686	Hungateiclostridiaceae		0	3
0	1	G	28253	Marinomonas		0	3	G	47670	Lautropia		0	1	G	204476	Labrys		0	1	G	85076	Marichromatium		0	2	G	70411	Frateuria		0	1	G	2035712	Guyparkeria		0	58	F	186820	Listeriaceae		0	11	G	214906	Histophilus		0	82
0	1	G	48075	Marinobacterium		0.06	931	F	33958	Lactobacillaceae		0	1	G	504090	Kushneria		0	1	G	13134	Magnetospirillum		0.01	128	F	74712	Frankiaceae		0	6	G	437504	Granulosicoccus		0	3	G	665874	Limnohabitans		0	4	G	303379	Herminiimonas		0	2
0	2	G	2742	Marinobacter		0	1	F	2691359	Lacipirellulaceae		0	3	G	153497	Kozakia		0	13	G	68	Lysobacter		0	44	G	262	Francisella		0	2	G	364409	Granulibacter		0	1	G	34019	Liberibacter		0	4	F	31984	Heliobacteriaceae		0	2
0	2	O	1970189	Marinilabiliales		0	1	G	1751872	Lacimicrobium		0	3	G	1330547	Kosakonia		0	2	S	1855912	Luteitalea pratensis		0.07	1045	O	200644	Flavobacteriales		0	4	F	85026	Gordoniaceae		0.02	322	F	81850	Leuconostocaceae		0	43	F	72293	Helicobacteraceae		0	1
0	2	G	85076	Marichromatium		12.02	185181	F	186803	Lachnospiraceae		0	1	G	579	Kluyvera		0	1	G	418700	Litoricola		0	1	F	1663426	Fimbriimonadaceae		0	3	G	2094023	Glaesserella		0	88	G	32067	Leptotrichia		0	1	G	109262	Halothiobacillus		0	18
0	1	G	74317	Maricaulis		0	1	G	204476	Labrys		0.02	317	G	570	Klebsiella		0	19	F	186820	Listeriaceae		0	50	F	204431	Fibrobacteraceae		0	8	G	89404	Glaciecola		0	1	G	179	Leptospirillum		0	1	G	85108	Halorhodospira		0	2
0	2	G	75984	Mannheimia		0	39	G	504090	Kushneria		0	17	G	261963	Kangiella		0	1	G	665874	Limnohabitans		0	2	G	44011	Ferrimonas		0	3	F	85030	Geodermatophilaceae		0	7	G	171	Leptospira		0	1	G	2745	Halomonas		0	3
0	7	G	13134	Magnetospirillum		0.01	140	G	1330547	Kosakonia		0	1	F	85022	Jonesiaceae		0	4	F	1676650	Limnochordaceae		0	27	F	186806	Eubacteriaceae		0.09	1425	F	213422	Geobacteraceae		0	2	G	445	Legionella		0	25	F	53434	Halobacteroidaceae		0	55
0	5	G	68	Lysobacter		0.01	77	G	579	Kluyvera		0	7	G	885864	Jeongeupia		0	3	G	34019	Liberibacter		11.52	180678	G	561	Escherichia		0	5	F	1914233	Gemmataceae		0.01	253	G	83654	Leclercia		0	6	G	1652133	Halobacteriovorax		0	1
0	3	S	1855912	Luteitalea pratensis		0.72	11044	G	570	Klebsiella		0	2	G	29580	Janthinobacterium		0.01	152	F	81850	Leuconostocaceae		0.09	1418	F	128827	Erysipelotrichaceae		0	3	G	96	Gallionella		0	31	G	47670	Lautropia		0	1	F	2236	Halobacteriaceae		0	2
0	1	G	242605	Luteibacter		0	11	G	32257	Kingella		0	1	F	1763524	Isosphaeraceae		0.01	90	G	32067	Leptotrichia		0.01	159	G	551	Erwinia		0	4	G	848	Fusobacterium		0	7	G	168470	Laribacter		0	1	G	1217416	Halioglobus		0	27
0	75	F	186820	Listeriaceae		0	20	G	261963	Kangiella		0	4	F	85021	Intrasporangiaceae		0	4	G	171	Leptospira		0	1	G	188143	Enterovibrio		0	9	G	70411	Frateuria		0.07	1222	F	33958	Lactobacillaceae		0.42	9273	G	724	Haemophilus		0	1
0	1	G	665874	Limnohabitans		0	47	G	885864	Jeongeupia		0	5	G	2478349	Indioceanicola		0	1	F	1890438	Leptolyngbyaceae		0.01	113	F	81852	Enterococcaceae		0.01	197	F	74712	Frankiaceae		3.21	57305	F	186803	Lachnospiraceae		0	1	G	2035712	Guyparkeria		0	1
0	2	G	34019	Liberibacter		0	6	G	29580	Janthinobacterium		0	2	O	795748	Ignavibacteriales		0	3	G	445	Legionella		0.04	668	F1	191675	Enterobacteriaceae incertae sedis		0	36	G	262	Francisella		0	1	G	478070	Labrenzia		0	9	G	437504	Granulosicoccus		0	6
0.01	105	F	81850	Leuconostocaceae		0	6	F	1763524	Isosphaeraceae		0	1	G	81	Hyphomicrobium		0	8	G	83654	Leclercia		0.02	321	G	547	Enterobacter		0	1	G	2351	Flexistipes		0	7	G	504090	Kushneria		0	2	G	940557	Granulicella		0	15
0	38	G	32067	Leptotrichia		0	7	F	85021	Intrasporangiaceae		0	11	G	2004661	Hyphobacterium		0	6	G	47670	Lautropia		0	1	G	305899	Endozoicomonas		2.95	45822	O	200644	Flavobacteriales		0.02	349	G	1330547	Kosakonia		0	9	G	364409	Granulibacter		0	2
0	1	G	171	Leptospira		0	6	G	2478349	Indioceanicola		0	2	G	2705399	Hypericibacter		0.03	439	F	33958	Lactobacillaceae		0	1	G	1408194	Endomicrobium		0	1	F	1663426	Fimbriimonadaceae		0	34	G	579	Kluyvera		0	1	O	307595	Gloeobacterales		0	1
0	1	G	445	Legionella		0	53	G	1934947	Immundisolibacter		0	1	G	70774	Hydrogenophilus		0	2	F	2691359	Lacipirellulaceae		0	2	G	1602338	Emcibacter		0.01	81	F	204431	Fibrobacteraceae		0.68	12169	G	570	Klebsiella		0	21	G	2094023	Glaesserella		0	2
0	2	G	83654	Leclercia		0	3	G	135575	Idiomarina		0	1	G	47420	Hydrogenophaga		26.34	376228	F	186803	Lachnospiraceae		0	18	G	423604	Elusimicrobium		0	3	G	2422	Fervidobacterium		0	2	G	2678529	Kineobactrum		0	3	G	89404	Glaciecola		0	42
0	5	G	47670	Lautropia		0	1	G	85	Hyphomonas		0	1	G	168657	Hydrogenobaculum		0	1	G	478070	Labrenzia		0.1	1504	F	1643826	Eggerthellaceae		0	1	G	1231242	Ferrovibrio		0	23	G	261963	Kangiella		0	43	F	213422	Geobacteraceae		0	1
0.49	7560	F	33958	Lactobacillaceae		0	1	G	81	Hyphomicrobium		0.01	104	F	2304686	Hungateiclostridiaceae		0	20	G	504090	Kushneria		0	1	G	1051	Ectothiorhodospira		0	1	G	44011	Ferrimonas		0	2	G	428711	Jonquetella		0	3	F	219687	Gemmatimonadaceae		0	4
0.63	9566	F	186803	Lachnospiraceae		0	4	G	2004661	Hyphobacterium		0	39	G	214906	Histophilus		0	1	G	651456	Kosmotoga		0	8	F	85029	Dietziaceae		0	74	F	186806	Eubacteriaceae		0	1	F	85022	Jonesiaceae		0	10	F	1914233	Gemmataceae		0	2
0	6	G	204476	Labrys		0	1	G	232523	Hylemonella		0	1	F	2560065	Herelleviridae		0	15	G	1330547	Kosakonia		0	18	G	204037	Dickeya		4.62	71672	G	561	Escherichia		0	35	G	885864	Jeongeupia		0	2	G	96	Gallionella		0	2
0	1	G	478070	Labrenzia		0	1	G	70774	Hydrogenophilus		0	1	F	31984	Heliobacteriaceae		0	2	G	1434011	Komagataeibacter		0	2	G	46913	Devosia		0.01	210	F	128827	Erysipelotrichaceae		0	2	G	29580	Janthinobacterium		0	49	G	848	Fusobacterium		0	22
0	3	G	504090	Kushneria		0	2	G	47420	Hydrogenophaga		0	46	F	72293	Helicobacteraceae		0	3	G	579	Kluyvera		0	47	K3	33511	Deuterostomia		0	34	G	551	Erwinia		0	3	F	1763524	Isosphaeraceae		0	5	G	70411	Frateuria		0	4
0	1	F	2692416	Ktedonosporobacteraceae		0	18	F	2304686	Hungateiclostridiaceae		0	1	G	2745	Halomonas		0.08	1128	G	570	Klebsiella		0	56	F	213421	Desulfuromonadaceae		0	2	F	33925	Entomoplasmataceae		0	1	F	85021	Intrasporangiaceae		0.01	234	F	74712	Frankiaceae		0	11
0	3	G	153497	Kozakia		0	1	G	214906	Histophilus		0	22	F	53434	Halobacteroidaceae		0	6	F	1921783	Kiritimatiellaceae		0	6	F	117942	Desulfurellaceae		0	42	F	81852	Enterococcaceae		0	4	G	2478349	Indioceanicola		0	91	G	262	Francisella		0.01	93
0	2	G	579	Kluyvera		0	2	G	963	Herbaspirillum		0	28	G	1652133	Halobacteriovorax		0	7	G	261963	Kangiella		0	6	F	194924	Desulfovibrionaceae		0.01	229	F1	191675	Enterobacteriaceae incertae sedis		0	14	G	1934947	Immundisolibacter		0	2	G	2351	Flexistipes		0	1
0.15	2224	G	570	Klebsiella		0	6	F	31984	Heliobacteriaceae		0	1	F	972	Halanaerobiaceae		0	1	F	85022	Jonesiaceae		0	1	F	213117	Desulfohalobiaceae		0	71	G	547	Enterobacter		0	6	O	795748	Ignavibacteriales		0.08	1882	O	200644	Flavobacteriales		0	9
0	1	G	2678529	Kineobactrum		0.02	293	F	72293	Helicobacteraceae		0.91	14549	G	724	Haemophilus		0	22	G	885864	Jeongeupia		0	24	F	213121	Desulfobulbaceae		0	1	G	1408194	Endomicrobium		0	1	G	135575	Idiomarina		0	1	F	1663426	Fimbriimonadaceae		0	13
0	40	G	261963	Kangiella		0	1	G	109262	Halothiobacillus		0	2	G	2035712	Guyparkeria		0	6	G	29580	Janthinobacterium		0	14	F	213119	Desulfobacteraceae		0	15	G	423604	Elusimicrobium		0	15	G	2004661	Hyphobacterium		0	61	F	204431	Fibrobacteraceae		0.01	147
0	1	F	85022	Jonesiaceae		0	17	G	2745	Halomonas		0	9	G	437504	Granulosicoccus		0	3	F	1763524	Isosphaeraceae		0	2	F	85020	Dermabacteraceae		0	2	F	1747769	Egibacteraceae		0	1	G	2705399	Hypericibacter		0	1	G	1582879	Ezakiella		0	26
0.01	96	G	885864	Jeongeupia		0	54	F	53434	Halobacteroidaceae		0	1	F	85026	Gordoniaceae		0	11	F	85021	Intrasporangiaceae		0	1	G	117999	Denitrovibrio		0.02	251	F	1643826	Eggerthellaceae		0	3	G	70774	Hydrogenophilus		0.01	225	F	186806	Eubacteriaceae		0	1
0	4	G	29580	Janthinobacterium		0	15	G	1652133	Halobacteriovorax		0	1	G	1433402	Glycocaulis		0	6	G	2478349	Indioceanicola		0	11	G	80865	Delftia		0	1	F	85029	Dietziaceae		0	34	G	47420	Hydrogenophaga		9.4	209353	G	561	Escherichia		2.42	41815
0	4	F	85021	Intrasporangiaceae		0	1	G	1217416	Halioglobus		0	60	G	2094023	Glaesserella		0	3	G	1934947	Immundisolibacter		0.04	628	F	183710	Deinococcaceae		0	12	G	204037	Dickeya		0	1	G	168657	Hydrogenobaculum		0	4	G	1041	Erythrobacter		0	82
0	1	G	2478349	Indioceanicola		0	1	G	158481	Hahella		0	3	G	89404	Glaciecola		0	10	O	795748	Ignavibacteriales		0	5	S	552810	Dehalogenimonas lykanthroporepellens		0	2	G	46913	Devosia		0.01	104	F	2304686	Hungateiclostridiaceae		0.18	3972	F	128827	Erysipelotrichaceae		0	6
0	1	G	1934947	Immundisolibacter		0.12	1815	G	724	Haemophilus		0.01	91	F	213422	Geobacteraceae		0	3	G	135575	Idiomarina		0	1	G	53572	Deferribacter		0.01	120	K3	33511	Deuterostomia		0	2	G	214906	Histophilus		0	28	G	551	Erwinia		0	1
0	2	F	2448023	Ilumatobacteraceae		0	1	G	1445504	Gynuella		0	3	F	219687	Gemmatimonadaceae		0	3	G	81	Hyphomicrobium		0.04	650	O	768507	Cytophagales		0.01	93	F	213421	Desulfuromonadaceae		0	1	G	963	Herbaspirillum		0	89	F	81852	Enterococcaceae		0	1
0	6	O	795748	Ignavibacteriales		0	8	G	437504	Granulosicoccus		0	6	F	1914233	Gemmataceae		0	4	G	2004661	Hyphobacterium		0	45	O1	80811	Cystobacterineae		0	1	F	2272	Desulfurococcaceae		0	3	F	31984	Heliobacteriaceae		0.02	396	F1	191675	Enterobacteriaceae incertae sedis		0.01	148
0	3	G	135575	Idiomarina		0	1	F	2042895	Gottschalkiaceae		0	3	G	96	Gallionella		0	2	G	2705399	Hypericibacter		0	11	G	106589	Cupriavidus		0	69	F	194924	Desulfovibrionaceae		0	51	F	72293	Helicobacteraceae		0.01	211	G	547	Enterobacter		16.4	283010
0	2	F	633392	Iamiaceae		0	4	F	85026	Gordoniaceae		0.01	190	G	848	Fusobacterium		0	4	G	70774	Hydrogenophilus		0	3	G	776	Coxiella		0	1	F	213117	Desulfohalobiaceae		0	5	G	109262	Halothiobacillus		0	5	G	1602338	Emcibacter		0.01	161
0	2	G	81	Hyphomicrobium		0	1	F	85034	Glycomycetaceae		0	4	G	70411	Frateuria		0	3	G	47420	Hydrogenophaga		0.01	90	F	1653	Corynebacteriaceae		0.01	135	F	213121	Desulfobulbaceae		0	3	G	2745	Halomonas		0	19	G	423604	Elusimicrobium		0.03	524
0	30	G	2004661	Hyphobacterium		0	1	O	307595	Gloeobacterales		0.01	100	F	74712	Frankiaceae		0	31	F	2304686	Hungateiclostridiaceae		0	63	F	84107	Coriobacteriaceae		0	75	F	213119	Desulfobacteraceae		0	15	F	53434	Halobacteroidaceae		0	1	G	943	Ehrlichia		0	2
0	1	G	2705399	Hypericibacter		0	6	G	2094023	Glaesserella		0	27	G	262	Francisella		0	1	G	963	Herbaspirillum		0	1	G	68335	Coprothermobacter		0	3	F	85020	Dermabacteraceae		0	21	G	1652133	Halobacteriovorax		0.06	1238	F	1643826	Eggerthellaceae		0	1
0	26	G	47420	Hydrogenophaga		0	5	G	89404	Glaciecola		0	1	G	2351	Flexistipes		0	23	F	72293	Helicobacteraceae		0	5	G	393661	Congregibacter		0	1	G	311181	Denitratisoma		0	2	G	1217416	Halioglobus		0	1	G	388463	Edaphobacter		0.01	104
0	1	G	168657	Hydrogenobaculum		0	1	F	85030	Geodermatophilaceae		1.57	25246	O	200644	Flavobacteriales		0	1	G	109262	Halothiobacillus		0	1	F	320583	Conexibacteraceae		0.03	448	F	183710	Deinococcaceae		0	14	O1	387655	Halanaerobiales incertae sedis		0	10	G	204037	Dickeya		0.09	1560
0	41	F	2304686	Hungateiclostridiaceae		0	56	F	213422	Geobacteraceae		0	2	F	1663426	Fimbriimonadaceae		0	38	G	2745	Halomonas		0	3	G	283	Comamonas		0	2	S	552810	Dehalogenimonas lykanthroporepellens		0	3	F	972	Halanaerobiaceae		0	5	G	46913	Devosia		0.11	1834
0	1	G	214906	Histophilus		0	2	F	219687	Gemmatimonadaceae		0	67	F	204431	Fibrobacteraceae		0	1	F	53434	Halobacteroidaceae		0	12	G	204286	Cobetia		0	2	F	1202464	Dehalococcoidaceae		0.03	587	G	724	Haemophilus		0	89	K3	33511	Deuterostomia		0	1
0	1	F	31984	Heliobacteriaceae		0	9	F	1914233	Gemmataceae		0	1	G	44011	Ferrimonas		0	6	G	1652133	Halobacteriovorax		0.43	6679	O1	538999	Clostridiales incertae sedis		0	1	G	1511648	Defluviitoga		0	13	G	437504	Granulosicoccus		0.01	172	F	213421	Desulfuromonadaceae		0	1
0	22	F	72293	Helicobacteraceae		0	36	G	96	Gallionella		0.01	168	F	186806	Eubacteriaceae		0	1	G	1217416	Halioglobus		0.76	11888	F	31979	Clostridiaceae		0	4	G	53572	Deferribacter		0	2	G	940557	Granulicella		0	5	G	393029	Desulfurispirillum		0	1
0	5	G	109262	Halothiobacillus		0.04	553	G	848	Fusobacterium		7.4	118985	G	561	Escherichia		0	3	F	972	Halanaerobiaceae		0	47	G	544	Citrobacter		0.08	1231	O	768507	Cytophagales		0	13	G	364409	Granulibacter		0	9	F	117942	Desulfurellaceae		0	2
0	26	G	85108	Halorhodospira		0	14	G	70411	Frateuria		0	3	G	1041	Erythrobacter		0.01	172	G	724	Haemophilus		0	1	F	1077264	Chthonomonadaceae		0	9	O1	80811	Cystobacterineae		0	3	F	85034	Glycomycetaceae		0	1	F	213117	Desulfohalobiaceae		0	7
0	1	G	2745	Halomonas		0	56	F	74712	Frankiaceae		0.04	704	F	128827	Erysipelotrichaceae		0	9	G	2035712	Guyparkeria		0	2	O	1118	Chroococcales		0	28	G	106589	Cupriavidus		0	6	G	2094023	Glaesserella		0	36	F	213121	Desulfobulbaceae		0	1
0	16	F	53434	Halobacteroidaceae		0	28	G	262	Francisella		0	19	G	551	Erwinia		0	2	G	437504	Granulosicoccus		0	1	F	990719	Christensenellaceae		0	9	G	776	Coxiella		0	6	G	89404	Glaciecola		0	22	F	213119	Desulfobacteraceae		0	3
0	26	G	1652133	Halobacteriovorax		0.06	963	O	200644	Flavobacteriales		0	1	F	33925	Entomoplasmataceae		0	2	G	940557	Granulicella		0	36	O	191411	Chlorobiales		0	37	F	1653	Corynebacteriaceae		0	1	F	85030	Geodermatophilaceae		0	1	F	145357	Dermacoccaceae		0	76
0	1	G	1217416	Halioglobus		0	3	F	1663426	Fimbriimonadaceae		0	62	F	81852	Enterococcaceae		0	3	G	364409	Granulibacter		0	36	O	1853229	Chitinophagales		0.07	1148	F	84107	Coriobacteriaceae		0	84	F	213422	Geobacteraceae		0	8	G	80865	Delftia		0	1
0	4	F	972	Halanaerobiaceae		0	11	F	204431	Fibrobacteraceae		0.01	207	F1	191675	Enterobacteriaceae incertae sedis		0	2	F	85026	Gordoniaceae		0	45	G	240411	Chitinimonas		0	7	G	68335	Coprothermobacter		0	9	F	219687	Gemmatimonadaceae		0.04	901	F	183710	Deinococcaceae		0	74
0.05	699	G	724	Haemophilus		0	1	G	2422	Fervidobacterium		0	17	G	547	Enterobacter		0	1	G	1433402	Glycocaulis		0	8	G	1745211	Chania		0	3	G	393661	Congregibacter		0	30	F	1914233	Gemmataceae		0	2	S	552810	Dehalogenimonas lykanthroporepellens		0	1
0	2	G	1445504	Gynuella		0	2	G	1231242	Ferrovibrio		0	1	G	1408194	Endomicrobium		0	1	G	2094023	Glaesserella		0	17	G	10	Cellvibrio		0	3	G	283	Comamonas		0.01	91	G	96	Gallionella		0	1	F	1202464	Dehalococcoidaceae		0	1
0	2	G	437504	Granulosicoccus		0	3	G	1582879	Ezakiella		0	1	G	1602338	Emcibacter		0	18	G	89404	Glaciecola		0.01	105	F	85016	Cellulomonadaceae		0	13	G	204286	Cobetia		0	46	G	848	Fusobacterium		0	6	G	53572	Deferribacter		0.01	117
0	13	G	364409	Granulibacter		0.02	306	F	186806	Eubacteriaceae		0	15	G	423604	Elusimicrobium		0	15	F	213422	Geobacteraceae		0.01	91	G	1172191	Catenovulum		0.01	224	O1	538999	Clostridiales incertae sedis		0	7	G	70411	Frateuria		0	2	G	73029	Dechloromonas		0.01	176
0	2	F	85026	Gordoniaceae		18.83	289970	G	561	Escherichia		0	1	F	1747769	Egibacteraceae		0	5	F	219687	Gemmatimonadaceae		0	19	G	332162	Candidatus Solibacter		0.08	1225	F	31979	Clostridiaceae		0.01	234	F	74712	Frankiaceae		0.05	1046	O	768507	Cytophagales		0	2
0	2	F	85034	Glycomycetaceae		0	3	G	1041	Erythrobacter		0	54	F	1643826	Eggerthellaceae		0	13	F	1914233	Gemmataceae		0	18	G	1541743	Candidatus Ruthia		0	1	G	508459	Cloacibacillus		0	76	G	262	Francisella		0	37	O1	80811	Cystobacterineae		0	1
0	2	O	307595	Gloeobacterales		0	49	F	128827	Erysipelotrichaceae		0	1	G	1051	Ectothiorhodospira		0	6	G	96	Gallionella		0	1	G	401618	Candidatus Riesia		0	1	G	544	Citrobacter		0.12	2174	O	200644	Flavobacteriales		0	1	G	34067	Cycloclasticus		0	9
0	11	G	2094023	Glaesserella		0.03	441	G	551	Erwinia		0	2	F	85029	Dietziaceae		0	1	S	2291597	Gallaecimonas mangrovi		0.01	211	S	2738883	Candidatus Reidiella endopervernicosa		0	3	F	1077264	Chthonomonadaceae		0	1	F	1663426	Fimbriimonadaceae		0	7	G	106589	Cupriavidus		0	7
0	12	G	89404	Glaciecola		0	3	G	2680021	Ephemeroptericola		0	7	G	204037	Dickeya		0	24	G	848	Fusobacterium		0	5	S	669502	Candidatus Profftella armatura		0	2	O	1118	Chroococcales		0.01	91	F	204431	Fibrobacteraceae		0.01	117	F	1653	Corynebacteriaceae		0	24
0	2	G	1193503	Gilliamella		0	3	G	188143	Enterovibrio		0	5	G	46913	Devosia		0	1	G	70411	Frateuria		0	1	G	198251	Candidatus Pelagibacter		0	2	F	990719	Christensenellaceae		0	7	G	1582879	Ezakiella		0	93	F	84107	Coriobacteriaceae		0	2
0	2	F	85030	Geodermatophilaceae		0	41	F	81852	Enterococcaceae		0	71	K3	33511	Deuterostomia		0.01	82	F	74712	Frankiaceae		0	2	G	1509243	Candidatus Nucleicultrix		0	5	O1	1508594	Chloroflexineae		0.02	295	F	186806	Eubacteriaceae		0	3	G	68335	Coprothermobacter		0	1
0	30	F	213422	Geobacteraceae		0.1	1496	F1	191675	Enterobacteriaceae incertae sedis		0.01	118	F	213421	Desulfuromonadaceae		0	28	G	262	Francisella		0	2	F	2162846	Candidatus Nanopelagicaceae		0	21	O	191411	Chlorobiales		22.35	399246	G	561	Escherichia		0	1	G	393661	Congregibacter		0.01	146
0	7	F	219687	Gemmatimonadaceae		0.12	1900	G	547	Enterobacter		0	3	G	393029	Desulfurispirillum		0	1	G	2351	Flexistipes		0	1	G	1808977	Candidatus Methylospira		0	2	F	809	Chlamydiaceae		0	18	G	1041	Erythrobacter		0	1	G	1079922	Commensalibacter		0	11
0	35	F	1914233	Gemmataceae		0	1	G	305899	Endozoicomonas		0	5	F	117942	Desulfurellaceae		30.25	432124	O	200644	Flavobacteriales		0	2	G	658061	Candidatus Koribacter		0.01	228	O	1853229	Chitinophagales		0	46	F	128827	Erysipelotrichaceae		0	6	G	283	Comamonas		0	16
0	1	S	2291597	Gallaecimonas mangrovi		0	5	G	1602338	Emcibacter		0	7	F	194924	Desulfovibrionaceae		0	9	F	1663426	Fimbriimonadaceae		0	2	S	1576550	Candidatus Kinetoplastibacterium sorsogonicusi		0	2	G	240411	Chitinimonas		0.01	193	G	551	Erwinia		0	1	G	28228	Colwellia		0.08	1333
0.02	332	G	848	Fusobacterium		0	42	G	423604	Elusimicrobium		0	2	F	213117	Desulfohalobiaceae		0	26	F	204431	Fibrobacteraceae		0	5	S	994692	Candidatus Kinetoplastibacterium desouzaii		0	2	G	1745211	Chania		0	1	G	188143	Enterovibrio		0	13	G	204286	Cobetia		0	14
0	8	G	70411	Frateuria		0	1	F	1755824	Egicoccaceae		0	29	F	213121	Desulfobulbaceae		0	2	G	44011	Ferrimonas		0	17	G	409304	Candidatus Ishikawaella		0	5	G	10	Cellvibrio		0.01	223	F	81852	Enterococcaceae		0.01	113	O1	538999	Clostridiales incertae sedis		0	3
0.01	177	F	74712	Frankiaceae		0.01	183	F	1643826	Eggerthellaceae		0	20	F	213119	Desulfobacteraceae		0	2	G	1582879	Ezakiella		0	2	G	573657	Candidatus Hodgkinia		0.01	189	F	85016	Cellulomonadaceae		0.07	1204	F1	191675	Enterobacteriaceae incertae sedis		2.59	57648	F	31979	Clostridiaceae		0	13
0	74	G	262	Francisella		0	1	G	635	Edwardsiella		0	1	G	80865	Delftia		0.01	190	F	186806	Eubacteriaceae		0	11	G	1927833	Candidatus Fukatsuia		0	28	G	1172191	Catenovulum		0.07	1238	G	547	Enterobacter		0	5	F	1077264	Chthonomonadaceae		0	17
0.09	1371	O	200644	Flavobacteriales		0	3	G	1051	Ectothiorhodospira		0.21	3298	F	183710	Deinococcaceae		16.62	237475	G	561	Escherichia		0.01	104	S	1925548	Candidatus Fonsibacter ubiquis		0	13	G	2706000	Casimicrobium		0	4	G	1408194	Endomicrobium		0	2	O	1118	Chroococcales		0	38
0.01	87	F	204431	Fibrobacteraceae		0	3	F	85029	Dietziaceae		0	3	S	552810	Dehalogenimonas lykanthroporepellens		0	7	G	1041	Erythrobacter		0	1	G	2603321	Candidatus Deianiraea		0	1	S	189385	Candidatus Tremblaya princeps		0	11	G	1602338	Emcibacter		0	11	F	990719	Christensenellaceae		0	3
0	5	G	44011	Ferrimonas		0	68	G	204037	Dickeya		0	3	F	1202464	Dehalococcoidaceae		0	40	F	128827	Erysipelotrichaceae		0	1	G	2489367	Candidatus Cyclonatronum		0	7	G	332162	Candidatus Solibacter		0	8	G	423604	Elusimicrobium		0	59	O	191411	Chlorobiales		0	39
0.03	439	F	186806	Eubacteriaceae		0	1	G	238749	Diaphorobacter		0	3	G	53572	Deferribacter		0	23	G	551	Erwinia		0	4	S	186490	Candidatus Baumannia cicadellinicola		0	1	G	401618	Candidatus Riesia		0.23	4022	F	1643826	Eggerthellaceae		0	4	F	809	Chlamydiaceae		0	9
48.5	742227	G	561	Escherichia		0	5	G	46913	Devosia		0.04	721	O	768507	Cytophagales		0	3	F	33925	Entomoplasmataceae		0	22	O	2497644	Candidatus Babeliales		0.01	158	S	2738883	Candidatus Reidiella endopervernicosa		0	1	G	1051	Ectothiorhodospira		0.01	248	O	1853229	Chitinophagales		0	16
0	2	G	1041	Erythrobacter		0.01	83	K3	33511	Deuterostomia		0	10	O1	80811	Cystobacterineae		0	59	F	81852	Enterococcaceae		0	8	S	327160	Candidatus Accumulibacter phosphatis		0	6	G	1509243	Candidatus Nucleicultrix		0	54	G	204037	Dickeya		0	11	G	10	Cellvibrio		0.02	284
0.01	167	F	128827	Erysipelotrichaceae		0	71	F	213421	Desulfuromonadaceae		0	1	G	34067	Cycloclasticus		0.03	463	F1	191675	Enterobacteriaceae incertae sedis		0	54	F	72294	Campylobacteraceae		0	3	F	2162846	Candidatus Nanopelagicaceae		0	6	G	46913	Devosia		0.01	126	F	85016	Cellulomonadaceae		0.47	8174
0	53	G	551	Erwinia		0	2	G	393029	Desulfurispirillum		0	4	G	106589	Cupriavidus		0	44	G	547	Enterobacter		0	4	G	187144	Caldithrix		0	4	G	411566	Candidatus Midichloria		0.01	152	K3	33511	Deuterostomia		0	72	G	1172191	Catenovulum		0	3
0	2	G	188143	Enterovibrio		0	4	F	117942	Desulfurellaceae		0	3	G	776	Coxiella		0	2	G	1408194	Endomicrobium		0	13	S	1834205	Burkholderiales bacterium YL45		0	1	G	1808977	Candidatus Methylospira		0	39	F	213421	Desulfuromonadaceae		0	1	S	189385	Candidatus Tremblaya princeps		0	2
0	25	F	81852	Enterococcaceae		0	5	F	194924	Desulfovibrionaceae		0	1	O1	697024	Corynebacteriales incertae sedis		0	3	G	1602338	Emcibacter		0.01	104	G	32008	Burkholderia		0	7	G	658061	Candidatus Koribacter		0	1	F	2272	Desulfurococcaceae		0	32	G	332162	Candidatus Solibacter		0	7
0.09	1307	F1	191675	Enterobacteriaceae incertae sedis		0	1	F	213117	Desulfohalobiaceae		0	64	F	1653	Corynebacteriaceae		0	4	G	423604	Elusimicrobium		0	5	G	32199	Buchnera		0	2	S	1576550	Candidatus Kinetoplastibacterium sorsogonicusi		0	5	G	393029	Desulfurispirillum		0	28	G	1541743	Candidatus Ruthia		0	12
0	37	G	547	Enterobacter		0	16	F	213121	Desulfobulbaceae		1.25	20089	F	84107	Coriobacteriaceae		0	4	G	538	Eikenella		0	22	G	41275	Brevundimonas		0	2	S	33056	Candidatus Kinetoplastibacterium crithidii		0	4	F	117942	Desulfurellaceae		0.01	118	S	2738883	Candidatus Reidiella endopervernicosa		0	2
0	1	S	1972134	endosymbiont of Sipalinus gigas		0.01	207	F	213119	Desulfobacteraceae		0	33	G	68335	Coprothermobacter		0.01	97	F	1643826	Eggerthellaceae		0	1	G	71655	Brenneria		0	8	G	409304	Candidatus Ishikawaella		0	21	F	194924	Desulfovibrionaceae		0	2	S	669502	Candidatus Profftella armatura		0.02	405
0	2	G	1408194	Endomicrobium		0	2	G	117999	Denitrovibrio		0	2	G	393661	Congregibacter		0	1	G	635	Edwardsiella		0	4	G	85413	Bosea		0	11	G	1927833	Candidatus Fukatsuia		0	1	F	213117	Desulfohalobiaceae		0	3	G	2115980	Candidatus Phycorickettsia		0	23
0	13	G	1602338	Emcibacter		0	3	G	80865	Delftia		0	1	G	1079922	Commensalibacter		0	19	G	204037	Dickeya		0	7	G	138	Borrelia		0	18	G	1802983	Candidatus Fokinia		0	25	F	213121	Desulfobulbaceae		0	5	F	2162846	Candidatus Nanopelagicaceae		0	19
0	11	G	423604	Elusimicrobium		0.36	5549	F	183710	Deinococcaceae		0	24	G	204286	Cobetia		0	1	G	46913	Devosia		0	35	G	517	Bordetella		0	1	S	186490	Candidatus Baumannia cicadellinicola		0	37	F	213119	Desulfobacteraceae		0	1	G	1679002	Candidatus Methylopumilus		0	19
0	1	G	943	Ehrlichia		0	5	S	552810	Dehalogenimonas lykanthroporepellens		0.01	207	O1	538999	Clostridiales incertae sedis		0.01	158	K3	33511	Deuterostomia		0	5	G	59282	Blastochloris		0	12	O	2497644	Candidatus Babeliales		0	3	F	85020	Dermabacteraceae		0	14	G	409304	Candidatus Ishikawaella		0.01	91
0	5	F	1747769	Egibacteraceae		0	6	G	1511648	Defluviitoga		0.06	909	F	31979	Clostridiaceae		0.02	258	F	213421	Desulfuromonadaceae		0	2	G	109471	Bisgaardia		0	4	S	327160	Candidatus Accumulibacter phosphatis		0	1	G	117999	Denitrovibrio		0	15	G	1927833	Candidatus Fukatsuia		0	54
0.01	84	F	1643826	Eggerthellaceae		0	3	G	53572	Deferribacter		0	1	F	1077264	Chthonomonadaceae		0	6	F	117942	Desulfurellaceae		4.19	65692	F	31953	Bifidobacteriaceae		0	8	F	72294	Campylobacteraceae		0	1	G	311181	Denitratisoma		0	2	G	1802983	Candidatus Fokinia		0	3
0	1	G	635	Edwardsiella		0.04	544	O	768507	Cytophagales		0	3	O	1118	Chroococcales		0	36	F	194924	Desulfovibrionaceae		0	3	G	958	Bdellovibrio		0	5	G	187144	Caldithrix		0	3	G	80865	Delftia		0	1	G	1263978	Candidatus Endolissoclinum		0	2
0	2	G	1051	Ectothiorhodospira		0	3	O1	80811	Cystobacterineae		0	35	F	990719	Christensenellaceae		0	2	F	213121	Desulfobulbaceae		0	39	G	1472344	Basilea		0	9	S	1834205	Burkholderiales bacterium YL45		0.05	820	F	183710	Deinococcaceae		0	3	G	2603321	Candidatus Deianiraea		0	4
0	1	G	323413	Dokdonella		0	1	G	34067	Cycloclasticus		0	3	O1	1508594	Chloroflexineae		0.01	103	F	213119	Desulfobacteraceae		0.44	6871	O	171549	Bacteroidales		0	1	S	1469502	Burkholderiales bacterium GJ-E10		0	4	S	552810	Dehalogenimonas lykanthroporepellens		0	38	G	2601574	Candidatus Cytomitobacter		0	5
0	12	F	85029	Dietziaceae		0	42	G	106589	Cupriavidus		0	17	O	191411	Chlorobiales		0	12	F	85020	Dermabacteraceae		0	35	O1	539002	Bacillales incertae sedis		0.02	364	G	32008	Burkholderia		0	2	F	1202464	Dehalococcoidaceae		0	1	S	186490	Candidatus Baumannia cicadellinicola		0.01	134
0	31	G	204037	Dickeya		0	1	G	776	Coxiella		0	5	F	809	Chlamydiaceae		0	8	G	80865	Delftia		1.34	21035	F	186817	Bacillaceae		0	6	G	32199	Buchnera		0	7	G	1511648	Defluviitoga		0	50	O	2497644	Candidatus Babeliales		0	3
0	9	G	46913	Devosia		0	1	O1	697024	Corynebacteriales incertae sedis		0.03	455	O	1853229	Chitinophagales		0.13	1805	F	183710	Deinococcaceae		0.02	302	F	1643824	Atopobiaceae		0	12	G	41275	Brevundimonas		0	3	G	53572	Deferribacter		0	15	F	72294	Campylobacteraceae		0	3
0.01	79	K3	33511	Deuterostomia		0	65	F	1653	Corynebacteriaceae		0	1	G	1055692	Chitinolyticbacter		0	5	S	552810	Dehalogenimonas lykanthroporepellens		0.02	256	G	1903434	Atlantibacter		0	2	F	1779135	Bradymonadaceae		0.03	523	O	768507	Cytophagales		0	1	G	545865	Calditerrivibrio		0	1
0.1	1570	F	213421	Desulfuromonadaceae		0	56	F	84107	Coriobacteriaceae		0	1	G	10	Cellvibrio		0	4	F	1202464	Dehalococcoidaceae		0	1	G	76890	Asticcacaulis		0	6	G	85413	Bosea		0	41	O1	80811	Cystobacterineae		0	15	S	1834205	Burkholderiales bacterium YL45		0	44
0	5	G	393029	Desulfurispirillum		0	6	G	68335	Coprothermobacter		0.01	190	F	85016	Cellulomonadaceae		0	21	G	53572	Deferribacter		0	39	G	637	Arsenophonus		0	3	G	138	Borrelia		0	1	G	106589	Cupriavidus		0	48	G	32008	Burkholderia		0	4
0	8	F	117942	Desulfurellaceae		0	27	G	393661	Congregibacter		0	74	G	1172191	Catenovulum		0.05	752	O	768507	Cytophagales		0.01	79	F	1382930	Ardenticatenaceae		0.07	1048	G	517	Bordetella		0	8	G	776	Coxiella		0	2	G	32199	Buchnera		0	33
0	15	F	194924	Desulfovibrionaceae		0	6	G	1079922	Commensalibacter		0	2	S	189385	Candidatus Tremblaya princeps		0	5	O1	80811	Cystobacterineae		0	25	F	292628	Anaerolineaceae		0	4	G	109471	Bisgaardia		0.02	324	F	1653	Corynebacteriaceae		0	47	G	234	Brucella		0.02	282
0	1	F	213117	Desulfohalobiaceae		0	9	G	283	Comamonas		0	5	G	332162	Candidatus Solibacter		0	6	G	106589	Cupriavidus		0	72	G	81411	Aminomonas		1.21	18691	F	31953	Bifidobacteriaceae		0.01	167	F	84107	Coriobacteriaceae		0	79	G	41275	Brevundimonas		0	1
0	14	F	213121	Desulfobulbaceae		0	13	G	204286	Cobetia		0	8	G	1541743	Candidatus Ruthia		0	14	G	776	Coxiella		0	13	G	81466	Aminobacterium		0	3	G	958	Bdellovibrio		0	6	G	68335	Coprothermobacter		0	8	F	85019	Brevibacteriaceae		0	3
0	26	F	213119	Desulfobacteraceae		0.05	707	O1	538999	Clostridiales incertae sedis		0.01	104	S	2738883	Candidatus Reidiella endopervernicosa		0	1	O1	697024	Corynebacteriales incertae sedis		0	5	G	226	Alteromonas		0	19	G	1472344	Basilea		0	24	G	393661	Congregibacter		0	5	G	71655	Brenneria		0	1
0	1	F	85020	Dermabacteraceae		20.48	315416	F	31979	Clostridiaceae		0	1	S	669502	Candidatus Profftella armatura		0.01	80	F	1653	Corynebacteriaceae		0	4	G	361177	Altererythrobacter		46.26	717498	O	171549	Bacteroidales		0	3	G	1079922	Commensalibacter		0	2	G	85413	Bosea		0	4
0.05	713	F	183710	Deinococcaceae		0	2	G	508459	Cloacibacillus		0	1	G	2115980	Candidatus Phycorickettsia		0.02	341	F	84107	Coriobacteriaceae		0	34	G	133193	Alkalilimnicola		0	43	O1	539002	Bacillales incertae sedis		0	34	G	283	Comamonas		0	5	G	138	Borrelia		0	23
0	10	S	552810	Dehalogenimonas lykanthroporepellens		0	6	G	544	Citrobacter		0	3	G	1509243	Candidatus Nucleicultrix		0	9	G	68335	Coprothermobacter		0	14	F	186823	Alicyclobacillaceae		1.06	16381	F	186817	Bacillaceae		0	1	G	28228	Colwellia		0.02	431	G	517	Bordetella		0	7
0	1	F	1202464	Dehalococcoidaceae		0	6	O	1118	Chroococcales		0	1	S	1576550	Candidatus Kinetoplastibacterium sorsogonicusi		0	3	G	393661	Congregibacter		0	10	G	59753	Alcanivorax		0	11	G	6	Azorhizobium		0	9	G	202907	Collimonas		0	14	G	109471	Bisgaardia		0	15
0	2	G	1511648	Defluviitoga		0	7	F	990719	Christensenellaceae		0	1	S	994692	Candidatus Kinetoplastibacterium desouzaii		0	5	G	334107	Conchiformibius		0.01	82	F	1647988	Akkermansiaceae		0	1	G	292486	Avibacterium		0	17	G	204286	Cobetia		9.4	209426	F	31953	Bifidobacteriaceae		0	24
0	7	G	53572	Deferribacter		0	5	O1	1508594	Chloroflexineae		0	1	S	1541959	Candidatus Izimaplasma sp. HR1		0	15	G	283	Comamonas		0	3	G	2233801	Ahniella		0	49	F	1643824	Atopobiaceae		0.28	5072	O1	538999	Clostridiales incertae sedis		0	26	G	476528	Bibersteinia		0.04	626
0.02	371	O	768507	Cytophagales		0	22	O	191411	Chlorobiales		0	8	G	409304	Candidatus Ishikawaella		0	7	G	204286	Cobetia		0	1	G	2036021	Agarilytica		0	37	G	1903434	Atlantibacter		5.15	92044	F	31979	Clostridiaceae		0	33	G	1472344	Basilea		0	4
0	1	O1	80811	Cystobacterineae		0	1	F	809	Chlamydiaceae		0	5	G	1927833	Candidatus Fukatsuia		0.12	1684	O1	538999	Clostridiales incertae sedis		0.01	81	G	642	Aeromonas		0	3	G	76890	Asticcacaulis		0	1	G	508459	Cloacibacillus		16.24	361661	O	171549	Bacteroidales		0	2
0	9	G	776	Coxiella		0.03	401	O	1853229	Chitinophagales		0.02	291	S	1925548	Candidatus Fonsibacter ubiquis		0.07	1067	F	31979	Clostridiaceae		0	11	F	186827	Aerococcaceae		0	12	G	637	Arsenophonus		0	11	G	544	Citrobacter		0	72	O1	539002	Bacillales incertae sedis		0	2
0.02	329	F	1653	Corynebacteriaceae		0	38	G	240411	Chitinimonas		0	1	G	1802983	Candidatus Fokinia		0	1	G	544	Citrobacter		0	1	F	10508	Adenoviridae		0.01	95	F	1382930	Ardenticatenaceae		0	2	F	1077264	Chthonomonadaceae		0.77	17221	F	186817	Bacillaceae		0	8
0.01	168	F	84107	Coriobacteriaceae		0	4	G	1745211	Chania		0	2	S	2066483	Candidatus Dependentiae bacterium (ex Spumella elongata CCAP 955/1)		0	5	O	1118	Chroococcales		0.05	815	F	2049	Actinomycetaceae		0	1	G	254245	Aquicella		0	2	O	1118	Chroococcales		0	11	G	292486	Avibacterium		0	2
0	10	G	68335	Coprothermobacter		0	9	G	10	Cellvibrio		0	3	G	2603321	Candidatus Deianiraea		0	3	F	990719	Christensenellaceae		0	9	G	713	Actinobacillus		0	2	G	187	Aquaspirillum		0	9	F	990719	Christensenellaceae		0	48	F	1643824	Atopobiaceae		0	16
0	2	G	1079922	Commensalibacter		0.01	99	F	85016	Cellulomonadaceae		0	3	G	2601574	Candidatus Cytomitobacter		0	28	O	191411	Chlorobiales		0.04	608	G	469	Acinetobacter		0	23	F	292628	Anaerolineaceae		0	76	O	191411	Chlorobiales		0	12	G	1903434	Atlantibacter		0	6
0	24	G	283	Comamonas		0	3	G	75	Caulobacter		0	48	O	2497644	Candidatus Babeliales		0	2	F	809	Chlamydiaceae		0.02	335	G	12916	Acidovorax		0	10	G	81411	Aminomonas		0.01	143	O	1853229	Chitinophagales		0	5	G	76890	Asticcacaulis		0	5
0	24	G	204286	Cobetia		0	40	G	1172191	Catenovulum		0.01	193	F	72294	Campylobacteraceae		0.04	551	O	1853229	Chitinophagales		0	2	F	85032	Acidothermaceae		0	7	G	81466	Aminobacterium		0	68	G	240411	Chitinimonas		0	65	G	637	Arsenophonus		0.04	635
0.01	204	O1	538999	Clostridiales incertae sedis		0	13	F	186828	Carnobacteriaceae		0	2	G	187144	Caldithrix		0	36	G	240411	Chitinimonas		0	1	G	119977	Acidithiobacillus		0	5	G	226	Alteromonas		0	17	G	1745211	Chania		0	83	F	1382930	Ardenticatenaceae		0	2
10.66	163104	F	31979	Clostridiaceae		0	2	G	2717	Cardiobacterium		0	6	S	1834205	Burkholderiales bacterium YL45		0	1	G	230666	Chitinibacter		0	1	G	2608728	Acidisarcina		0	6	G	361177	Altererythrobacter		0	37	G	10	Cellvibrio		0	2	F	1892259	Aphanizomenonaceae		0	2
0	3	G	544	Citrobacter		0	1	S	189385	Candidatus Tremblaya princeps		0	20	G	32008	Burkholderia		0	10	G	10	Cellvibrio		0	5	G	2603324	Acidibrevibacterium		0	13	G	133193	Alkalilimnicola		0	80	F	85016	Cellulomonadaceae		0	27	F	292628	Anaerolineaceae		0.01	94
0	2	F	1077264	Chthonomonadaceae		0	7	G	332162	Candidatus Solibacter		0	2	G	32199	Buchnera		0.02	282	F	85016	Cellulomonadaceae		0	6	F	909930	Acidaminococcaceae		0	18	F	186823	Alicyclobacillaceae		0	1	G	75	Caulobacter		0	74	G	81411	Aminomonas		62.07	1071382
0	2	O	1118	Chroococcales		0	18	G	1541743	Candidatus Ruthia		0	36	G	234	Brucella		0	2	F	414877	Catenulisporaceae		0	8	F	2146	Acholeplasmataceae		0	3	G	59753	Alcanivorax		0	50	G	1172191	Catenovulum		0	41	G	81466	Aminobacterium		0	4
0.01	101	F1	90153	Chromobacterium group		0	4	G	401618	Candidatus Riesia		0	59	G	41275	Brevundimonas		0	65	G	1172191	Catenovulum		0	1	G	49894	Acetomicrobium		0	68	F	1647988	Akkermansiaceae		0	34	G	332162	Candidatus Solibacter		0	1	G	361177	Altererythrobacter		0.11	1975
0	12	F	990719	Christensenellaceae		0.02	316	S	2738883	Candidatus Reidiella endopervernicosa		0	4	F	85019	Brevibacteriaceae		0	2	G	332162	Candidatus Solibacter		0	34	S	413882	[Polyangium] brachysporum		0	5	G	2233801	Ahniella		0	18	G	1541743	Candidatus Ruthia		0	14	G	133193	Alkalilimnicola		0	8
0	1	O1	1508594	Chloroflexineae		0	5	S	669502	Candidatus Profftella armatura		0	8	G	85413	Bosea		0.03	435	S	2738883	Candidatus Reidiella endopervernicosa		0	36	S	347534	Zobellella denitrificans		0	3	G	416916	Aggregatibacter		0	2	G	401618	Candidatus Riesia		0	20	F	186823	Alicyclobacillaceae		0.05	910
0.01	89	O	191411	Chlorobiales		0	19	G	1509243	Candidatus Nucleicultrix		0	12	G	138	Borrelia		0	43	S	669502	Candidatus Profftella armatura		0	6	S	1470434	Zhongshania aliphaticivorans		0	5	G	261825	Agarivorans		0.01	264	S	2738883	Candidatus Reidiella endopervernicosa		0	41	F	1647988	Akkermansiaceae		0	29
0.01	165	O	1853229	Chitinophagales		0	8	G	411566	Candidatus Midichloria		0.01	238	G	517	Bordetella		0	12	G	1509243	Candidatus Nucleicultrix		0.09	1471	G1	1649845	Yersinia pseudotuberculosis complex		0	1	G	2036021	Agarilytica		0	1	G	2115980	Candidatus Phycorickettsia		0	11	G	2233801	Ahniella		0	57
0	35	G	240411	Chitinimonas		0	2	G	1808977	Candidatus Methylospira		0	1	G	59282	Blastochloris		0	1	S	1160784	Candidatus Nasuia deltocephalinicola		0	16	S	29484	Yersinia frederiksenii		0	42	G	642	Aeromonas		0	5	G	1509243	Candidatus Nucleicultrix		0	19	G	416916	Aggregatibacter		0.01	91
0	4	G	1745211	Chania		0	1	G	1679002	Candidatus Methylopumilus		0	28	G	109471	Bisgaardia		0	1	G	658061	Candidatus Koribacter		0	1	S	935293	Yersinia entomophaga		0	20	F	186827	Aerococcaceae		0	12	F	2162846	Candidatus Nanopelagicaceae		0	2	G	261825	Agarivorans		0	23
0	33	G	10	Cellvibrio		0	3	G	658061	Candidatus Koribacter		1.47	23646	F	31953	Bifidobacteriaceae		0	30	G	409304	Candidatus Ishikawaella		0	7	S	630	Yersinia enterocolitica		0.01	150	F	2049	Actinomycetaceae		0	1	G	411566	Candidatus Midichloria		0	51	G	642	Aeromonas		0.01	90
0.02	279	F	85016	Cellulomonadaceae		0	3	S	1576550	Candidatus Kinetoplastibacterium sorsogonicusi		0	1	G	958	Bdellovibrio		0	9	G	1927833	Candidatus Fukatsuia		0	11	S	40577	Xenorhabdus poinarii		0	6	G	713	Actinobacillus		0	5	G	1808977	Candidatus Methylospira		0	16	F	186827	Aerococcaceae		0	11
0	2	G	875170	Celeribacter		0	57	G	409304	Candidatus Ishikawaella		0	13	G	1472344	Basilea		0.02	236	S	1925548	Candidatus Fonsibacter ubiquis		0	4	S	40576	Xenorhabdus bovienii		0.03	408	G	469	Acinetobacter		0	14	G	1679002	Candidatus Methylopumilus		0.01	240	F	2049	Actinomycetaceae		0	4
0.01	125	G	1172191	Catenovulum		0	3	G	573657	Candidatus Hodgkinia		0	2	G	773	Bartonella		0	22	G	1802983	Candidatus Fokinia		0	8	G	843	Wolinella		0.03	412	G	12916	Acidovorax		0	24	S	1576550	Candidatus Kinetoplastibacterium sorsogonicusi		0	77	G	713	Actinobacillus		0	15
0.01	125	G	2706000	Casimicrobium		0	19	G	1927833	Candidatus Fukatsuia		56.93	915019	O	171549	Bacteroidales		0	1	G	1263978	Candidatus Endolissoclinum		0	1	S	1579979	Wenzhouxiangella marina		0	1	G	33973	Acidobacterium		0	3	S	994692	Candidatus Kinetoplastibacterium desouzaii		0.01	210	G	469	Acinetobacter		0	17
0	1	G	2717	Cardiobacterium		0.02	251	S	1925548	Candidatus Fonsibacter ubiquis		0	27	O1	539002	Bacillales incertae sedis		0	3	G	2603321	Candidatus Deianiraea		0	50	G	46255	Weissella		0	1	G	119977	Acidithiobacillus		0	1	S	33056	Candidatus Kinetoplastibacterium crithidii		0	69	G	12916	Acidovorax		0	62
0	26	G	332162	Candidatus Solibacter		0	31	G	1802983	Candidatus Fokinia		0.55	8817	F	186817	Bacillaceae		0	1	G	2601574	Candidatus Cytomitobacter		0	38	F	2762318	Weeksellaceae		0	1	G	1765964	Acidihalobacter		0	42	G	409304	Candidatus Ishikawaella		0	3	G	33973	Acidobacterium		0	4
0	2	S	713059	Candidatus Saccharibacteria bacterium oral taxon 488		0	5	G	2603321	Candidatus Deianiraea		0	23	G	292486	Avibacterium		0	2	S	186490	Candidatus Baumannia cicadellinicola		0	45	F	1524213	Vulgatibacteraceae		0	1	F	909930	Acidaminococcaceae		0	3	G	573657	Candidatus Hodgkinia		0	1	F	84994	Acidimicrobiaceae		0	29
0.01	201	S	2738883	Candidatus Reidiella endopervernicosa		0	2	G	2601574	Candidatus Cytomitobacter		0.01	133	F	1643824	Atopobiaceae		0	26	O	2497644	Candidatus Babeliales		0	12	S	672	Vibrio vulnificus		0	2	G	222	Achromobacter		0	46	G	1927833	Candidatus Fukatsuia		0	4	G	2603324	Acidibrevibacterium		0	7
0	8	S	669502	Candidatus Profftella armatura		0	1	S	186490	Candidatus Baumannia cicadellinicola		0	6	G	1903434	Atlantibacter		0	17	S	327160	Candidatus Accumulibacter phosphatis		0	6	S	52443	Vibrio tapetis		0	9	F	2146	Acholeplasmataceae		0	4	G	1802983	Candidatus Fokinia		0	30	F	909930	Acidaminococcaceae		0	2
0	1	G	2115980	Candidatus Phycorickettsia		0	31	O	2497644	Candidatus Babeliales		0	13	G	76890	Asticcacaulis		0	46	F	72294	Campylobacteraceae		0	3	S	29495	Vibrio navarrensis		0	2	G	49894	Acetomicrobium		0	2	G	2603321	Candidatus Deianiraea		0	5	F	2146	Acholeplasmataceae		0	7
0	9	G	1509243	Candidatus Nucleicultrix		0	11	S	327160	Candidatus Accumulibacter phosphatis		0	53	G	637	Arsenophonus		0	10	G	187144	Caldithrix		0	26	G1	717610	Vibrio harveyi group		0	34	S	413882	[Polyangium] brachysporum		0	1	S	2026885	Candidatus Bipolaricaulis anaerobius		0	2	F	1890429	Acaryochloridaceae		0.01	170
0	12	F	2162846	Candidatus Nanopelagicaceae		0	51	F	72294	Campylobacteraceae		0.01	83	F	1382930	Ardenticatenaceae		0	65	S	1834205	Burkholderiales bacterium YL45		0	10	S	666	Vibrio cholerae		0	6	S	347534	Zobellella denitrificans		0	12	S	186490	Candidatus Baumannia cicadellinicola		0	55	G	33073	Zymobacter		0	42
0	1	G	1808977	Candidatus Methylospira		0	7	F	2661849	Calotrichaceae		0	1	G	254245	Aquicella		0.01	102	G	32008	Burkholderia		0	1	G	2735	Verrucomicrobium		0	1	S	1470434	Zhongshania aliphaticivorans		0	55	O	2497644	Candidatus Babeliales		0	35	S	347534	Zobellella denitrificans		0	1
0	2	G	658061	Candidatus Koribacter		0	5	G	187144	Caldithrix		0	14	F	292628	Anaerolineaceae		0	3	G	32199	Buchnera		66.81	1047448	G	29465	Veillonella		0.02	301	G1	1649845	Yersinia pseudotuberculosis complex		0	43	S	327160	Candidatus Accumulibacter phosphatis		0	6	S	1470434	Zhongshania aliphaticivorans		0	63
0	52	G	409304	Candidatus Ishikawaella		0	1	G	545865	Calditerrivibrio		0	19	G	81411	Aminomonas		0.02	331	G	234	Brucella		0.01	119	S	34073	Variovorax paradoxus		0	1	S	29484	Yersinia frederiksenii		0.71	12679	F	72294	Campylobacteraceae		0.01	299	G1	1649845	Yersinia pseudotuberculosis complex		0	1
0	1	G	573657	Candidatus Hodgkinia		0	15	S	1834205	Burkholderiales bacterium YL45		0	20	G	81466	Aminobacterium		0.04	536	G	41275	Brevundimonas		0	2	G	2737	Vagococcus		0	3	S	630	Yersinia enterocolitica		0	5	F	2661849	Calotrichaceae		0	45	S	29484	Yersinia frederiksenii		0	20
0	44	G	1927833	Candidatus Fukatsuia		0	58	G	32008	Burkholderia		0	3	G	361177	Altererythrobacter		0	5	F	85019	Brevibacteriaceae		0	1	G	160795	Ureibacillus		0	1	S	40577	Xenorhabdus poinarii		0	4	G	187144	Caldithrix		0	4	S	935293	Yersinia entomophaga		0.03	592
0	10	G	1802983	Candidatus Fokinia		0	49	G	32199	Buchnera		0	1	G	1869285	Allofrancisella		0	1	G	374	Bradyrhizobium		0	11	G1	2684990	unclassified Vogesella		0	3	S	40576	Xenorhabdus bovienii		0.06	1100	S	1834205	Burkholderiales bacterium YL45		0	4	S	630	Yersinia enterocolitica		0	23
0	2	G	2603321	Candidatus Deianiraea		0.01	88	G	234	Brucella		0	17	G	133193	Alkalilimnicola		0	1	F	1779135	Bradymonadaceae		0	54	G1	2614977	unclassified Vibrio		0	2	S	339	Xanthomonas campestris		0.03	586	G	32008	Burkholderia		0	5	S	40577	Xenorhabdus poinarii		0	3
0	1	G	2601574	Candidatus Cytomitobacter		0.05	811	G	41275	Brevundimonas		0	1	G	511678	Aliivibrio		0	6	G	85413	Bosea		0	2	G1	663243	unclassified Variovorax		0	8	S	280	Xanthobacter autotrophicus		0	7	G	32199	Buchnera		0	13	S	40576	Xenorhabdus bovienii		0	1
0.01	80	S	186490	Candidatus Baumannia cicadellinicola		0	18	F	85019	Brevibacteriaceae		0	3	F	186823	Alicyclobacillaceae		0.07	953	G	517	Bordetella		0	7	G1	2630295	unclassified Undibacterium		0	5	G	843	Wolinella		0	54	G	234	Brucella		0	2	S	347	Xanthomonas oryzae		0	1
0	69	O	2497644	Candidatus Babeliales		0	5	G	71655	Brenneria		0	3	G	59753	Alcanivorax		0	1	G	59282	Blastochloris		0	16	G1	2636650	unclassified Thiomicrorhabdus		0	2	S	1579979	Wenzhouxiangella marina		0	83	G	41275	Brevundimonas		0	4	S	280	Xanthobacter autotrophicus		0	2
0	18	F	72294	Campylobacteraceae		0	1	F	1779135	Bradymonadaceae		0	61	F	1647988	Akkermansiaceae		0	4	G	109471	Bisgaardia		0	1	G1	2614972	unclassified Thalassotalea		0.02	257	G	46255	Weissella		0	37	F	85019	Brevibacteriaceae		0	11	G	843	Wolinella		0	1
0	2	G	545865	Calditerrivibrio		0	3	G	1648497	Boseongicola		0	2	G	2233801	Ahniella		0.97	13900	F	31953	Bifidobacteriaceae		0	6	G1	2629425	unclassified Spiribacter		0	18	F	2762318	Weeksellaceae		0	2	G	71655	Brenneria		0	10	G	953	Wolbachia		0	8
0.04	589	F	475964	Caldilineaceae		0	25	G	85413	Bosea		0	27	G	416916	Aggregatibacter		0	3	G	958	Bdellovibrio		0	8	G1	2614943	unclassified Sphingopyxis		0	2	F	1524213	Vulgatibacteraceae		0	3	G	374	Bradyrhizobium		0	7	S	1579979	Wenzhouxiangella marina		0	1
0	13	S	1834205	Burkholderiales bacterium YL45		0	2	G	138	Borrelia		0	3	G	261825	Agarivorans		0	53	G	1472344	Basilea		0	11	G1	196159	unclassified Sphingomonas		0	2	S	2094242	Victivallales bacterium CCUG 44730		0	2	G	85413	Bosea		0.01	174	G	46255	Weissella		0	84
0.03	457	G	32008	Burkholderia		0	2	G	517	Bordetella		0	10	G	2036021	Agarilytica		6.58	93969	O	171549	Bacteroidales		0	53	G1	2611147	unclassified Sphingobium		0	16	S	672	Vibrio vulnificus		0	3	G	138	Borrelia		0	55	F	2762318	Weeksellaceae		0	68
0	6	G	32199	Buchnera		0	1	G	59282	Blastochloris		0	24	G	642	Aeromonas		0	60	O1	539002	Bacillales incertae sedis		0	35	G1	2637139	unclassified Solimonas		0	3	S	52443	Vibrio tapetis		0.09	1566	G	517	Bordetella		0	36	F	1524213	Vulgatibacteraceae		0	5
0	8	G	41275	Brevundimonas		0	2	G	109471	Bisgaardia		0	47	F	186827	Aerococcaceae		0.36	5104	F	186817	Bacillaceae		0	2	G1	2621506	unclassified Sinimarinibacterium		0	2	S	2572923	Vibrio taketomensis		0	2	G	109471	Bisgaardia		0	1	S	2094242	Victivallales bacterium CCUG 44730		0.03	583
0	5	F	85019	Brevibacteriaceae		0.02	377	F	31953	Bifidobacteriaceae		0.01	208	F	2049	Actinomycetaceae		0.07	1056	F	1643824	Atopobiaceae		0.01	163	G1	2614656	unclassified Salmonella		0	1	S	28173	Vibrio nigripulchritudo		9.38	167557	F	31953	Bifidobacteriaceae		0	9	S	672	Vibrio vulnificus		0	1
0	1	G	71655	Brenneria		0	1	G	532	Beijerinckia		0.01	163	G	713	Actinobacillus		0	13	G	1903434	Atlantibacter		0.01	184	F1	2305133	unclassified Ruminococcaceae		0	8	S	29495	Vibrio navarrensis		0	2	G	958	Bdellovibrio		0	1	S	1435069	Vibrio tritonius		0	31
0	3	G	85413	Bosea		0	1	G	958	Bdellovibrio		0.03	469	G	469	Acinetobacter		0	11	G	76890	Asticcacaulis		0	4	G1	2631432	unclassified Rhodovulum		0	63	G1	717610	Vibrio harveyi group		0	55	G	1472344	Basilea		0	1	S	52443	Vibrio tapetis		0	1
0	8	G	138	Borrelia		0.01	85	G	1472344	Basilea		0.02	315	G	12916	Acidovorax		0	23	G	637	Arsenophonus		0.02	298	G1	115860	unclassified Rheinheimera		0	1	S	29494	Vibrio furnissii		0	1	F	2600303	Baekduiaceae		0	3	S	29495	Vibrio navarrensis		0	14
0	32	G	517	Bordetella		0	1	G	773	Bartonella		0	1	G	119977	Acidithiobacillus		0	67	F	1382930	Ardenticatenaceae		0	1	G1	196806	unclassified Psychrobacter		0	3	S	666	Vibrio cholerae		1.56	27874	O	171549	Bacteroidales		0	43	G1	717610	Vibrio harveyi group		0	20
0	1	F	145358	Bogoriellaceae		0.23	3556	O	171549	Bacteroidales		0	18	G	2608728	Acidisarcina		0	52	F	292628	Anaerolineaceae		0	3	G1	196821	unclassified Pseudomonas		0	5	S	364317	Verminephrobacter eiseniae		0	26	O1	539002	Bacillales incertae sedis		0	7	S	29494	Vibrio furnissii		0	5
0	10	G	109471	Bisgaardia		0	1	G	1537406	Bacterioplanes		0	28	F	909930	Acidaminococcaceae		0	45	G	81411	Aminomonas		0	2	F1	1411023	unclassified Peptostreptococcaceae		0.94	14515	G	29465	Veillonella		0.96	17104	F	186817	Bacillaceae		0	13	S	666	Vibrio cholerae		0	7
10.83	165710	F	31953	Bifidobacteriaceae		0.01	104	O1	539002	Bacillales incertae sedis		0	4	F	2146	Acholeplasmataceae		0	6	G	81466	Aminobacterium		0.01	83	G1	2630326	unclassified Pantoea		0.01	83	S	34073	Variovorax paradoxus		0	1	G	146937	Azospira		47.36	1054728	G	29465	Veillonella		0	47
0	4	G	958	Bdellovibrio		0.63	9776	F	186817	Bacillaceae		0	3	G	49894	Acetomicrobium		0	6	G	226	Alteromonas		0	70	G1	2645081	unclassified Ottowia		0	1	G	2737	Vagococcus		0	1	G	292486	Avibacterium		0	39	S	34073	Variovorax paradoxus		0	3
0	2	S	2360	Bathymodiolus thermophilus thioautotrophic gill symbiont		0	4	G	292486	Avibacterium		0	1	F	1890429	Acaryochloridaceae		0	5	G	361177	Altererythrobacter		0	2	F1	278955	unclassified Opitutaceae		0	11	G1	2627922	unclassified Vitreoscilla		0	71	F	1643824	Atopobiaceae		0	3	G	2737	Vagococcus		0	16
0.03	421	G	1472344	Basilea		0.01	188	F	1643824	Atopobiaceae		0	29	S	413882	[Polyangium] brachysporum		0	2	G	1869285	Allofrancisella		0	1	G1	2635722	unclassified Oceanispirochaeta		0	53	G1	2614977	unclassified Vibrio		0.03	447	G	1903434	Atlantibacter		0	6	G1	2684990	unclassified Vogesella		0	1
0	2	G	697331	Basfia		0.26	4032	G	1903434	Atlantibacter		0	23	G	33073	Zymobacter		0	25	G	133193	Alkalilimnicola		0	2	G1	2636315	unclassified Oceanimonas		0	2	G1	663243	unclassified Variovorax		0	8	G	76890	Asticcacaulis		0	20	G1	2627922	unclassified Vitreoscilla		0	2
0.29	4494	O	171549	Bacteroidales		0	13	G	76890	Asticcacaulis		0	23	S	347534	Zobellella denitrificans		0	10	F	186823	Alicyclobacillaceae		0	4	G1	2641084	unclassified Nitratireductor		0	30	G1	2636650	unclassified Thiomicrorhabdus		0.01	150	G	637	Arsenophonus		0	79	G1	2614977	unclassified Vibrio		0.02	363
0.03	484	O1	539002	Bacillales incertae sedis		0.01	84	G	637	Arsenophonus		0	40	S	1470434	Zhongshania aliphaticivorans		0	1	G	59753	Alcanivorax		0	1	G1	2636213	unclassified Nissabacter		0	3	G1	2609274	unclassified Thauera		0	40	F	1382930	Ardenticatenaceae		0	30	G1	2636650	unclassified Thiomicrorhabdus		0	15
0.67	10189	F	186817	Bacillaceae		0.01	91	F	1382930	Ardenticatenaceae		0.01	122	G1	1649845	Yersinia pseudotuberculosis complex		5.46	78067	F	1647988	Akkermansiaceae		0	2	F1	1679063	unclassified Natrialbaceae		0	1	G1	2631504	unclassified Spongiibacter		0	24	F	292628	Anaerolineaceae		0	19	G1	2614943	unclassified Sphingopyxis		0	11
0	2	G	191	Azospirillum		0	14	F	292628	Anaerolineaceae		0	3	S	630	Yersinia enterocolitica		0	17	G	2233801	Ahniella		0	3	G1	2619833	unclassified Microbulbifer		0	5	G1	2629425	unclassified Spiribacter		0.01	97	G	81411	Aminomonas		0	31	G1	196159	unclassified Sphingomonas		0	48
0	4	G	292486	Avibacterium		0	1	F	2690158	Anaerohalosphaeraceae		0	1	S	40577	Xenorhabdus poinarii		0	5	G	261825	Agarivorans		0	2	G1	2608980	unclassified Methylomonas		0	1	G1	2614943	unclassified Sphingopyxis		0	24	G	81466	Aminobacterium		0	47	G1	2611147	unclassified Sphingobium		0	6
0	40	F	1643824	Atopobiaceae		0	57	G	81411	Aminomonas		0	3	S	628	Xenorhabdus nematophila		0.01	98	G	642	Aeromonas		0	4	G1	325217	unclassified Mesorhizobium		0	34	G1	196159	unclassified Sphingomonas		0	3	G	226	Alteromonas		0	14	G1	2637139	unclassified Solimonas		0	1
0	1	G	1903434	Atlantibacter		0	2	G	81466	Aminobacterium		0	4	S	40576	Xenorhabdus bovienii		0	21	F	186827	Aerococcaceae		0	2	G1	2685734	unclassified Magnetospira		0.01	114	G1	2611147	unclassified Sphingobium		0	4	G	361177	Altererythrobacter		0	2	G1	2634456	unclassified Sandaracinobacter		0	39
0	10	G	76890	Asticcacaulis		0	1	G	226	Alteromonas		0	25	G	843	Wolinella		0	1	F	10508	Adenoviridae		0	32	G1	2633022	unclassified Leptotrichia		0	7	G1	2637139	unclassified Solimonas		0	1	G	1869285	Allofrancisella		0	47	G1	2614656	unclassified Salmonella		0	49
0	57	G	637	Arsenophonus		0	10	G	133193	Alkalilimnicola		0	5	G	953	Wolbachia		0	1	F	622451	Actinopolysporaceae		0.07	1039	F1	186928	unclassified Lachnospiraceae		0	2	G1	2621506	unclassified Sinimarinibacterium		0	47	G	133193	Alkalilimnicola		0	5	G1	2649847	unclassified Salinisphaera		0	23
0	37	F	1382930	Ardenticatenaceae		0	1	G	511678	Aliivibrio		0.02	359	G	46255	Weissella		0.18	2543	F	2049	Actinomycetaceae		0	5	G1	2648671	unclassified Kushneria		0	2	G1	2634456	unclassified Sandaracinobacter		0	35	F	186823	Alicyclobacillaceae		0	94	F1	2305133	unclassified Ruminococcaceae		0.3	5257
0	65	F	292628	Anaerolineaceae		0	10	F	186823	Alicyclobacillaceae		0	17	F	2762318	Weeksellaceae		0	32	G	713	Actinobacillus		0	18	G1	2619995	unclassified Kluyvera		0	1	G1	2649847	unclassified Salinisphaera		0	6	G	59753	Alcanivorax		0.01	150	G1	115860	unclassified Rheinheimera		0	11
0.01	124	G	81411	Aminomonas		0	5	G	59753	Alcanivorax		0	8	F	1524213	Vulgatibacteraceae		0.04	610	G	469	Acinetobacter		0.02	299	G1	2608929	unclassified Klebsiella		0.01	94	F1	2305133	unclassified Ruminococcaceae		0	22	F	1647988	Akkermansiaceae		0	3	G1	196806	unclassified Psychrobacter		0	2
0	15	G	81466	Aminobacterium		0	41	F	1647988	Akkermansiaceae		0	10	S	2094242	Victivallales bacterium CCUG 44730		0.1	1409	G	12916	Acidovorax		0	29	G1	2619593	unclassified Jeongeupia		0	2	G1	2631432	unclassified Rhodovulum		0	4	G	2233801	Ahniella		0	11	G1	196821	unclassified Pseudomonas		0	7
0	13	G	226	Alteromonas		0	5	G	2233801	Ahniella		0	9	S	672	Vibrio vulnificus		0	5	G	33973	Acidobacterium		0	2	F1	2562118	unclassified Iamiaceae		0.01	108	G1	115860	unclassified Rheinheimera		0	5	G	416916	Aggregatibacter		0	1	G1	194690	unclassified Pseudoalteromonas		0	14
0	1	G	361177	Altererythrobacter		0	3	G	416916	Aggregatibacter		0	1	S	52443	Vibrio tapetis		0	1	G	119977	Acidithiobacillus		0	7	G1	2638931	unclassified Hyphobacterium		0	1	G1	196806	unclassified Psychrobacter		0	6	G	261825	Agarivorans		0	3	F1	1411023	unclassified Peptostreptococcaceae		0.01	191
0	28	G	133193	Alkalilimnicola		0	2	G	261825	Agarivorans		0	6	S	29495	Vibrio navarrensis		0	63	G	2608728	Acidisarcina		0	2	G1	2622382	unclassified Hydrogenobaculum		0	3	G1	196821	unclassified Pseudomonas		0	1	G	2036021	Agarilytica		0	2	G1	2615204	unclassified Paraburkholderia		0	1
0.01	117	F	186823	Alicyclobacillaceae		0	7	G	2036021	Agarilytica		0.01	86	G1	717610	Vibrio harveyi group		0	1	F	84994	Acidimicrobiaceae		0	4	G1	2609962	unclassified Haemophilus		0	1	G1	2640670	unclassified Phenylobacterium		0.01	225	G	642	Aeromonas		0	8	G1	2630326	unclassified Pantoea		0	76
0	5	G	59753	Alcanivorax		0	64	G	642	Aeromonas		0	9	S	29494	Vibrio furnissii		0	1	G	1765964	Acidihalobacter		0	8	F1	2052163	unclassified Gemmataceae		0	1	F1	1411023	unclassified Peptostreptococcaceae		0	42	F	186827	Aerococcaceae		0	4	G1	2645081	unclassified Ottowia		0	2
0.01	124	F	1647988	Akkermansiaceae		0	7	F	186827	Aerococcaceae		0	16	S	666	Vibrio cholerae		0	8	G	986106	Acidiferrobacter		0	2	G1	2620587	unclassified Ferrimonas		0	1	G1	2615204	unclassified Paraburkholderia		0.03	572	F	2049	Actinomycetaceae		0	4	F1	278955	unclassified Opitutaceae		0	33
0.01	154	G	2233801	Ahniella		0.01	88	F	2049	Actinomycetaceae		0	2	G	2735	Verrucomicrobium		0.01	154	F	909930	Acidaminococcaceae		0.08	1292	F1	544447	unclassified Erysipelotrichaceae		0	20	G1	2630326	unclassified Pantoea		0	1	S	2487353	Actinobacteria bacterium YIM 96077		0	5	G1	2635722	unclassified Oceanispirochaeta		0	3
0	14	G	416916	Aggregatibacter		0	40	G	713	Actinobacillus		0	1	S	364317	Verminephrobacter eiseniae		0	4	G	222	Achromobacter		0	1	G1	2608935	unclassified Enterobacter		0	23	G1	2645081	unclassified Ottowia		0	14	G	713	Actinobacillus		0	2	G1	2636315	unclassified Oceanimonas		0	18
0	10	G	261825	Agarivorans		0.07	1045	G	469	Acinetobacter		21.31	342466	G	29465	Veillonella		0	35	F	2146	Acholeplasmataceae		0	1	F1	1720314	unclassified Eggerthellaceae		0	1	F1	278955	unclassified Opitutaceae		0.03	566	G	469	Acinetobacter		0	1	G1	2609265	unclassified Nitrosomonas		0.01	137
0	1	G	2036021	Agarilytica		0.05	816	G	12916	Acidovorax		0.01	116	S	34073	Variovorax paradoxus		0	1	G	49894	Acetomicrobium		0	54	O1	1751870	unclassified Cytophagales		0	1	G1	2635722	unclassified Oceanispirochaeta		0.25	4465	G	12916	Acidovorax		0	1	G1	2641084	unclassified Nitratireductor		0.01	128
0.02	269	G	642	Aeromonas		0	1	G	33973	Acidobacterium		0	1	G	2737	Vagococcus		0	33	S	413882	[Polyangium] brachysporum		0	2	G1	2676648	unclassified Coxiella (in: Bacteria)		0	1	G1	2636315	unclassified Oceanimonas		0	4	G	119977	Acidithiobacillus		0	4	G1	2619833	unclassified Microbulbifer		0	19
0	52	F	186827	Aerococcaceae		0	1	G	119977	Acidithiobacillus		0	2	G	160795	Ureibacillus		0	69	G	33073	Zymobacter		0	12	G1	2609414	unclassified Cobetia		0	6	G1	2609265	unclassified Nitrosomonas		0	2	F	84994	Acidimicrobiaceae		0	2	G1	2608980	unclassified Methylomonas		0.01	162
0.02	269	F	2049	Actinomycetaceae		0	18	F	909930	Acidaminococcaceae		0	19	G1	2627922	unclassified Vitreoscilla		0	24	S	347534	Zobellella denitrificans		0	32	F1	189971	unclassified Clostridiaceae		0	1	G1	2636213	unclassified Nissabacter		0	1	G	986106	Acidiferrobacter		0	3	G1	325217	unclassified Mesorhizobium		0	6
0	44	G	713	Actinobacillus		0	8	F	2146	Acholeplasmataceae		0	77	G1	2614977	unclassified Vibrio		0	11	S	1470434	Zhongshania aliphaticivorans		0	17	G1	2624793	unclassified Cellvibrio		0	1	F1	1679063	unclassified Natrialbaceae		0	7	G	2603324	Acidibrevibacterium		0	3	G1	2635362	unclassified Lysobacter		0	1
0.04	647	G	469	Acinetobacter		0	5	G	49894	Acetomicrobium		0	3	G1	663243	unclassified Variovorax		0.03	451	G1	1649845	Yersinia pseudotuberculosis complex		0.01	91	G1	2638362	unclassified Catenovulum		0	9	G1	2608980	unclassified Methylomonas		0	8	F	909930	Acidaminococcaceae		0	86	G1	2633022	unclassified Leptotrichia		0.03	584
0.02	278	G	12916	Acidovorax		0	31	S	413882	[Polyangium] brachysporum		0	59	G1	2636650	unclassified Thiomicrorhabdus		0	11	S	29484	Yersinia frederiksenii		0	1	G1	2647897	unclassified Candidatus Pelagibacter		0	2	G1	2615210	unclassified Methylobacterium		0	5	G	222	Achromobacter		2.9	64620	F1	186928	unclassified Lachnospiraceae		0	1
0	2	G	119977	Acidithiobacillus		0	60	G	33073	Zymobacter		0	1	G1	2676525	unclassified Thermosipho (in: Bacteria)		0	13	S	630	Yersinia enterocolitica		0	1	G1	2613784	unclassified Burkholderia		0	4	G1	325217	unclassified Mesorhizobium		0	16	F	2146	Acholeplasmataceae		0	2	G1	2648671	unclassified Kushneria		0	1
0	2	G	2608728	Acidisarcina		0.01	110	S	347534	Zobellella denitrificans		0	1	G1	2614952	unclassified Terasakiella		0	2	S	40577	Xenorhabdus poinarii		0	2	G1	2653178	unclassified Bosea		0	13	G1	2609279	unclassified Massilia		0	38	S	413882	[Polyangium] brachysporum		0	7	G1	2619995	unclassified Kluyvera		0	7
0	2	F	84994	Acidimicrobiaceae		0	3	S	1470434	Zhongshania aliphaticivorans		0	7	G1	2614943	unclassified Sphingopyxis		0	1	S	628	Xenorhabdus nematophila		0	7	G1	2649934	unclassified Borrelia		0	24	G1	2633022	unclassified Leptotrichia		0	73	S	347534	Zobellella denitrificans		0	79	G1	2608929	unclassified Klebsiella		0	3
0	1	G	1765964	Acidihalobacter		0.02	310	G1	1649845	Yersinia pseudotuberculosis complex		0	17	G1	196159	unclassified Sphingomonas		0	13	S	40576	Xenorhabdus bovienii		0	2	G1	2633795	unclassified Bdellovibrio		0	4	F1	2691521	unclassified Lacipirellulaceae		0	4	S	1470434	Zhongshania aliphaticivorans		0	1	G1	2678530	unclassified Kineobactrum		0	1
0	1	G	986106	Acidiferrobacter		0	28	S	29484	Yersinia frederiksenii		0.01	122	G1	2611147	unclassified Sphingobium		0	3	S	280	Xanthobacter autotrophicus		0	12	O1	185291	unclassified Bacteroidales		0.26	4099	F1	186928	unclassified Lachnospiraceae		0.16	2815	G1	1649845	Yersinia pseudotuberculosis complex		0	10	G1	2619593	unclassified Jeongeupia		0	1
0	2	G	2603324	Acidibrevibacterium		0	1	S	935293	Yersinia entomophaga		0	2	G1	2637139	unclassified Solimonas		0	10	G	843	Wolinella		0	5	G1	2614992	unclassified Alteromonas		0	3	G1	2619995	unclassified Kluyvera		0.01	263	S	29484	Yersinia frederiksenii		0	15	G1	2638931	unclassified Hyphobacterium		0	46
0	18	F	909930	Acidaminococcaceae		0	8	S	630	Yersinia enterocolitica		0	1	G1	2621506	unclassified Sinimarinibacterium		0	1	S	1579979	Wenzhouxiangella marina		0	10	G1	2638842	unclassified Alcanivorax		0	45	G1	2608929	unclassified Klebsiella		0	8	S	935293	Yersinia entomophaga		0	1	G1	2610897	unclassified Hydrogenophaga		0	3
0	12	F	2146	Acholeplasmataceae		0	20	S	40577	Xenorhabdus poinarii		0	61	F1	2305133	unclassified Ruminococcaceae		0.01	90	G	46255	Weissella		0	9	G1	257493	unclassified Aeromonas		0	4	G1	2619593	unclassified Jeongeupia		0	23	S	630	Yersinia enterocolitica		0.1	2247	G1	2609962	unclassified Haemophilus		0	1
0	2	G	49894	Acetomicrobium		0	2	S	628	Xenorhabdus nematophila		0	8	G1	2631432	unclassified Rhodovulum		0	17	F	2762318	Weeksellaceae		0	3	G1	196816	unclassified Acinetobacter		0	6	G1	2610881	unclassified Janthinobacterium		0	18	S	40577	Xenorhabdus poinarii		0	2	G1	2621151	unclassified Granulicella		0	5
0	11	S	413882	[Polyangium] brachysporum		0	7	S	40576	Xenorhabdus bovienii		0.01	83	G1	115860	unclassified Rheinheimera		0	1	G	71666	Waddlia		0.02	335	G1	2684926	unclassified Acidovorax		0	9	G1	2638931	unclassified Hyphobacterium		0	2	S	628	Xenorhabdus nematophila		0	12	G1	2629322	unclassified Glaesserella		0	1
0	63	S	347534	Zobellella denitrificans		0	16	G	843	Wolinella		0	1	G1	2627060	unclassified Pseudovibrio		0	2	F	1524213	Vulgatibacteraceae		0	7	G	1069494	Trueperella		0	5	G1	2610897	unclassified Hydrogenophaga		0	11	S	40576	Xenorhabdus bovienii		0	10	F1	2052163	unclassified Gemmataceae		0	4
0	7	S	1470434	Zhongshania aliphaticivorans		0	6	G	953	Wolbachia		0	8	G1	196821	unclassified Pseudomonas		0	1	S	2094242	Victivallales bacterium CCUG 44730		0	26	G	2038	Tropheryma		0	1	G1	2636392	unclassified Halothiobacillus		0	7	S	280	Xanthobacter autotrophicus		0.17	3748	F1	544447	unclassified Erysipelotrichaceae		0	20
0.05	815	G1	1649845	Yersinia pseudotuberculosis complex		0	1	S	1548547	Woeseia oceani		0	18	F1	1411023	unclassified Peptostreptococcaceae		0	43	S	672	Vibrio vulnificus		0	2	S	162	Treponema phagedenis		0	24	G1	2609962	unclassified Haemophilus		0	11	G	843	Wolinella		0	2	F1	1720314	unclassified Eggerthellaceae		0	9
0	1	S	33060	Yersinia mollaretii		0	3	S	1579979	Wenzhouxiangella marina		0	2	G1	2615204	unclassified Paraburkholderia		0	3	S	52443	Vibrio tapetis		0	1	S	171437	Tistrella mobilis		0	1	G1	2629322	unclassified Glaesserella		0	1	G	953	Wolbachia		0	1	G1	2637509	unclassified Edaphobacter		0	9
0	2	S	935293	Yersinia entomophaga		0.02	318	G	46255	Weissella		0	4	G1	2630326	unclassified Pantoea		0	8	S	29495	Vibrio navarrensis		0	14	S	926	Thiomonas intermedia		0	5	F1	2052163	unclassified Gemmataceae		0	12	S	1579979	Wenzhouxiangella marina		0	2	G1	2633351	unclassified Dechloromonas		0	2
0	6	S	630	Yersinia enterocolitica		0	8	F	2762318	Weeksellaceae		0	41	G1	2645081	unclassified Ottowia		0	56	G1	717610	Vibrio harveyi group		0	4	S	585455	Thiohalobacter thiocyanaticus		0	1	G1	2620587	unclassified Ferrimonas		0.02	279	G	46255	Weissella		0.01	142	O1	1751870	unclassified Cytophagales		0	1
0	38	S	40577	Xenorhabdus poinarii		0	1	F	1524213	Vulgatibacteraceae		0	2	F1	278955	unclassified Opitutaceae		0	20	S	666	Vibrio cholerae		0	28	S	80679	Thioflavicoccus mobilis		0	2	F1	1720314	unclassified Eggerthellaceae		0	37	F	2762318	Weeksellaceae		0	1	G1	2630218	unclassified Commensalibacter		0	17
0	44	S	40576	Xenorhabdus bovienii		0	20	S	672	Vibrio vulnificus		0	1	G1	196158	unclassified Octadecabacter		0	10	G	2735	Verrucomicrobium		0	6	S	36861	Thiobacillus denitrificans		0.01	221	O1	1751870	unclassified Cytophagales		0	41	F	1524213	Vulgatibacteraceae		0	1	G1	196834	unclassified Colwellia		0.36	6214
0	1	S	339	Xanthomonas campestris		0	5	S	52443	Vibrio tapetis		0	4	G1	2635722	unclassified Oceanispirochaeta		0.81	11566	G	29465	Veillonella		0	1	S	106634	Thioalkalivibrio versutus		0	9	G1	2676648	unclassified Coxiella (in: Bacteria)		0	3	S	63	Vitreoscilla filiformis		0	13	G1	2609414	unclassified Cobetia		0	70
0	7	S	280	Xanthobacter autotrophicus		0	1	S	2572923	Vibrio taketomensis		0	3	G1	2641084	unclassified Nitratireductor		0.1	1488	S	34073	Variovorax paradoxus		0.02	315	S	1033854	Thioalkalivibrio sulfidiphilus		0	13	G1	2609414	unclassified Cobetia		0	3	S	2094242	Victivallales bacterium CCUG 44730		0	65	F1	189971	unclassified Clostridiaceae		0.1	1642
0	1	G	843	Wolinella		0	20	S	29495	Vibrio navarrensis		0	6	G1	2619833	unclassified Microbulbifer		0	7	G1	2684990	unclassified Vogesella		0.01	142	G	270	Thermus		0	5	G1	2624793	unclassified Cellvibrio		0	29	S	672	Vibrio vulnificus		0	11	G1	2624793	unclassified Cellvibrio		0	1
0	1	S	1579979	Wenzhouxiangella marina		0	30	G1	717610	Vibrio harveyi group		0	2	G1	2608980	unclassified Methylomonas		0	19	G1	2627922	unclassified Vitreoscilla		0	11	G	499	Thermomicrobium		0	28	G1	2638362	unclassified Catenovulum		0	20	S	52443	Vibrio tapetis		0	72	G1	2638362	unclassified Catenovulum		0	41
0.01	87	G	46255	Weissella		0	3	S	29494	Vibrio furnissii		0	6	G1	325217	unclassified Mesorhizobium		0.01	152	G1	2614977	unclassified Vibrio		0	1	G	2268	Thermofilum		0.02	253	G1	2613784	unclassified Burkholderia		0	5	S	29495	Vibrio navarrensis		0	2	G1	2653178	unclassified Bosea		0	18
0	45	F	2762318	Weeksellaceae		0	21	S	666	Vibrio cholerae		0	4	G1	2635362	unclassified Lysobacter		0	5	G1	663243	unclassified Variovorax		0	39	G	227388	Thermodesulfobium		0	1	G1	2653178	unclassified Bosea		0	68	G1	717610	Vibrio harveyi group		0	5	G1	2649934	unclassified Borrelia		0	6
0	1	F	1524213	Vulgatibacteraceae		32.98	507951	G	29465	Veillonella		0	1	G1	2626134	unclassified Limnohabitans		0	64	G1	2636650	unclassified Thiomicrorhabdus		0	4	S	1741	Thermodesulfobacterium commune		0	3	G1	2649934	unclassified Borrelia		0	1	S	687	Vibrio gazogenes		0	46	O1	185291	unclassified Bacteroidales		0	10
0	54	S	672	Vibrio vulnificus		0.02	347	S	34073	Variovorax paradoxus		0	47	G1	2633022	unclassified Leptotrichia		0	6	G1	2676525	unclassified Thermosipho (in: Bacteria)		0	1	S	1050	Thermochromatium tepidum		0	1	G1	2630031	unclassified Bordetella		0	1	S	29494	Vibrio furnissii		0	1	G1	2614945	unclassified Altererythrobacter		0	1
0	24	S	52443	Vibrio tapetis		0	2	G	2737	Vagococcus		0.05	725	F1	186928	unclassified Lachnospiraceae		0	1	G1	2631504	unclassified Spongiibacter		0	15	S	2006	Thermobispora bispora		0	3	G1	2633795	unclassified Bdellovibrio		0	1	S	190893	Vibrio coralliilyticus		0	14	G1	257493	unclassified Aeromonas		0	1
0	19	S	29495	Vibrio navarrensis		0	3	G1	2627922	unclassified Vitreoscilla		0	1	G1	2619995	unclassified Kluyvera		0	1	G1	2644549	unclassified Sphingosinicella		0.01	153	G	28895	Thermoanaerobacterium		0.02	297	O1	185291	unclassified Bacteroidales		0	27	S	666	Vibrio cholerae		0	69	G1	2684926	unclassified Acidovorax		0.02	272
0.01	95	G1	717610	Vibrio harveyi group		0.01	165	G1	2614977	unclassified Vibrio		0	9	G1	2608929	unclassified Klebsiella		0	2	G1	2614943	unclassified Sphingopyxis		0	1	G	1754	Thermoanaerobacter		0	2	G1	2620219	unclassified Aquaspirillum		0	1	G	2735	Verrucomicrobium		0	1	G	2060	Tsukamurella		0	12
0	2	S	29494	Vibrio furnissii		0	3	G1	663243	unclassified Variovorax		0	7	G1	2619593	unclassified Jeongeupia		0	32	G1	196159	unclassified Sphingomonas		0	1	G	2023	Thermoactinomyces		0	4	G1	2614992	unclassified Alteromonas		0	2	S	364317	Verminephrobacter eiseniae		0	10	G	1069494	Trueperella		0	16
0	1	S	190893	Vibrio coralliilyticus		0	36	G1	2636650	unclassified Thiomicrorhabdus		0	1	G1	2619925	unclassified Hyphomicrobium		0.01	77	G1	2611147	unclassified Sphingobium		0	1	G	278993	Thermincola		0	6	G1	2614945	unclassified Altererythrobacter		31.6	564486	G	29465	Veillonella		0	13	G	2038	Tropheryma		0	5
0	27	S	666	Vibrio cholerae		0	3	G1	2644549	unclassified Sphingosinicella		0	11	G1	2638931	unclassified Hyphobacterium		0	4	G1	2637139	unclassified Solimonas		0	1	G	202949	Thermanaeromonas		0	3	G1	2638842	unclassified Alcanivorax		0.01	150	S	34073	Variovorax paradoxus		0	7	S	162	Treponema phagedenis		0	19
0	1	S	1074311	Vibrio alfacsensis		0	17	G1	2614943	unclassified Sphingopyxis		0	1	G1	2622382	unclassified Hydrogenobaculum		0	1	G1	2621506	unclassified Sinimarinibacterium		0	6	G	140458	Thermacetogenium		0	13	G1	257493	unclassified Aeromonas		0	2	G	2737	Vagococcus		0	3	S	43948	Tolumonas auensis		0	54
4.17	63833	G	29465	Veillonella		0.01	185	G1	196159	unclassified Sphingomonas		0	1	G1	2609666	unclassified Halomonas		0	40	G1	2614656	unclassified Salmonella		0	3	S	1763536	Thalassotalea crassostreae		0.03	412	G1	2684926	unclassified Acidovorax		0	1	G1	2684990	unclassified Vogesella		0	13	S	171437	Tistrella mobilis		0	4
0.01	84	S	34073	Variovorax paradoxus		0.01	104	G1	2611147	unclassified Sphingobium		0.18	2920	G1	2609962	unclassified Haemophilus		0.01	150	F1	2305133	unclassified Ruminococcaceae		0	3	G	51668	Tetragenococcus		0	2	G	432330	Tumebacillus		0	3	G1	2627922	unclassified Vitreoscilla		0	1	G	41273	Tissierella		0	8
0	9	S	401471	Undibacterium parvum		0.01	213	G1	2637139	unclassified Solimonas		0	33	G1	2629322	unclassified Glaesserella		0	10	G1	2631432	unclassified Rhodovulum		0	5	G	72763	Tessaracoccus		0	1	G	1069494	Trueperella		0.01	140	G1	2614977	unclassified Vibrio		0	5	S	585455	Thiohalobacter thiocyanaticus		0	2
0.01	85	G1	2684990	unclassified Vogesella		0	14	G1	2621506	unclassified Sinimarinibacterium		0	5	F1	2052163	unclassified Gemmataceae		0.02	340	G1	115860	unclassified Rheinheimera		0	21	G	459532	Terribacillus		0	3	G	2038	Tropheryma		0	1	G1	663243	unclassified Variovorax		0	33	S	80679	Thioflavicoccus mobilis		0.03	528
0	21	G1	2627922	unclassified Vitreoscilla		0.01	150	F1	2305133	unclassified Ruminococcaceae		0	1	G1	2620587	unclassified Ferrimonas		0	3	G1	196806	unclassified Psychrobacter		0	2	G	2682228	Tepidiforma		0	3	S	162	Treponema phagedenis		0	5	G1	2630295	unclassified Undibacterium		0	3	S	36861	Thiobacillus denitrificans		0	4
0.01	225	G1	2614977	unclassified Vibrio		0.02	360	G1	115860	unclassified Rheinheimera		0	3	G1	2633097	unclassified Erythrobacter		0	11	G1	196821	unclassified Pseudomonas		0	66	S	82987	Tatumella ptyseos		0	7	S	171437	Tistrella mobilis		0	1	G1	2638727	unclassified Treponema		0.01	159	S	1033854	Thioalkalivibrio sulfidiphilus		0	11
0	1	G1	663243	unclassified Variovorax		0	1	G1	196806	unclassified Psychrobacter		0	7	F1	1720314	unclassified Eggerthellaceae		0	1	G1	2638514	unclassified Pseudolabrys		0	2	S	943830	Tardiphaga robiniae		0	1	G	41273	Tissierella		0	65	G1	2636650	unclassified Thiomicrorhabdus		0	23	G	270	Thermus		0	23
0	1	G1	2625466	unclassified Thiomonas		0	11	G1	196821	unclassified Pseudomonas		0	1	G1	2613839	unclassified Delftia		0	1	F1	1411023	unclassified Peptostreptococcaceae		0.05	730	F	2005525	Tannerellaceae		0	2	S	585455	Thiohalobacter thiocyanaticus		0	1	G1	2648457	unclassified Teredinibacter		0	19	G	499	Thermomicrobium		0	1
0.01	106	G1	2636650	unclassified Thiomicrorhabdus		0	2	G1	2640670	unclassified Phenylobacterium		0.01	106	O1	1751870	unclassified Cytophagales		0	1	G1	2630326	unclassified Pantoea		0	3	G	43773	Syntrophus		0	25	S	80679	Thioflavicoccus mobilis		0	15	G1	2629425	unclassified Spiribacter		0.01	167	G	227388	Thermodesulfobium		0	21
0	34	G1	2676525	unclassified Thermosipho (in: Bacteria)		0	4	F1	1411023	unclassified Peptostreptococcaceae		0	3	G1	2676648	unclassified Coxiella (in: Bacteria)		0	52	G1	2645081	unclassified Ottowia		0	3	G	862	Syntrophomonas		0	7	S	36861	Thiobacillus denitrificans		0	1	G1	2614947	unclassified Sphingorhabdus		0	1	S	1741	Thermodesulfobacterium commune		0	5
0	1	G1	196795	unclassified Sulfitobacter		0	39	G1	2630326	unclassified Pantoea		0	1	G1	2630218	unclassified Commensalibacter		0	1	F1	278955	unclassified Opitutaceae		0	1	G	1129	Synechococcus		0.01	121	S	1033854	Thioalkalivibrio sulfidiphilus		0	8	G1	2614943	unclassified Sphingopyxis		0	1	S	171695	Thermodesulfatator indicus		0	12
0	6	G1	2631504	unclassified Spongiibacter		0.01	85	G1	2645081	unclassified Ottowia		0	24	G1	2609414	unclassified Cobetia		0	1	G1	2635722	unclassified Oceanispirochaeta		0	1	G	2733	Symbiobacterium		0.01	92	G	270	Thermus		0.01	158	G1	196159	unclassified Sphingomonas		0	2	S	1050	Thermochromatium tepidum		0	5
0	1	G1	2644549	unclassified Sphingosinicella		0	3	F1	278955	unclassified Opitutaceae		0	1	G1	2624793	unclassified Cellvibrio		0	13	G1	2636315	unclassified Oceanimonas		0.01	100	S	2584944	Sutterella faecalis		0	3	G	499	Thermomicrobium		0	74	G1	2611147	unclassified Sphingobium		0	27	S	2006	Thermobispora bispora		0	5
0	2	G1	2614943	unclassified Sphingopyxis		0	8	G1	2636315	unclassified Oceanimonas		0	74	G1	2638362	unclassified Catenovulum		0	1	G1	2644732	unclassified Novosphingobium		0	1	G	57665	Sulfurospirillum		0	1	S	28262	Thermodesulfovibrio yellowstonii		0.01	98	G1	2637139	unclassified Solimonas		0	87	G	28895	Thermoanaerobacterium		0	16
0	26	G1	196159	unclassified Sphingomonas		0	1	G1	2644732	unclassified Novosphingobium		0	59	G1	2622653	unclassified Brevundimonas		0	1	G1	2609265	unclassified Nitrosomonas		0.01	105	S	1972068	Sulfurivermis fontis		0	39	G	227388	Thermodesulfobium		0	7	G1	2621506	unclassified Sinimarinibacterium		0	2	G	1754	Thermoanaerobacter		0	9
0.01	167	G1	2611147	unclassified Sphingobium		0	2	F1	1679063	unclassified Natrialbaceae		0	4	G1	2653178	unclassified Bosea		0	1	G1	2641084	unclassified Nitratireductor		0	2	G	202746	Sulfurimonas		0	1	S	1741	Thermodesulfobacterium commune		0	1	G1	2634456	unclassified Sandaracinobacter		0	4	G	2023	Thermoactinomyces		0	38
0	2	G1	2637139	unclassified Solimonas		0	13	G1	2619833	unclassified Microbulbifer		0	12	G1	2649934	unclassified Borrelia		0	6	G1	2619833	unclassified Microbulbifer		0	1	S	1620215	Sulfuricaulis limicola		0	15	S	2006	Thermobispora bispora		0	5	G1	2649847	unclassified Salinisphaera		0	1	G	278993	Thermincola		0	43
0	1	G1	2621506	unclassified Sinimarinibacterium		0	23	G1	2608980	unclassified Methylomonas		0	1	G1	2633795	unclassified Bdellovibrio		0	7	G1	2608980	unclassified Methylomonas		0	1	S	83771	Succinivibrio dextrinosolvens		0	1	G	76632	Thermobacillus		0.03	496	F1	2305133	unclassified Ruminococcaceae		0	5	G	140458	Thermacetogenium		0	20
0.01	130	G1	2614656	unclassified Salmonella		0.01	118	G1	2615210	unclassified Methylobacterium		0.07	1157	O1	185291	unclassified Bacteroidales		0	53	G1	2615210	unclassified Methylobacterium		0.01	165	G	1883	Streptomyces		0.01	80	G	28895	Thermoanaerobacterium		0	40	G1	2631432	unclassified Rhodovulum		0	6	S	1763536	Thalassotalea crassostreae		0	1
0	3	G1	2649847	unclassified Salinisphaera		0	6	G1	325217	unclassified Mesorhizobium		0	3	F1	197483	unclassified Bacillaceae		0	8	G1	325217	unclassified Mesorhizobium		0.2	3166	G	1301	Streptococcus		0	7	G	1754	Thermoanaerobacter		0.04	731	G1	115860	unclassified Rheinheimera		0	10	G	51668	Tetragenococcus		0	21
0.03	398	F1	2305133	unclassified Ruminococcaceae		0	3	G1	2635362	unclassified Lysobacter		0	3	G1	2614945	unclassified Altererythrobacter		0	11	G1	2609279	unclassified Massilia		0	68	S	2496847	Sterolibacteriaceae bacterium M52		0	3	S	1134435	Thauera humireducens		0	1	G1	2635087	unclassified Rahnella		0	25	G	72763	Tessaracoccus		0	1
0	15	G1	2631432	unclassified Rhodovulum		0	1	G1	2626134	unclassified Limnohabitans		0	3	G1	2638842	unclassified Alcanivorax		0	6	G1	2635362	unclassified Lysobacter		0.01	94	S	465721	Steroidobacter denitrificans		0	1	S	1763536	Thalassotalea crassostreae		0	2	G1	196806	unclassified Psychrobacter		0	13	S	392734	Terriglobus roseus		0	2
0.05	838	G1	115860	unclassified Rheinheimera		0	54	G1	2633022	unclassified Leptotrichia		0	8	G1	257493	unclassified Aeromonas		0	1	G1	2626134	unclassified Limnohabitans		0	21	G1	995085	Stenotrophomonas maltophilia group		0	36	G	51668	Tetragenococcus		0	14	G1	196821	unclassified Pseudomonas		0	43	G	459532	Terribacillus		0	2
0	9	G1	196806	unclassified Psychrobacter		0.04	555	F1	186928	unclassified Lachnospiraceae		0	80	G1	196816	unclassified Acinetobacter		0.01	89	G1	2633022	unclassified Leptotrichia		0	8	S	94	Stella humosa		0	12	G	459532	Terribacillus		0	1	G1	194690	unclassified Pseudoalteromonas		0	1	F	2760872	Tenuifilaceae		0	3
0	1	G1	2627060	unclassified Pseudovibrio		0.01	77	G1	2619995	unclassified Kluyvera		0.02	315	G1	2684926	unclassified Acidovorax		0.07	1018	F1	186928	unclassified Lachnospiraceae		0.88	13789	G	1279	Staphylococcus		0	2	G	2682228	Tepidiforma		0	16	F1	1411023	unclassified Peptostreptococcaceae		0	17	S	82987	Tatumella ptyseos		0	6
0	41	G1	196821	unclassified Pseudomonas		0.08	1263	G1	2608929	unclassified Klebsiella		0	1	S	29510	Turneriella parva		0	3	G1	2619995	unclassified Kluyvera		0	3	G	283810	Stackebrandtia		0	23	F	2760872	Tenuifilaceae		0	2	G1	2642959	unclassified Paucibacter		0	5	S	1921510	Tardibacter chloracetimidivorans		0.02	350
0	2	F1	1411023	unclassified Peptostreptococcaceae		0	47	G1	2619593	unclassified Jeongeupia		0	29	G	1069494	Trueperella		0	20	G1	2608929	unclassified Klebsiella		0	4	G	2375	Sporomusa		0	18	S	29575	Taylorella equigenitalis		0.01	129	G1	2630326	unclassified Pantoea		0.01	272	F	2005525	Tannerellaceae		0	1
0	4	G1	2615204	unclassified Paraburkholderia		0	1	G1	2630699	unclassified Hyphomonas		0	1	G	332248	Truepera		0	22	G1	2619593	unclassified Jeongeupia		0	12	G	2132	Spiroplasma		0	7	S	82987	Tatumella ptyseos		0	11	G1	2645081	unclassified Ottowia		0	4	G	862	Syntrophomonas		0	1
0	43	G1	2645081	unclassified Ottowia		0	4	G1	2638931	unclassified Hyphobacterium		0	5	G	2038	Tropheryma		0	4	G1	2610881	unclassified Janthinobacterium		0	1	S	154	Spirochaeta thermophila		3.41	52878	F	2005525	Tannerellaceae		0	6	F1	278955	unclassified Opitutaceae		0	2	G	1129	Synechococcus		0	16
0	1	F1	278955	unclassified Opitutaceae		0	2	G1	2610897	unclassified Hydrogenophaga		0	5	S	162	Treponema phagedenis		0	4	G1	2638931	unclassified Hyphobacterium		0	27	S	2071607	Sphingomonas rhizophila		0	1	G	862	Syntrophomonas		0	11	G1	2635722	unclassified Oceanispirochaeta		0	21	S	2584944	Sutterella faecalis		0	60
0	2	G1	2635722	unclassified Oceanispirochaeta		0	1	G1	2624107	unclassified Hahella		0	4	S	43948	Tolumonas auensis		0	3	G1	2610897	unclassified Hydrogenophaga		0	17	F	84566	Sphingobacteriaceae		0.02	363	G	29526	Syntrophobacter		0	3	G1	2636315	unclassified Oceanimonas		0.01	114	S	1972068	Sulfurivermis fontis		0	15
0	7	G1	2636315	unclassified Oceanimonas		0.03	498	G1	2609962	unclassified Haemophilus		0	5	S	171437	Tistrella mobilis		0	38	G1	2609666	unclassified Halomonas		0	1	O1	255728	Sphaerobacterineae		0	3	G	1129	Synechococcus		0	1	G1	2609265	unclassified Nitrosomonas		0	2	G	202746	Sulfurimonas		0	1
0	4	F1	1679063	unclassified Natrialbaceae		0	8	F1	2052163	unclassified Gemmataceae		0	1	S	40754	Thioploca ingrica		0	9	G1	2609962	unclassified Haemophilus		0	1	O2	215910	Sorangiineae incertae sedis		0	1	G	2733	Symbiobacterium		0	1	G1	2623750	unclassified Neisseria		0	4	S	1620215	Sulfuricaulis limicola		0	38
0	1	G1	2637785	unclassified Monaibacterium		0	1	G1	2608935	unclassified Enterobacter		0	1	S	2211106	Thiomicrorhabdus aquaedulcis		0	1	G1	2621151	unclassified Granulicella		0.03	529	S	623	Shigella flexneri		0	37	S	2494234	Sutterella megalosphaeroides		0	6	F1	1679063	unclassified Natrialbaceae		0	5	G	2689587	Suicoccus		0.02	290
0	14	G1	2619833	unclassified Microbulbifer		0	1	G1	2644914	unclassified Emcibacter		0	2	S	585455	Thiohalobacter thiocyanaticus		0	9	F1	2052163	unclassified Gemmataceae		0	3	S	621	Shigella boydii		2.44	37881	S	2584944	Sutterella faecalis		0	20	G1	2619833	unclassified Microbulbifer		0	1	S	83771	Succinivibrio dextrinosolvens		0	3
0	10	G1	2608980	unclassified Methylomonas		0	5	G1	196773	unclassified Devosia		0	30	S	80679	Thioflavicoccus mobilis		0	1	G1	2620587	unclassified Ferrimonas		0	66	S	2018305	Shewanella bicestrii		0	40	S	1972068	Sulfurivermis fontis		0	3	G1	2608980	unclassified Methylomonas		0.01	181	G	1883	Streptomyces		9.51	164127
0	4	G1	325217	unclassified Mesorhizobium		0	27	O1	1751870	unclassified Cytophagales		0	6	S	36861	Thiobacillus denitrificans		0	2	G1	2608935	unclassified Enterobacter		0	2	S	138074	Serratia symbiotica		0	8	G	202746	Sulfurimonas		0	3	G1	325217	unclassified Mesorhizobium		0.72	16118	G	1301	Streptococcus		0	2
0	2	G1	2635362	unclassified Lysobacter		0	1	G1	2676648	unclassified Coxiella (in: Bacteria)		0	66	S	1033854	Thioalkalivibrio sulfidiphilus		0	14	G1	2676648	unclassified Coxiella (in: Bacteria)		0	5	S	82996	Serratia plymuthica		0	3	S	1620215	Sulfuricaulis limicola		0	13	G1	2609279	unclassified Massilia		0	1	G	228398	Streptacidiphilus		0	13
0	1	G1	2626134	unclassified Limnohabitans		0	6	G1	2630218	unclassified Commensalibacter		0.01	83	G	270	Thermus		0	7	G1	2609414	unclassified Cobetia		0	5	S	615	Serratia marcescens		0	10	G	2689587	Suicoccus		0	7	G1	196814	unclassified Marinomonas		0	6	S	465721	Steroidobacter denitrificans		0	1
0	35	G1	2633022	unclassified Leptotrichia		0	13	G1	2609414	unclassified Cobetia		0	11	G	499	Thermomicrobium		0	24	F1	189971	unclassified Clostridiaceae		0	22	G	970	Selenomonas		0	1	S	83771	Succinivibrio dextrinosolvens		0	57	G1	83889	unclassified Marinobacter		0	12	G1	995085	Stenotrophomonas maltophilia group		0.02	369
0.04	577	F1	186928	unclassified Lachnospiraceae		0	26	F1	189971	unclassified Clostridiaceae		0	4	G	2268	Thermofilum		0	10	G1	2624793	unclassified Cellvibrio		0	1	G	286801	Segniliparus		0.01	138	G	1883	Streptomyces		0	3	G1	2626134	unclassified Limnohabitans		0	34	S	94	Stella humosa		0.01	250
0	3	G1	2648671	unclassified Kushneria		0	9	G1	2624793	unclassified Cellvibrio		0	4	S	28262	Thermodesulfovibrio yellowstonii		0	65	G1	2638362	unclassified Catenovulum		0	3	S	55206	Sediminispirochaeta smaragdinae		0.08	1253	G	1301	Streptococcus		0	87	G1	2633022	unclassified Leptotrichia		0.03	772	G	1279	Staphylococcus		0	7
0	2	G1	2619995	unclassified Kluyvera		0	39	G1	2638362	unclassified Catenovulum		0.01	99	G	227388	Thermodesulfobium		0.04	536	G1	2622653	unclassified Brevundimonas		0	20	G	1203	Scytonema		0	24	S	2496847	Sterolibacteriaceae bacterium M52		1.51	27024	F1	186928	unclassified Lachnospiraceae		0	13	G	2132	Spiroplasma		0	2
0	4	G1	2608929	unclassified Klebsiella		0	3	G1	2613784	unclassified Burkholderia		0	3	S	1741	Thermodesulfobacterium commune		0	4	G1	2653178	unclassified Bosea		0	34	G	2529408	Schaalia		0	4	S	465721	Steroidobacter denitrificans		0	34	G1	2619995	unclassified Kluyvera		0	7	S	154	Spirochaeta thermophila		0	3
0	1	G1	2678530	unclassified Kineobactrum		0.01	110	G1	2622653	unclassified Brevundimonas		0	2	S	1050	Thermochromatium tepidum		0	2	G1	2633795	unclassified Bdellovibrio		2.05	32080	S	28901	Salmonella enterica		0	56	G1	995085	Stenotrophomonas maltophilia group		0.04	727	G1	2608929	unclassified Klebsiella		0	2	S	252967	Spirochaeta perfilievii		0	6
0.01	96	G1	2619593	unclassified Jeongeupia		0	3	G1	2634418	unclassified Boseongicola		0	8	S	2006	Thermobispora bispora		0.06	840	O1	185291	unclassified Bacteroidales		0	22	S	54736	Salmonella bongori		0	4	S	94	Stella humosa		0	2	G1	2678530	unclassified Kineobactrum		0	3	S	1335746	Spiribacter salinus		0	83
0	2	F1	2562118	unclassified Iamiaceae		0	15	G1	2653178	unclassified Bosea		0	4	G	76632	Thermobacillus		0	6	G1	2614992	unclassified Alteromonas		0.31	4813	S	2183582	Saliniradius amylolyticus		0	1	G	2689589	Staphylospora		0	35	G1	2619593	unclassified Jeongeupia		0	6	S	397260	Sphingomonas sanxanigenens		0.06	1062
0	30	G1	2638931	unclassified Hyphobacterium		0	2	G1	2649934	unclassified Borrelia		0	46	G	28895	Thermoanaerobacterium		0	4	G1	2614945	unclassified Altererythrobacter		0	1	S	2161747	Saccharospirillum mangrovi		0.07	1051	G	1279	Staphylococcus		0	15	G1	2638931	unclassified Hyphobacterium		0	10	S	93064	Sphingomonas koreensis		0	37
0	1	G1	2622382	unclassified Hydrogenobaculum		0	1	G1	2633795	unclassified Bdellovibrio		0	1	G	1754	Thermoanaerobacter		0	26	G1	257493	unclassified Aeromonas		0	1	G	1835	Saccharopolyspora		0	4	G	2375	Sporomusa		0	1	G1	2622382	unclassified Hydrogenobaculum		0	4	S	363835	Sphingomonas ginsengisoli An et al. 2013		0	19
0.01	97	G1	2609962	unclassified Haemophilus		0	36	O1	185291	unclassified Bacteroidales		0	1	G	202949	Thermanaeromonas		0	1	G1	196816	unclassified Acinetobacter		0	21	G	1851	Saccharomonospora		0	6	G	2132	Spiroplasma		0.01	123	G1	2609962	unclassified Haemophilus		0.03	706	F	84566	Sphingobacteriaceae		0	3
0	1	G1	2629322	unclassified Glaesserella		0	3	F1	197483	unclassified Bacillaceae		0	5	G	140458	Thermacetogenium		0.1	1409	G1	2684926	unclassified Acidovorax		0.01	136	G	1905344	Ruthenibacterium		0	2	S	154	Spirochaeta thermophila		0	2	G1	2621151	unclassified Granulicella		0	8	S	34103	Sphaerotilus natans		0.06	1092
0	34	F1	2052163	unclassified Gemmataceae		0	1	G1	2614992	unclassified Alteromonas		0	22	S	1763536	Thalassotalea crassostreae		0	5	G1	2625945	unclassified Acidobacterium		0.01	134	G	1263	Ruminococcus		0.01	133	F	84566	Sphingobacteriaceae		0	2	G1	2629322	unclassified Glaesserella		0	1	S	2683272	Spartinivicinus ruber		0	5
0	5	G1	2620587	unclassified Ferrimonas		0	5	G1	2638842	unclassified Alcanivorax		0	23	G	51668	Tetragenococcus		0	8	G1	2640868	unclassified Acidiferrobacter		0	4	F1	552397	Ruminococcaceae incertae sedis		0	1	O2	215910	Sorangiineae incertae sedis		0	30	F1	2052163	unclassified Gemmataceae		0	1	S	1929246	Sodalis endosymbiont of Henestaris halophilus		0	2
0	1	G1	2622466	unclassified Dickeya		0	8	G1	257493	unclassified Aeromonas		0	13	G	459532	Terribacillus		0	1	G	191303	Turicibacter		0	2	G	42255	Rubrobacter		0	1	S	1239307	Sodalis praecaptivus		0	2	G1	2633097	unclassified Erythrobacter		0	3	G	34093	Simkania		0	1
0	36	O1	1751870	unclassified Cytophagales		0	3	G1	196816	unclassified Acinetobacter		0	4	G	2682228	Tepidiforma		0	13	G	2038	Tropheryma		0	12	G	32207	Rothia		0	5	G	28105	Sinorhizobium		0	1	G1	2608935	unclassified Enterobacter		0	4	S	1915309	Silvanigrella aquatica		0	10
0	9	G1	2676648	unclassified Coxiella (in: Bacteria)		0.05	816	G1	2684926	unclassified Acidovorax		0	77	F	2760872	Tenuifilaceae		0	5	S	162	Treponema phagedenis		0	20	F	1508635	Roseiflexaceae		0.01	94	S	623	Shigella flexneri		0	3	F1	1720314	unclassified Eggerthellaceae		0.01	147	S	623	Shigella flexneri		0.04	611
0	2	G1	2630218	unclassified Commensalibacter		0	4	G	191303	Turicibacter		0	1	S	82987	Tatumella ptyseos		0	5	S	43948	Tolumonas auensis		0	35	G	841	Roseburia		0	17	S	2018305	Shewanella bicestrii		0	7	G1	2676648	unclassified Coxiella (in: Bacteria)		0	1	S	622	Shigella dysenteriae		0	1
0	24	G1	2609414	unclassified Cobetia		0	2	G	1069494	Trueperella		0.2	3228	F	2005525	Tannerellaceae		0	15	S	171437	Tistrella mobilis		0	26	G	1501226	Romboutsia		0	2	S	138074	Serratia symbiotica		0	3	G1	2630218	unclassified Commensalibacter		0	1	S	621	Shigella boydii		0	22
0.19	2932	F1	189971	unclassified Clostridiaceae		0	1	G	2038	Tropheryma		0	1	G	43773	Syntrophus		0	1	S	40754	Thioploca ingrica		0	2	F	171550	Rikenellaceae		0	1	S	82996	Serratia plymuthica		0	1	G1	196834	unclassified Colwellia		0	14	S	2018305	Shewanella bicestrii		0	1
0	33	G1	2624793	unclassified Cellvibrio		0	5	S	162	Treponema phagedenis		0	2	G	1129	Synechococcus		0	9	S	585455	Thiohalobacter thiocyanaticus		0	3	G	780	Rickettsia		0	23	G	970	Selenomonas		0	17	G1	2609414	unclassified Cobetia		0	2	S	62322	Shewanella baltica		0.17	2955
0.01	124	G1	2638362	unclassified Catenovulum		0	1	S	81028	Treponema brennaborense		0	3	G	2733	Symbiobacterium		0	65	S	80679	Thioflavicoccus mobilis		0	3	G	29548	Rhodothermus		0	2	G	1203	Scytonema		0	85	F1	189971	unclassified Clostridiaceae		0	5	S	138074	Serratia symbiotica		0.01	103
0	1	G1	2613784	unclassified Burkholderia		0	1	G	741759	Tomitella		0	40	S	2584944	Sutterella faecalis		0	2	S	36861	Thiobacillus denitrificans		0	2	S	2728875	Rhodospirillaceae bacterium B3		0	2	G	2529408	Schaalia		0	37	G1	2624793	unclassified Cellvibrio		0	1	S	82996	Serratia plymuthica		0	1
0	1	G1	2653178	unclassified Bosea		0	6	S	43948	Tolumonas auensis		0.01	108	S	1972068	Sulfurivermis fontis		0	51	S	1033854	Thioalkalivibrio sulfidiphilus		0	76	G	1827	Rhodococcus		0	2	G	60919	Sanguibacter		0	49	G1	2638362	unclassified Catenovulum		0	1	S	615	Serratia marcescens		0	1
0	8	G1	2649934	unclassified Borrelia		0	71	S	171437	Tistrella mobilis		0	8	G	202746	Sulfurimonas		0	63	G	270	Thermus		0	2	S	2683284	Rhodobacteraceae bacterium 9Alg 56		0.92	14222	S	28901	Salmonella enterica		0	83	G1	2622653	unclassified Brevundimonas		0	31	G	970	Selenomonas		0	1
0	3	G1	2633795	unclassified Bdellovibrio		0	4	S	2211106	Thiomicrorhabdus aquaedulcis		0	6	S	1620215	Sulfuricaulis limicola		0.01	132	S	93930	Thermotoga naphthophila		0	5	G	379	Rhizobium		0	3	S	54736	Salmonella bongori		0	1	G1	2631580	unclassified Bradyrhizobium		0	26	G	1203	Scytonema		0	2
0	34	O1	185291	unclassified Bacteroidales		0	6	S	585455	Thiohalobacter thiocyanaticus		0	33	G	2689587	Suicoccus		0	1	S	1936021	Thermosulfuriphilus ammonigenes		0	4	S	577	Raoultella terrigena		0	4	S	1229727	Salipiger profundus		0	3	G1	2649934	unclassified Borrelia		0	13	G	2529408	Schaalia		0	3
0	1	F1	197483	unclassified Bacillaceae		0	27	S	80679	Thioflavicoccus mobilis		0	1	S	83771	Succinivibrio dextrinosolvens		0	13	G	499	Thermomicrobium		0	1	S	54291	Raoultella ornithinolytica		0.13	1979	S	2183582	Saliniradius amylolyticus		0	1	G1	2630031	unclassified Bordetella		0	24	G	60919	Sanguibacter		0	1
0	12	G1	2614992	unclassified Alteromonas		0	7	S	36861	Thiobacillus denitrificans		0.01	91	G	1883	Streptomyces		0	6	G	2268	Thermofilum		0	9	S	305	Ralstonia solanacearum		0	2	G	1851	Saccharomonospora		0	2	G1	2633795	unclassified Bdellovibrio		0.49	10903	S	28901	Salmonella enterica		0	11
0	1	G1	2614945	unclassified Altererythrobacter		0.01	106	S	1033854	Thioalkalivibrio sulfidiphilus		0.09	1477	G	1301	Streptococcus		0	8	S	28262	Thermodesulfovibrio yellowstonii		0	1	G	1221880	Psychrobacillus		1.52	23580	G	1905344	Ruthenibacterium		0	41	O1	185291	unclassified Bacteroidales		0	17	S	54736	Salmonella bongori		0	1
0	4	G1	2638842	unclassified Alcanivorax		0.01	170	G	270	Thermus		0	1	S	465721	Steroidobacter denitrificans		0	4	G	227388	Thermodesulfobium		0	1	S	128785	Pseudoxanthomonas mexicana		0.01	91	G	1263	Ruminococcus		0	2	G1	2614992	unclassified Alteromonas		0	2	S	1229727	Salipiger profundus		0	7
0.01	80	G1	257493	unclassified Aeromonas		0	1	S	1936021	Thermosulfuriphilus ammonigenes		0	72	G1	995085	Stenotrophomonas maltophilia group		0	1	S	1741	Thermodesulfobacterium commune		0	1	G1	136849	Pseudomonas syringae group		0	4	F1	552397	Ruminococcaceae incertae sedis		0	4	G1	2614945	unclassified Altererythrobacter		0	1	G	168694	Salinispora		0	1
0	42	G1	196816	unclassified Acinetobacter		0	6	G	499	Thermomicrobium		0	6	S	94	Stella humosa		0	14	S	2006	Thermobispora bispora		0	7	G1	136846	Pseudomonas stutzeri group		0	5	G	32207	Rothia		0	6	G1	2638842	unclassified Alcanivorax		0.09	1973	S	2183582	Saliniradius amylolyticus		0	5
0.02	278	G1	2684926	unclassified Acidovorax		0	1	G	1676125	Thermogutta		0.05	859	G	1279	Staphylococcus		0.01	139	G	28895	Thermoanaerobacterium		0	1	S	364197	Pseudomonas pohangensis		0	1	F	2762306	Roseivirgaceae		0	26	G1	257493	unclassified Aeromonas		0	17	G	2685905	Salicibibacter		0	2
0	1	G1	2640868	unclassified Acidiferrobacter		0	2	G	2268	Thermofilum		0	2	G	2375	Sporomusa		0	4	G	202949	Thermanaeromonas		0	59	G1	136843	Pseudomonas fluorescens group		0	1	S	1852022	Roseitalea porphyridii		0.01	101	G1	196816	unclassified Acinetobacter		0	37	G	1851	Saccharomonospora		7.98	137668
0	13	G	1069494	Trueperella		0.01	148	G	227388	Thermodesulfobium		0	6	G	2132	Spiroplasma		0	2	G	140458	Thermacetogenium		0.01	169	G1	136841	Pseudomonas aeruginosa group		0	1	G	1348508	Roseimicrobium		0.25	4465	G1	2684926	unclassified Acidovorax		0.01	127	G	1905344	Ruthenibacterium		0.01	99
0	45	G	2038	Tropheryma		0	1	S	1050	Thermochromatium tepidum		0	1	S	154	Spirochaeta thermophila		0	1	S	1763536	Thalassotalea crassostreae		0.01	91	G1	111527	pseudomallei group		0	16	F	1508635	Roseiflexaceae		0	1	G1	2640868	unclassified Acidiferrobacter		0.01	174	G	1263	Ruminococcus		0	1
0	10	S	162	Treponema phagedenis		0	14	S	2006	Thermobispora bispora		0	4	S	1335746	Spiribacter salinus		0	12	G	51668	Tetragenococcus		0	1	S	2511995	Pseudolysobacter antarcticus		0	34	G	841	Roseburia		0	27	G	1069494	Trueperella		0	2	F1	552397	Ruminococcaceae incertae sedis		0.76	13138
0	1	S	215591	Treponema caldarium		0	6	G	76632	Thermobacillus		0	44	S	93064	Sphingomonas koreensis		0	14	G	72763	Tessaracoccus		0	1	G	2035811	Pseudodesulfovibrio		0	13	G	1501226	Romboutsia		0	42	G	2038	Tropheryma		0	6	G	32207	Rothia		0	1
0	5	S	43948	Tolumonas auensis		0.01	110	G	28895	Thermoanaerobacterium		0	29	F	84566	Sphingobacteriaceae		0	4	S	392734	Terriglobus roseus		0	11	G	46205	Pseudobutyrivibrio		0	57	F	171550	Rikenellaceae		0	2	S	162	Treponema phagedenis		0	33	F	2762306	Roseivirgaceae		0	1
0	3	S	171437	Tistrella mobilis		0	13	G	1754	Thermoanaerobacter		0	4	O1	255728	Sphaerobacterineae		0	14	G	459532	Terribacillus		0.01	135	S	584	Proteus mirabilis		0	19	G	780	Rickettsia		0	3	S	43948	Tolumonas auensis		0	1	S	1852022	Roseitalea porphyridii		0	2
0	13	S	585455	Thiohalobacter thiocyanaticus		0	2	G	2023	Thermoactinomyces		0	1	G	84108	Slackia		0	8	G	2682228	Tepidiforma		0	13	F	171552	Prevotellaceae		0	10	G	29548	Rhodothermus		0	10	S	171437	Tistrella mobilis		0	1	F	1508635	Roseiflexaceae		0.02	371
0.02	242	S	80679	Thioflavicoccus mobilis		0	8	G	51668	Tetragenococcus		0	2	G	34093	Simkania		0	29	F	2760872	Tenuifilaceae		0	12	S	576610	Polynucleobacter necessarius		0	1	S	2728875	Rhodospirillaceae bacterium B3		0	1	G	41273	Tissierella		0	17	G	841	Roseburia		0.03	492
0	10	S	36861	Thiobacillus denitrificans		0	2	G	72763	Tessaracoccus		0	64	S	623	Shigella flexneri		0	5	S	82987	Tatumella ptyseos		0	3	F	49	Polyangiaceae		0	1	S	1069	Rhodomicrobium vannielii		0	12	S	926	Thiomonas intermedia		0	25	G	1501226	Romboutsia		0	29
0.01	152	S	1033854	Thioalkalivibrio sulfidiphilus		0	11	G	459532	Terribacillus		0	6	S	2018305	Shewanella bicestrii		0.15	2126	F	2005525	Tannerellaceae		0.01	81	S	891974	Plautia stali symbiont		0	67	G	1827	Rhodococcus		0	2	S	2267253	Thiomicrorhabdus indica		16.06	357777	F	171550	Rikenellaceae		0	1
0.01	103	G	270	Thermus		0	8	G	2682228	Tepidiforma		0	3	S	138074	Serratia symbiotica		0	3	G	862	Syntrophomonas		0	1	G	190323	Plantibacter		0	3	S	2683284	Rhodobacteraceae bacterium 9Alg 56		0	5	S	2211106	Thiomicrorhabdus aquaedulcis		0	4	G	780	Rickettsia		0	1
0	1	G	2019	Thermomonospora		0.02	320	S	82987	Tatumella ptyseos		0	19	G	970	Selenomonas		0	6	G	1129	Synechococcus		0	8	G	1372	Planococcus		0	6	G	379	Rhizobium		0	11	S	585455	Thiohalobacter thiocyanaticus		0	3	G	29548	Rhodothermus		0	5
0	30	G	499	Thermomicrobium		0.01	98	F	2005525	Tannerellaceae		0	1	G	286801	Segniliparus		0	8	G	2733	Symbiobacterium		0	1	G	118	Planctomyces		0	1	S	1336806	Reinekea forsetii		0	81	S	80679	Thioflavicoccus mobilis		0	6	S	1085	Rhodospirillum rubrum		0	1
0	1	G	2268	Thermofilum		0	4	G	862	Syntrophomonas		0	11	S	55206	Sediminispirochaeta smaragdinae		0.01	72	S	2584944	Sutterella faecalis		0	1	S	1238	Piscirickettsia salmonis		0	8	S	305	Ralstonia solanacearum		0	1	S	106634	Thioalkalivibrio versutus		0	93	G	1827	Rhodococcus		0.14	2501
0	22	G	227388	Thermodesulfobium		0	1	G	29526	Syntrophobacter		0	18	G	1203	Scytonema		0	1	G	57665	Sulfurospirillum		0	1	S	1295392	Photobacterium gaetbulicola		0	4	S	119394	Pseudothermotoga thermarum		0.01	242	S	1033854	Thioalkalivibrio sulfidiphilus		0	2	S	2745590	Rhodobacteraceae bacterium SC52		0	23
0	1	S	1050	Thermochromatium tepidum		0	1	G	1129	Synechococcus		0	8	G	2529408	Schaalia		0.01	99	S	1972068	Sulfurivermis fontis		0	20	S	38293	Photobacterium damselae		0	1	S	244566	Pseudomonas lurida		0	22	G	270	Thermus		0	4	S	2683284	Rhodobacteraceae bacterium 9Alg 56		0	41
0	18	S	2006	Thermobispora bispora		0	19	S	2584944	Sutterella faecalis		0	1	F	89374	Saprospiraceae		0	28	G	202746	Sulfurimonas		0	3	S	284016	Phenylobacterium zucineum		0.04	661	G1	136843	Pseudomonas fluorescens group		0	16	G	499	Thermomicrobium		0	9	S	582702	Rhodanobacter glycinis		0.01	206
0.04	661	G	28895	Thermoanaerobacterium		0.02	296	S	1972068	Sulfurivermis fontis		0	2	F	1055686	Sandaracinaceae		0	4	S	1620215	Sulfuricaulis limicola		0	6	G	33024	Phascolarctobacterium		0	1	G1	136842	Pseudomonas chlororaphis group		0	1	G	2268	Thermofilum		0	2	S	577	Raoultella terrigena		0	16
0	2	G	1754	Thermoanaerobacter		0	1	S	1620215	Sulfuricaulis limicola		0.14	2214	S	28901	Salmonella enterica		0	1	G	2689587	Suicoccus		0	2	S	69499	Petrotoga mobilis		0.01	155	G1	136841	Pseudomonas aeruginosa group		0	23	G	227388	Thermodesulfobium		0	8	S	305	Ralstonia solanacearum		0	2
0	2	G	2023	Thermoactinomyces		0	2	G	2689587	Suicoccus		0	4	S	1229727	Salipiger profundus		0.01	79	G	1883	Streptomyces		0	5	G	2603323	Petrocella		0.01	105	G1	111527	pseudomallei group		0	9	S	1741	Thermodesulfobacterium commune		0	1	G	1221880	Psychrobacillus		0	63
0	1	G	202949	Thermanaeromonas		0	1	S	83771	Succinivibrio dextrinosolvens		0.06	965	S	2183582	Saliniradius amylolyticus		0.2	2909	G	1301	Streptococcus		0	15	G	162289	Peptoniphilus		0	13	G	46205	Pseudobutyrivibrio		0	1	G	2304691	Thermoclostridium		0	1	S	128785	Pseudoxanthomonas mexicana		0	1
0	1	G	140458	Thermacetogenium		0.01	127	G	1883	Streptomyces		0	4	G	2685905	Salicibibacter		0	2	S	34105	Streptobacillus moniliformis		0	14	G	1649478	Pelolinea		0	1	S	161398	Pseudoalteromonas phenolica		0	3	S	1050	Thermochromatium tepidum		0	9	G1	136849	Pseudomonas syringae group		0	1
0	19	S	1763536	Thalassotalea crassostreae		0.2	3154	G	1301	Streptococcus		0	6	G	1851	Saccharomonospora		0	3	S	465721	Steroidobacter denitrificans		0	1	G	1253	Pediococcus		0	1	G	1743	Propionibacterium		0	25	S	2006	Thermobispora bispora		0	5	G1	136846	Pseudomonas stutzeri group		0	3
0	9	G	51668	Tetragenococcus		0	1	S	34105	Streptobacillus moniliformis		0.68	10983	G	1905344	Ruthenibacterium		0.02	329	G1	995085	Stenotrophomonas maltophilia group		0.01	224	S	1905730	Pectobacterium parmentieri		0.01	156	F	171552	Prevotellaceae		0.02	338	G	28895	Thermoanaerobacterium		0	1	G1	136845	Pseudomonas putida group		0	1
0	29	G	72763	Tessaracoccus		0	1	S	2211108	Sterolibacteriaceae bacterium J5B		0.02	255	G	1263	Ruminococcus		0	10	S	94	Stella humosa		0.04	557	G	2740557	Pauljensenia		0	1	S	82985	Pragia fontium		0	3	G	1754	Thermoanaerobacter		0	24	G1	136843	Pseudomonas fluorescens group		0	1
0	4	S	392734	Terriglobus roseus		0	31	S	465721	Steroidobacter denitrificans		0	12	F1	552397	Ruminococcaceae incertae sedis		0	2	G	2689589	Staphylospora		0	39	S	747	Pasteurella multocida		0	22	F	171551	Porphyromonadaceae		0	1	G	278993	Thermincola		0.01	189	G1	136841	Pseudomonas aeruginosa group		0	1
0	75	G	459532	Terribacillus		0.01	83	G1	995085	Stenotrophomonas maltophilia group		0	1	G	32207	Rothia		0.06	797	G	1279	Staphylococcus		0	13	G	543311	Parvimonas		0	2	F	49	Polyangiaceae		0	2	G	202949	Thermanaeromonas		0	40	G1	111527	pseudomallei group		0	13
0	2	G	2682228	Tepidiforma		0	8	S	94	Stella humosa		0	1	F	2762306	Roseivirgaceae		0	21	G	2375	Sporomusa		0	2	S	342950	Parashewanella spongiae		0	35	S	891974	Plautia stali symbiont		0	20	G	140458	Thermacetogenium		0	4	G	46205	Pseudobutyrivibrio		0	14
0	2	F	2760872	Tenuifilaceae		0	1	G	2689589	Staphylospora		0	1	S	1852022	Roseitalea porphyridii		0	27	G	2132	Spiroplasma		0	1	S	1084	Pararhodospirillum photometricum		0	10	G	1372	Planococcus		0	46	S	1763536	Thalassotalea crassostreae		0	1	S	516075	Providencia sneebia		0	4
0	4	S	82987	Tatumella ptyseos		0.04	681	G	1279	Staphylococcus		0	6	F	1508635	Roseiflexaceae		0	2	S	154	Spirochaeta thermophila		0	10	S	75105	Paraburkholderia caribensis		0	1	G	118	Planctomyces		0	6	G	51668	Tetragenococcus		0	40	S	585	Proteus vulgaris		0	1
0	35	S	1921510	Tardibacter chloracetimidivorans		0	1	G	283810	Stackebrandtia		0	1	S	159346	Roseibacterium elongatum		0	2	S	2054227	Sphingopyxis lindanitolerans		0	65	S	59814	Pantoea dispersa		0	1	S	1238	Piscirickettsia salmonis		0	16	G	72763	Tessaracoccus		0	10	S	584	Proteus mirabilis		0	1
0.04	592	F	2005525	Tannerellaceae		0	1	G	2375	Sporomusa		0	22	G	841	Roseburia		0	35	S	93064	Sphingomonas koreensis		0	7	F	2005523	Paludibacteraceae		0	2	S	1295392	Photobacterium gaetbulicola		0	75	G	459532	Terribacillus		0.01	319	F	171552	Prevotellaceae		0	1
0	1	G	43773	Syntrophus		0	9	G	2132	Spiroplasma		0	32	S	76731	Roseateles depolymerans		0	16	F	84566	Sphingobacteriaceae		0.04	571	G	44249	Paenibacillus		0	11	S	38293	Photobacterium damselae		0	3	G	2682228	Tepidiforma		0	52	F	171551	Porphyromonadaceae		0.01	174
0	8	G	862	Syntrophomonas		0	20	S	1335746	Spiribacter salinus		0	63	G	1501226	Romboutsia		0	33	O1	255728	Sphaerobacterineae		0.01	176	G	459786	Oscillibacter		0	16	S	284016	Phenylobacterium zucineum		0	4	F	2760872	Tenuifilaceae		0	4	F	49	Polyangiaceae		0.01	240
0	9	G	1129	Synechococcus		0	1	S	2054227	Sphingopyxis lindanitolerans		0.02	304	F	171550	Rikenellaceae		0	3	S	2683272	Spartinivicinus ruber		0	26	F	1892254	Oscillatoriaceae		0	2	S	221822	Phaeobacter inhibens		0.01	126	S	82987	Tatumella ptyseos		0	1	S	37448	Polaromonas vacuolata		0.04	626
0	1	G	2733	Symbiobacterium		0	26	F	84566	Sphingobacteriaceae		0	2	G	780	Rickettsia		0	1	O2	215910	Sorangiineae incertae sedis		0	38	S	1735038	Oryzomicrobium terrae		0	2	S	69499	Petrotoga mobilis		0.05	850	F	2005525	Tannerellaceae		0	33	S	891974	Plautia stali symbiont		0	1
0	1	S	2494234	Sutterella megalosphaeroides		0	1	S	273376	Sphaerochaeta coccoides		0	6	G	29548	Rhodothermus		0	1	S	1929246	Sodalis endosymbiont of Henestaris halophilus		0	1	G	69474	Orientia		0	1	G	2675229	Peribacillus		0	3	G	862	Syntrophomonas		0	1	G	673534	Plantactinospora		0	1
0	31	S	2584944	Sutterella faecalis		0	3	S	2683272	Spartinivicinus ruber		0	9	S	1085	Rhodospirillum rubrum		0	2	G	28105	Sinorhizobium		0	1	G	133925	Olsenella		0	17	G	162289	Peptoniphilus		0	4	G	1129	Synechococcus		0	16	G	1372	Planococcus		0.01	168
0.02	254	S	1972068	Sulfurivermis fontis		0	1	G	28105	Sinorhizobium		0	5	S	1076	Rhodopseudomonas palustris		0.01	171	S	623	Shigella flexneri		0	6	S	40137	Oligotropha carboxidovorans		0	4	G	1649478	Pelolinea		0	1	G	2733	Symbiobacterium		0	1	G	118	Planctomyces		0.01	163
0	1	G	202746	Sulfurimonas		0	1	G	34093	Simkania		0	51	G	1827	Rhodococcus		0	1	S	60961	Shewanella woodyi		0	2	G	46254	Oenococcus		0.01	96	S	1905730	Pectobacterium parmentieri		0	33	S	2584944	Sutterella faecalis		0	7	S	1295392	Photobacterium gaetbulicola		0	1
0	13	S	1620215	Sulfuricaulis limicola		0.22	3400	S	623	Shigella flexneri		0	5	S	2683284	Rhodobacteraceae bacterium 9Alg 56		0	1	S	60217	Shewanella violacea		0	3	F	1853231	Odoribacteraceae		0	73	G	2740557	Pauljensenia		0	4	G	57665	Sulfurospirillum		0	6	S	38293	Photobacterium damselae		0.03	505
0	14	G	2689587	Suicoccus		0	3	S	70864	Shewanella pealeana		0	3	G	379	Rhizobium		0	37	S	2018305	Shewanella bicestrii		0	3	G	182709	Oceanobacillus		0	15	S	747	Pasteurella multocida		0.01	262	S	1972068	Sulfurivermis fontis		0	11	S	284016	Phenylobacterium zucineum		0	25
0	2	S	83771	Succinivibrio dextrinosolvens		0	1	S	260364	Shewanella marisflavi		0	1	S	1336806	Reinekea forsetii		0	4	S	138074	Serratia symbiotica		0	1	S	1416627	Oceanisphaera profunda		0	2	G	543311	Parvimonas		0	9	G	202746	Sulfurimonas		0	27	G	33024	Phascolarctobacterium		0	5
0.01	208	G	1883	Streptomyces		0	63	S	2018305	Shewanella bicestrii		0	1	S	54291	Raoultella ornithinolytica		0	2	S	82996	Serratia plymuthica		0	1	S	1903694	Oceanisphaera avium		0	1	S	252970	Paraburkholderia phenoliruptrix		0	3	S	1620215	Sulfuricaulis limicola		0	2	S	221822	Phaeobacter inhibens		0	4
1.44	21969	G	1301	Streptococcus		0	2	S	38313	Shewanella algae		0	2	S	305	Ralstonia solanacearum		0	4	S	615	Serratia marcescens		0	1	G	1677050	Novibacillus		0	5	S	75105	Paraburkholderia caribensis		0	7	G	2689587	Suicoccus		0	4	S	69499	Petrotoga mobilis		0.02	278
0.01	110	S	2496847	Sterolibacteriaceae bacterium M52		0	14	S	138074	Serratia symbiotica		0	1	S	128785	Pseudoxanthomonas mexicana		0	2	S	47917	Serratia fonticola		0	36	G	1817	Nocardia		0	2	G	1763521	Paludisphaera		0.01	122	G	1883	Streptomyces		0	13	G	2603323	Petrocella		0	4
0	3	S	465721	Steroidobacter denitrificans		0	5	S	82996	Serratia plymuthica		0	2	S	119394	Pseudothermotoga thermarum		0	6	G	970	Selenomonas		0	9	S	1612173	Niveispirillum cyanobacteriorum		0	40	F	2005523	Paludibacteraceae		0.28	4948	G	1301	Streptococcus		0	1	S	309805	Persephonella marina		0	3
0	24	G1	995085	Stenotrophomonas maltophilia group		0	4	S	615	Serratia marcescens		0	7	G1	136846	Pseudomonas stutzeri group		0	1	G	286801	Segniliparus		0	28	S	44574	Nitrosomonas communis		0	4	G	1982251	Pahexavirus		0	58	S	465721	Steroidobacter denitrificans		0	1	S	1510150	Permianibacter aggregans		0	2
0	32	S	94	Stella humosa		0	47	G	970	Selenomonas		0	1	S	1499686	Pseudomonas saudiphocaensis		0	7	S	55206	Sediminispirochaeta smaragdinae		0	3	S	2706014	Nitratiruptor labii		0.04	560	G	44249	Paenibacillus		0.01	139	G1	995085	Stenotrophomonas maltophilia group		0	24	G	162289	Peptoniphilus		0	1
0.05	744	G	1279	Staphylococcus		0	4	G	286801	Segniliparus		0	30	G1	136843	Pseudomonas fluorescens group		0	12	G	1203	Scytonema		0	1	G	57494	Nesterenkonia		0	61	G	459786	Oscillibacter		0	30	S	94	Stella humosa		0	1	G	1649478	Pelolinea		0	6
0	2	G	283810	Stackebrandtia		0	12	S	55206	Sediminispirochaeta smaragdinae		0.03	429	G1	136841	Pseudomonas aeruginosa group		0.02	289	G	2529408	Schaalia		0	2	S	33994	Neorickettsia helminthoeca		0	16	F	1892254	Oscillatoriaceae		0	1	G	2689589	Staphylospora		0.01	285	S	1905730	Pectobacterium parmentieri		0.01	189
0.01	108	G	2132	Spiroplasma		0	17	G	1203	Scytonema		0	17	G1	111527	pseudomallei group		0	12	G	60919	Sanguibacter		0	1	G	2675232	Neobacillus		0	7	S	1735038	Oryzomicrobium terrae		0.1	1776	G	1279	Staphylococcus		0	65	G	2740557	Pauljensenia		0	15
0	9	S	154	Spirochaeta thermophila		0	5	G	60919	Sanguibacter		0	2	G	2035811	Pseudodesulfovibrio		0.32	4502	S	28901	Salmonella enterica		0	3	S	2052837	Neisseriaceae bacterium DSM 100970		0	2	G	125287	Ornithinimicrobium		0	3	G	283810	Stackebrandtia		0	5	S	1823760	Pasteurellaceae bacterium RH1A		0	5
0	1	S	252967	Spirochaeta perfilievii		9.64	148484	S	28901	Salmonella enterica		0	3	G	46205	Pseudobutyrivibrio		0	1	S	54736	Salmonella bongori		0	15	S	487	Neisseria meningitidis		0	55	G	69474	Orientia		0	1	G	1569	Sporosarcina		0	2	S	97481	Pasteurella skyensis		0	28
0	1	S	46355	Spirochaeta africana		0	66	S	54736	Salmonella bongori		0	1	S	298657	Pseudoalteromonas spongiae		0	8	S	1229727	Salipiger profundus		0	2	G	53460	Nakamurella		0	2	G	133925	Olsenella		0	3	G	2375	Sporomusa		0	108	S	747	Pasteurella multocida		0	25
0	26	S	1335746	Spiribacter salinus		0	6	S	1229727	Salipiger profundus		0	1	G	1152	Pseudanabaena		0	1	G	168694	Salinispora		0	58	G	2093	Mycoplasma		0	1	S	40137	Oligotropha carboxidovorans		0	15	G	2132	Spiroplasma		0	3	S	208216	Parvularcula bermudensis		0	1
0	13	S	386874	Sphingomonas sediminicola		0.34	5286	S	2183582	Saliniradius amylolyticus		0	1	F	1471398	Prolixibacteraceae		0.51	7242	S	2183582	Saliniradius amylolyticus		0	1	G	670516	Mycobacteroides		0.01	156	F	1853231	Odoribacteraceae		0	3	S	154	Spirochaeta thermophila		0	6	G	543311	Parvimonas		0	9
0	19	F	84566	Sphingobacteriaceae		0	1	G	2685905	Salicibibacter		0.08	1295	F	171552	Prevotellaceae		0	12	G	1851	Saccharomonospora		0.01	87	G	1763	Mycobacterium		0	2	G	182709	Oceanobacillus		0	1	S	46355	Spirochaeta africana		0	2	S	1084	Pararhodospirillum photometricum		0	4
0	15	S	34103	Sphaerotilus natans		0	6	G	1851	Saccharomonospora		0	28	F	171551	Porphyromonadaceae		0.03	398	G	1905344	Ruthenibacterium		0	3	F	2005473	Muribaculaceae		0	1	S	1903694	Oceanisphaera avium		0	6	S	1335746	Spiribacter salinus		0	1	S	1755811	Paraphotobacterium marinum		0	2
0	1	O1	255728	Sphaerobacterineae		0.01	90	G	1905344	Ruthenibacterium		0	4	F	49	Polyangiaceae		0.03	471	G	1263	Ruminococcus		0.01	225	G	1161127	Murdochiella		0	61	G	1677050	Novibacillus		0	18	S	653931	Sphingomonas alpina		0	2	S	2579971	Paraoceanicella profunda		0.03	474
0	1	S	1929246	Sodalis endosymbiont of Henestaris halophilus		0.03	460	G	1263	Ruminococcus		0	1	S	37448	Polaromonas vacuolata		0	8	F1	552397	Ruminococcaceae incertae sedis		0	1	S	90736	Moritella marina		0	7	G	1177	Nostoc		0	16	F	84566	Sphingobacteriaceae		0	1	G	83551	Parachlamydia		0	19
0	1	S	187101	Sneathia amnii		0	7	F1	552397	Ruminococcaceae incertae sedis		0	3	S	891974	Plautia stali symbiont		0	1	G	32207	Rothia		0.01	151	S	582	Morganella morganii		0	2	G	2013	Nocardiopsis		0	4	S	34103	Sphaerotilus natans		0	2	S	92647	Paraburkholderia tropica		0	4
0	22	G	28105	Sinorhizobium		0	1	G	42255	Rubrobacter		0	8	G	1372	Planococcus		0	4	G	1348508	Roseimicrobium		0	1	S	2283318	Moraxellaceae bacterium HYN0046		0	3	G	1839	Nocardioides		0	1	O1	255728	Sphaerobacterineae		0	2	S	75105	Paraburkholderia caribensis		0	23
0	5	S	2109915	Simplicispira suum		0	8	G	32207	Rothia		0	2	G	118	Planctomyces		0	11	F	1508635	Roseiflexaceae		0	2	S	29433	Moraxella ovis		0	11	G	1817	Nocardia		0	1	O2	215910	Sorangiineae incertae sedis		0	24	S	59814	Pantoea dispersa		0	1
0	1	G	34093	Simkania		0	1	S	1852022	Roseitalea porphyridii		0	2	S	1295392	Photobacterium gaetbulicola		0.01	157	G	841	Roseburia		0	1	S	34062	Moraxella osloensis		0	20	S	1612173	Niveispirillum cyanobacteriorum		0	4	S	2233999	Skermanella pratensis		0	21	F	2005523	Paludibacteraceae		0	13
0.01	194	S	623	Shigella flexneri		0	11	F	1508635	Roseiflexaceae		0	2	S	38293	Photobacterium damselae		0	32	S	76731	Roseateles depolymerans		0	4	G	2050	Mobiluncus		0	1	S	1231	Nitrosospira multiformis		0	1	G	28105	Sinorhizobium		0	1	G	651660	Paenisporosarcina		0	4
0	1	S	60217	Shewanella violacea		0	35	G	841	Roseburia		0	4	S	284016	Phenylobacterium zucineum		0	12	G	1501226	Romboutsia		0	1	G	29404	Microlunatus		0.02	376	S	44574	Nitrosomonas communis		0	2	S	2109915	Simplicispira suum		0.02	362	G	44249	Paenibacillus		0	1
0.01	97	S	2018305	Shewanella bicestrii		0	32	S	76731	Roseateles depolymerans		0	27	G	33024	Phascolarctobacterium		0.01	187	F	171550	Rikenellaceae		0	4	F	1892252	Microcoleaceae		0	4	S	2706014	Nitratiruptor labii		0	4	G	34093	Simkania		0	4	S	1032623	Otariodibacter oris		0	1
0	1	S	1028752	Shewanella aestuarii		0	4	G	1501226	Romboutsia		0	3	S	221822	Phaeobacter inhibens		0	8	G	780	Rickettsia		0	1	G	1269	Micrococcus		0.01	91	S	2052837	Neisseriaceae bacterium DSM 100970		0	1	S	1915309	Silvanigrella aquatica		0.01	189	G	459786	Oscillibacter		0	1
0	23	S	138074	Serratia symbiotica		0.01	199	F	171550	Rikenellaceae		0	7	S	69499	Petrotoga mobilis		0	15	G	29548	Rhodothermus		0	4	S	1704499	Methylovulum psychrotolerans		0	11	S	487	Neisseria meningitidis		0.06	1129	S	623	Shigella flexneri		0	19	F	1892254	Oscillatoriaceae		0	3
0	6	S	82996	Serratia plymuthica		0	6	G	780	Rickettsia		0	10	G	2603323	Petrocella		0	14	S	1085	Rhodospirillum rubrum		0	17	S	417	Methylomonas clara		0	1	G	63742	Natrialba		0.01	133	S	2018305	Shewanella bicestrii		0	6	S	1735038	Oryzomicrobium terrae		0	4
0	16	G	970	Selenomonas		0	4	G	29548	Rhodothermus		0	14	G	162289	Peptoniphilus		0	1	S	2728875	Rhodospirillaceae bacterium B3		1.16	18186	G	2675233	Metabacillus		0	3	G	53460	Nakamurella		0	11	S	138074	Serratia symbiotica		0	3	G	125287	Ornithinimicrobium		0	1
0	1	S	55206	Sediminispirochaeta smaragdinae		0	7	S	1085	Rhodospirillum rubrum		0	4	G	1649478	Pelolinea		0	2	S	1069	Rhodomicrobium vannielii		0	1	F	1334117	Melioribacteraceae		0	4	F	31	Myxococcaceae		0	6	S	82996	Serratia plymuthica		0	1	S	40137	Oligotropha carboxidovorans		0	26
0	68	G	1203	Scytonema		0	2	S	1069	Rhodomicrobium vannielii		0.01	82	S	1905730	Pectobacterium parmentieri		0.01	124	G	1827	Rhodococcus		0.01	138	G	65551	Meiothermus		0	39	G	2093	Mycoplasma		0	1	S	615	Serratia marcescens		0	1	S	90245	Oligella urethralis		0	44
0	18	G	2529408	Schaalia		0.01	79	G	1827	Rhodococcus		0	30	G	2740557	Pauljensenia		0	4	S	2683284	Rhodobacteraceae bacterium 9Alg 56		0.18	2875	G	906	Megasphaera		0	71	G	1763	Mycobacterium		0	10	G	970	Selenomonas		0	16	G	46254	Oenococcus		0	6
0	1	G	60919	Sanguibacter		0	4	S	2683284	Rhodobacteraceae bacterium 9Alg 56		0	7	S	1823760	Pasteurellaceae bacterium RH1A		0	1	S	575	Raoultella planticola		0	5	G	158846	Megamonas		0	5	F	2005473	Muribaculaceae		0	2	S	55206	Sediminispirochaeta smaragdinae		0.01	124	F	1853231	Odoribacteraceae		0.01	248
0.27	4131	S	28901	Salmonella enterica		0	1	S	582702	Rhodanobacter glycinis		0	4	S	97481	Pasteurella skyensis		0	2	S	54291	Raoultella ornithinolytica		0.93	14621	G	2316020	Mediterraneibacter		0	7	G	1161127	Murdochiella		0	33	G	1203	Scytonema		0	15	G	182709	Oceanobacillus		0	1
0	1	S	54736	Salmonella bongori		0	2	G	379	Rhizobium		0.01	102	S	747	Pasteurella multocida		0	6	S	305	Ralstonia solanacearum		0	1	G	10509	Mastadenovirus		0	12	S	582	Morganella morganii		0	19	G	2529408	Schaalia		0	1	S	1903694	Oceanisphaera avium		0.01	143
0	7	S	1229727	Salipiger profundus		0	2	S	54291	Raoultella ornithinolytica		0	1	S	208216	Parvularcula bermudensis		0	1	G	1221880	Psychrobacillus		0.42	6641	G	2717089	Massilistercora		0	3	S	29433	Moraxella ovis		0	1	F	1055686	Sandaracinaceae		0	1	G	1677050	Novibacillus		0	2
0	2	F	1970190	Salinivirgaceae		0	2	S	305	Ralstonia solanacearum		0	3	G	543311	Parvimonas		0	1	S	128785	Pseudoxanthomonas mexicana		0	5	S	1921087	Mariprofundus ferrinatatus		0	4	G	2050	Mobiluncus		3.88	69293	S	28901	Salmonella enterica		0	36	G	1817	Nocardia		0	1
1.06	16234	S	2183582	Saliniradius amylolyticus		0	1	S	119394	Pseudothermotoga thermarum		0	2	S	1755811	Paraphotobacterium marinum		0	33	S	119394	Pseudothermotoga thermarum		0	17	G	2005380	Mariniblastus		0	4	G	1873	Micromonospora		0	50	S	54736	Salmonella bongori		0	53	S	1612173	Niveispirillum cyanobacteriorum		0	7
0	2	G	235888	Salinibacterium		0	19	G1	136849	Pseudomonas syringae group		0	1	S	2579971	Paraoceanicella profunda		0	2	G	1847	Pseudonocardia		0	1	S	37487	Marichromatium purpuratum		0	3	G	29404	Microlunatus		0	1	F	1970190	Salinivirgaceae		0	44	S	44574	Nitrosomonas communis		0	74
0	1	G	2685905	Salicibibacter		0	11	G1	136846	Pseudomonas stutzeri group		0	1	S	1545044	Paracoccus sanguinis		0	3	G1	136846	Pseudomonas stutzeri group		0.06	864	G	252965	Mahella		0	1	F	1892252	Microcoleaceae		0.81	14544	S	2183582	Saliniradius amylolyticus		0	5	G	57494	Nesterenkonia		0	1
0	38	G	1851	Saccharomonospora		0	5	S	1499686	Pseudomonas saudiphocaensis		0	2	S	59814	Pantoea dispersa		0	1	G1	136845	Pseudomonas putida group		0	6	G	1637257	Mageeibacillus		0	1	G	1269	Micrococcus		0	1	G	45669	Salinicoccus		0	1	S	33994	Neorickettsia helminthoeca		0	3
0.01	140	G	1905344	Ruthenibacterium		0	2	G1	136845	Pseudomonas putida group		0	1	G	1763521	Paludisphaera		0.01	73	G1	136843	Pseudomonas fluorescens group		0	5	G	400634	Lysinibacillus		0	4	S	1704499	Methylovulum psychrotolerans		0	2	G	2685905	Salicibibacter		0	6	G	1525371	Neorhizobium		0	2
0	58	G	1263	Ruminococcus		0	1	S	122355	Pseudomonas psychrophila		0	25	F	2005523	Paludibacteraceae		0	1	S	219572	Pseudomonas antarctica		0	1	G	518753	Luteolibacter		0	2	G	2093783	Methylomusa		0	44	G	1851	Saccharomonospora		0	1	G	112987	Neochlamydia		0	12
0	6	F1	552397	Ruminococcaceae incertae sedis		0	74	G1	136843	Pseudomonas fluorescens group		0	3	G	1982251	Pahexavirus		0.02	308	G1	136841	Pseudomonas aeruginosa group		0	5	F1	1655488	Luna cluster		0	7	S	417	Methylomonas clara		0.02	285	G	1905344	Ruthenibacterium		0	5	S	2052837	Neisseriaceae bacterium DSM 100970		0	1
0	8	G	32207	Rothia		0.05	711	G1	136841	Pseudomonas aeruginosa group		0.02	362	G	44249	Paenibacillus		0.01	81	G1	111527	pseudomallei group		0	11	G	1637	Listeria		0	3	S	39775	Methylomicrobium album		0.05	973	G	1263	Ruminococcus		0	35	S	487	Neisseria meningitidis		0	22
0	1	F	2762306	Roseivirgaceae		0	55	G1	111527	pseudomallei group		0	9	S	1032623	Otariodibacter oris		0	4	S	2511995	Pseudolysobacter antarcticus		0	2	G	2742598	Limosilactobacillus		0	10	S	270351	Methylobacterium aquaticum		0	6	F1	552397	Ruminococcaceae incertae sedis		0	17	G	191291	Nautilia		0	3
0	15	F	1508635	Roseiflexaceae		0	34	G	46205	Pseudobutyrivibrio		0.01	104	G	459786	Oscillibacter		0	23	G	46205	Pseudobutyrivibrio		0	5	G	1243	Leuconostoc		0.82	12711	G	2675233	Metabacillus		0	5	G	32207	Rothia		0	3	G	53460	Nakamurella		0	81
0.01	122	G	841	Roseburia		0	2	S	176102	Pseudoalteromonas agarivorans		0	11	F	1892254	Oscillatoriaceae		0	2	S	151081	Pseudoalteromonas ruthenica		0	1	S	157688	Leptotrichia hofstadii		0	6	F	1334117	Melioribacteraceae		0	2	F	1508635	Roseiflexaceae		0	1	F	31	Myxococcaceae		0	1
0	17	G	1501226	Romboutsia		0	3	G	1742993	Pseudarthrobacter		0	3	S	1735038	Oryzomicrobium terrae		0	1	G	1152	Pseudanabaena		0	1	S	172	Leptospira biflexa		0.01	84	G	65551	Meiothermus		0.01	106	G	841	Roseburia		0.01	138	G	2093	Mycoplasma		0	1
0	6	F	171550	Rikenellaceae		0	5	G	1152	Pseudanabaena		0	1	G	69474	Orientia		0.1	1464	S	584	Proteus mirabilis		0	4	G	175304	Lentibacillus		33.97	526877	G	906	Megasphaera		0	2	S	76731	Roseateles depolymerans		0	1	G	1866885	Mycolicibacterium		0	4
0	7	G	780	Rickettsia		0.01	186	S	584	Proteus mirabilis		0	10	G	133925	Olsenella		0	16	F	1471398	Prolixibacteraceae		0	1	S	45067	Legionella lansingensis		0.34	5252	G	2316020	Mediterraneibacter		0	11	G	1501226	Romboutsia		0	40	G	1763	Mycobacterium		0	12
0	3	S	1076	Rhodopseudomonas palustris		0	1	F	1471398	Prolixibacteraceae		0	7	S	40137	Oligotropha carboxidovorans		0.05	747	F	171552	Prevotellaceae		0.01	180	S	83655	Leclercia adecarboxylata		0.01	128	G	2717089	Massilistercora		0	6	F	171550	Rikenellaceae		0	16	F	2005473	Muribaculaceae		0	1
0.01	100	G	1827	Rhodococcus		0.02	242	F	171552	Prevotellaceae		0	7	G	46254	Oenococcus		0	3	S	82985	Pragia fontium		0	1	G	41707	Lawsonia		0	1	S	1921087	Mariprofundus ferrinatatus		0	14	G	780	Rickettsia		0	92	G	1161127	Murdochiella		0	3
0	15	S	2683284	Rhodobacteraceae bacterium 9Alg 56		0	2	F	171551	Porphyromonadaceae		0.01	164	F	1853231	Odoribacteraceae		0	33	F	171551	Porphyromonadaceae		0	7	S	47671	Lautropia mirabilis		0	1	S	1921086	Mariprofundus aestuarium		0	7	G	29548	Rhodothermus		0	1	S	90736	Moritella marina		0	1
0	1	S	1336806	Reinekea forsetii		0	16	S	576610	Polynucleobacter necessarius		0	3	G	182709	Oceanobacillus		0	8	S	576610	Polynucleobacter necessarius		0	23	S	168471	Laribacter hongkongensis		0	2	S	1821621	Marinobacterium aestuarii		0	2	S	2728875	Rhodospirillaceae bacterium B3		0	67	S	582	Morganella morganii		0	1
0	3	S	305	Ralstonia solanacearum		0	6	F	49	Polyangiaceae		0	1	S	1416627	Oceanisphaera profunda		0	22	F	49	Polyangiaceae		0.02	278	G	2767353	Lancefieldella		0	6	S	1420916	Marinobacter similis		0.01	156	G	1827	Rhodococcus		0	23	G	2050	Mobiluncus		0	36
0	1	G	1221880	Psychrobacillus		0	10	S	37448	Polaromonas vacuolata		0	3	G	1817	Nocardia		0	1	S	37448	Polaromonas vacuolata		0	2	G	1357	Lactococcus		0	3	F	558415	Marinilabiliaceae		0	1	S	2748098	Rhodobacteraceae bacterium RR4-56		0	1	G	1873	Micromonospora		0.01	133
0	1	S	119394	Pseudothermotoga thermarum		0.02	305	S	891974	Plautia stali symbiont		0	35	S	1612173	Niveispirillum cyanobacteriorum		0	1	S	891974	Plautia stali symbiont		0.01	129	G	1578	Lactobacillus		0.07	1148	G	252965	Mahella		0	7	S	2683284	Rhodobacteraceae bacterium 9Alg 56		0	15	G	29404	Microlunatus		0	24
0	1	G1	136849	Pseudomonas syringae group		0	34	G	1372	Planococcus		0.01	89	S	44574	Nitrosomonas communis		0	4	G	1372	Planococcus		0.01	84	G	2767842	Lactiplantibacillus		0	2	G	1637257	Mageeibacillus		0	1	G	33886	Rathayibacter		0	4	F	1892252	Microcoleaceae		0	15
0	10	G1	136846	Pseudomonas stutzeri group		0	1	G	1649480	Planctopirus		0	1	S	2706014	Nitratiruptor labii		0	3	S	1883414	Pistricoccus aurantiacus		0	33	G	2719231	Lacrimispora		0	4	S	2698682	Lysobacter oculi		0	1	S	575	Raoultella planticola		0	3	G	1269	Micrococcus		0	73
0	1	G1	136845	Pseudomonas putida group		0	5	G	118	Planctomyces		0	1	G	57494	Nesterenkonia		0	1	G	666508	Phycisphaera		0.02	250	G	28050	Lachnospira		0	2	S	262324	Lysobacter gummosus		0	1	S	305	Ralstonia solanacearum		0	1	G	33882	Microbacterium		0	5
0.01	135	G1	136843	Pseudomonas fluorescens group		0	5	S	1295392	Photobacterium gaetbulicola		0	21	G	1525371	Neorhizobium		0	4	S	1295392	Photobacterium gaetbulicola		0.03	394	G	1506553	Lachnoclostridium		0	9	G	400634	Lysinibacillus		0	1	G	1221880	Psychrobacillus		0	2	S	1704499	Methylovulum psychrotolerans		0	7
0	1	G1	136842	Pseudomonas chlororaphis group		0.01	159	S	38293	Photobacterium damselae		0	1	G	112987	Neochlamydia		0	18	S	38293	Photobacterium damselae		0	7	G	1164882	Lachnoanaerobaculum		0	3	G	518753	Luteolibacter		0	2	S	119394	Pseudothermotoga thermarum		0	10	G	2093783	Methylomusa		0	5
0.02	363	G1	136841	Pseudomonas aeruginosa group		0	2	S	284016	Phenylobacterium zucineum		0	3	S	2052837	Neisseriaceae bacterium DSM 100970		0	6	S	284016	Phenylobacterium zucineum		0	7	G	1129704	Kyrpidia		0	5	F1	1655488	Luna cluster		0	1	G	1847	Pseudonocardia		0	16	S	417	Methylomonas clara		0	1
0.03	400	G1	111527	pseudomallei group		0	18	G	33024	Phascolarctobacterium		0	25	G	53460	Nakamurella		0.01	151	G	33024	Phascolarctobacterium		0	1	G	1274351	Kroppenstedtia		0	11	G	1637	Listeria		0	6	G1	136849	Pseudomonas syringae group		0	11	S	114616	Methylobacterium nodulans		0	3
0	10	S	2511995	Pseudolysobacter antarcticus		0	3	S	69499	Petrotoga mobilis		0	50	G	2093	Mycoplasma		0	1	G	181085	Phaeovirus		0	69	S	208223	Kosakonia cowanii		0	4	G	2767888	Liquorilactobacillus		0	7	G1	136846	Pseudomonas stutzeri group		0	1	G	570266	Methanocella		0	1
0	42	G	46205	Pseudobutyrivibrio		0	72	G	2603323	Petrocella		0	3	G	1866885	Mycolicibacterium		0	7	S	221822	Phaeobacter inhibens		0	1	S	551989	Kosakonia arachidis		0	3	G	2742598	Limosilactobacillus		0	1	S	1499686	Pseudomonas saudiphocaensis		0.59	13178	G	2675233	Metabacillus		0	2
0.01	112	S	585	Proteus vulgaris		0	1	G	2766927	Persicimonas		0	49	G	1763	Mycobacterium		0.02	329	G	2603323	Petrocella		0	1	F	224464	Kofleriaceae		0.01	90	G	1243	Leuconostoc		0	1	S	122355	Pseudomonas psychrophila		0	32	G	65551	Meiothermus		0	57
0	14	S	584	Proteus mirabilis		0	41	G	162289	Peptoniphilus		0	16	F	2005473	Muribaculaceae		0	1	G	2766927	Persicimonas		0	2	G	57493	Kocuria		0	14	G	175304	Lentibacillus		0	87	G1	136843	Pseudomonas fluorescens group		0.01	146	G	906	Megasphaera		0	5
0	75	F	171552	Prevotellaceae		0	1	G	365348	Pelosinus		0.01	118	G	1161127	Murdochiella		0	1	G	162289	Peptoniphilus		0.01	225	S	244366	Klebsiella variicola		0	1	S	2005262	Legionella endosymbiont of Polyplax serrata		0.03	529	G1	136841	Pseudomonas aeruginosa group		0	40	G	158846	Megamonas		0	1
0	10	S	82985	Pragia fontium		0	2	G	1649478	Pelolinea		0	6	S	582	Morganella morganii		0	7	G	1649478	Pelolinea		0.33	5132	S	573	Klebsiella pneumoniae		0	19	S	83655	Leclercia adecarboxylata		0.03	585	G1	111527	pseudomallei group		1.81	40266	G	2316020	Mediterraneibacter		0	40
0	1	F	171551	Porphyromonadaceae		0	71	G	18	Pelobacter		0	4	S	29433	Moraxella ovis		0.01	207	S	1905730	Pectobacterium parmentieri		0	56	S	571	Klebsiella oxytoca		0	6	S	47671	Lautropia mirabilis		0	3	S	2511995	Pseudolysobacter antarcticus		0	67	G	2717089	Massilistercora		0	2
0	23	S	576610	Polynucleobacter necessarius		0	1	G	1253	Pediococcus		0	5	S	480	Moraxella catarrhalis		0.07	1041	G	2740557	Pauljensenia		0	32	S	1134687	Klebsiella michiganensis		0	5	S	168471	Laribacter hongkongensis		0	2	G	2035811	Pseudodesulfovibrio		0	8	S	1141883	Massilia putida		0	9
0	26	F	49	Polyangiaceae		0.03	432	S	1905730	Pectobacterium parmentieri		0	2	G	2050	Mobiluncus		0	16	S	747	Pasteurella multocida		0.02	238	S	548	Klebsiella aerogenes		0	21	G	2767353	Lancefieldella		0	19	G	46205	Pseudobutyrivibrio		0	5	S	1921087	Mariprofundus ferrinatatus		0	21
0	3	S	37448	Polaromonas vacuolata		0	9	S	97481	Pasteurella skyensis		0	1	G	1873	Micromonospora		0	10	G	543311	Parvimonas		0	1	G	1921784	Kiritimatiella		0	2	G	1357	Lactococcus		0	2	S	176102	Pseudoalteromonas agarivorans		0	1	S	1821621	Marinobacterium aestuarii		0	2
0	10	S	891974	Plautia stali symbiont		0.01	100	S	747	Pasteurella multocida		0	3	F	1892252	Microcoleaceae		0	1	S	342950	Parashewanella spongiae		0	1	G	227979	Jeotgalicoccus		0.04	588	G	1578	Lactobacillus		0.02	292	S	584	Proteus mirabilis		0	1	S	37487	Marichromatium purpuratum		0.05	939
0	7	G	1372	Planococcus		0	1	S	208216	Parvularcula bermudensis		0	2	G	33882	Microbacterium		0	1	G	665568	Paraoerskovia		0	4	S	1810504	Immundisolibacter cernigliae		0.01	128	G	2767842	Lactiplantibacillus		0	1	F	1471398	Prolixibacteraceae		0	2	S	85404	Mannheimia varigena		0	3
0	2	G	1649480	Planctopirus		0	2	G	543311	Parvimonas		0	1	S	1704499	Methylovulum psychrotolerans		0	3	S	2579971	Paraoceanicella profunda		0	1	F	795749	Ignavibacteriaceae		0.01	103	G	2719231	Lacrimispora		0	41	F	171552	Prevotellaceae		0	6	S	75985	Mannheimia haemolytica		0	1
0	8	S	1238	Piscirickettsia salmonis		0	1	S	342950	Parashewanella spongiae		0	15	S	417	Methylomonas clara		0	3	S	266	Paracoccus denitrificans		0	1	S	1427356	Hyphomicrobium nitrativorans		0.04	677	G	28050	Lachnospira		0	1	S	82985	Pragia fontium		0.43	9603	G	252965	Mahella		0	2
0	14	S	1295392	Photobacterium gaetbulicola		0.01	155	G	196082	Parascardovia		0	1	S	39775	Methylomicrobium album		0	4	S	75105	Paraburkholderia caribensis		0	1	S	2602015	Hypericibacter terrae		0.89	13800	G	1506553	Lachnoclostridium		0	2	F	171551	Porphyromonadaceae		0	6	S	55518	Magnetospirillum gryphiswaldense		0	9
0	19	S	38293	Photobacterium damselae		0	2	S	1755811	Paraphotobacterium marinum		0.01	101	S	270351	Methylobacterium aquaticum		0	10	S	59814	Pantoea dispersa		0	43	F	1853232	Hymenobacteraceae		0	25	G	1164882	Lachnoanaerobaculum		0	1	G	1434032	Pontimonas		0	12	G	1637257	Mageeibacillus		0.42	7194
0.01	100	S	284016	Phenylobacterium zucineum		0	12	S	2579971	Paraoceanicella profunda		0	1	G	41980	Metallosphaera		0	2	S	573737	Pandoraea oxalativorans		0	1	S	297	Hydrogenophilus thermoluteolus		0	1	S	376174	Labrys neptuniae		0	4	S	576610	Polynucleobacter necessarius		0	2	G	400634	Lysinibacillus		0	5
0	16	G	33024	Phascolarctobacterium		0	1	S	326544	Paraglaciecola psychrophila		0.43	6896	G	2675233	Metabacillus		0	1	G	1763521	Paludisphaera		0	15	S	1763535	Hydrogenophaga crassostreae		0	6	G	1129704	Kyrpidia		0	10	F	49	Polyangiaceae		0	5	G	518753	Luteolibacter		1.48	25497
0	7	S	221822	Phaeobacter inhibens		0	10	S	147645	Paracoccus yeei		0	1	S	1236046	Mesotoga infera		0	11	F	2005523	Paludibacteraceae		0	6	G	1649459	Hungatella		0	1	G	1274351	Kroppenstedtia		0	1	S	37448	Polaromonas vacuolata		0	2	S	418701	Litoricola lipolytica		0.01	202
0	69	G	2603323	Petrocella		0	1	S	1545044	Paracoccus sanguinis		0	1	F	1334117	Melioribacteraceae		0.03	409	G	44249	Paenibacillus		0	42	G	2304692	Hungateiclostridium		0	2	S	153496	Kozakia baliensis		0.01	177	S	891974	Plautia stali symbiont		0	10	G	1637	Listeria		0	5
0	2	S	309805	Persephonella marina		0	6	S	75105	Paraburkholderia caribensis		0.01	118	G	65551	Meiothermus		0.02	258	G	459786	Oscillibacter		0	1	G	84404	Hippea		0	16	S	208223	Kosakonia cowanii		0	3	G	1372	Planococcus		0	2	G	2742598	Limosilactobacillus		0	10
0	1	G	2675229	Peribacillus		0	8	S	59814	Pantoea dispersa		0.01	237	G	906	Megasphaera		0	20	F	1892254	Oscillatoriaceae		0	3	G	79598	Heliorestis		0	13	F	224464	Kofleriaceae		0	1	S	1238	Piscirickettsia salmonis		0	1	G	1676651	Limnochorda		0	1
0	10	G	162289	Peptoniphilus		0	3	G	1763521	Paludisphaera		0	9	G	158846	Megamonas		0	5	S	1735038	Oryzomicrobium terrae		0.01	161	G	209	Helicobacter		0	1	G	57493	Kocuria		0	3	S	1295392	Photobacterium gaetbulicola		0	44	G	1243	Leuconostoc		0.06	986
0	4	G	1649478	Pelolinea		0	2	F	2005523	Paludibacteraceae		2.07	33307	G	2316020	Mediterraneibacter		0	1	G	69474	Orientia		0	2	S	927	Halothiobacillus neapolitanus		0	28	S	244366	Klebsiella variicola		0	50	S	38293	Photobacterium damselae		0	1	S	157688	Leptotrichia hofstadii		0	1
0.03	398	S	1905730	Pectobacterium parmentieri		0	11	G	1849828	Paeniclostridium		0.01	166	G	2717089	Massilistercora		0	31	G	133925	Olsenella		0	2	G	32636	Halothermothrix		0.07	1068	S	573	Klebsiella pneumoniae		0	12	S	284016	Phenylobacterium zucineum		0	13	S	2564040	Leptospira tipperaryensis		0	12
0	1	S	78398	Pectobacterium odoriferum		0.02	287	G	44249	Paenibacillus		0	3	S	1921087	Mariprofundus ferrinatatus		0	8	S	40137	Oligotropha carboxidovorans		0	1	S	1052	Halorhodospira halochloris		0	13	S	571	Klebsiella oxytoca		0	5	G	2603323	Petrocella		0	2	S	172	Leptospira biflexa		0	45
0	42	G	2740557	Pauljensenia		0	2	S	1032623	Otariodibacter oris		0	1	S	37487	Marichromatium purpuratum		0	3	G	46254	Oenococcus		0	18	S	97084	Halobacteriovorax marinus		0	2	S	1134687	Klebsiella michiganensis		0	28	G	162289	Peptoniphilus		0	9	G	175304	Lentibacillus		0	2
0	2	S	97481	Pasteurella skyensis		0.01	152	G	459786	Oscillibacter		0	18	S	75985	Mannheimia haemolytica		0.1	1410	F	1853231	Odoribacteraceae		0	16	S	2518989	Halieaceae bacterium IMCC3088		0.01	101	S	548	Klebsiella aerogenes		0	3	G	2743582	Peptacetobacter		0	1	S	446	Legionella pneumophila		0	2
0.01	83	S	747	Pasteurella multocida		0	8	F	1892254	Oscillatoriaceae		0.04	598	G	252965	Mahella		0	7	S	94625	Ochrobactrum intermedium		0	46	S	727	Haemophilus influenzae		0	1	G	2063	Kitasatospora		0	1	G	365348	Pelosinus		0	96	S	83655	Leclercia adecarboxylata		0	6
0	2	S	208216	Parvularcula bermudensis		0	3	S	1735038	Oryzomicrobium terrae		0	5	S	55518	Magnetospirillum gryphiswaldense		0	1	G	182709	Oceanobacillus		0	42	G	1195526	Gryllotalpicola		0	3	G	1921784	Kiritimatiella		0	5	G	1649478	Pelolinea		0	1	S	47671	Lautropia mirabilis		0	1
0	17	G	543311	Parvimonas		0.02	237	G	69474	Orientia		0	38	G	1637257	Mageeibacillus		0	3	S	1903694	Oceanisphaera avium		0	7	S	437505	Granulosicoccus antarcticus		0	1	S	2220096	Indioceanicola profundi		0	1	F1	857479	Peduovirinae		0	21	S	168471	Laribacter hongkongensis		0	6
0	1	S	342950	Parashewanella spongiae		0	2	G	133925	Olsenella		0	5	S	69	Lysobacter enzymogenes		0	13	G	1677050	Novibacillus		0	10	S	364410	Granulibacter bethesdensis		0	3	S	1810504	Immundisolibacter cernigliae		0	1	G	1253	Pediococcus		0	14	G	2767353	Lancefieldella		0	4
0	1	S	1084	Pararhodospirillum photometricum		0	12	S	40137	Oligotropha carboxidovorans		0	1	G	400634	Lysinibacillus		0	16	G	1177	Nostoc		0	1	G	1742989	Glutamicibacter		0	1	G	54258	Ignicoccus		0.04	796	S	1905730	Pectobacterium parmentieri		0	8	G	1357	Lactococcus		0	2
0	1	S	1545044	Paracoccus sanguinis		0	12	G	46254	Oenococcus		0	6	G	518753	Luteolibacter		0	1	G	1839	Nocardioides		0	1	S	738	Glaesserella parasuis		0	4	S	2602015	Hypericibacter terrae		0.02	280	G	2740557	Pauljensenia		0.02	423	G	1578	Lactobacillus		0.01	141
0	4	G	1849822	Paraclostridium		0	5	F	1853231	Odoribacteraceae		0	1	F1	1655488	Luna cluster		0	1	G	1817	Nocardia		0	1	G	129337	Geobacillus		0	22	S	2602016	Hypericibacter adhaerens		0	1	S	1823760	Pasteurellaceae bacterium RH1A		0.01	124	G	2767842	Lactiplantibacillus		0	2
0	5	S	92647	Paraburkholderia tropica		0	1	S	94625	Ochrobactrum intermedium		0	1	S	418701	Litoricola lipolytica		0	21	S	1612173	Niveispirillum cyanobacteriorum		0	15	G	392332	Geoalkalibacter		0.03	394	F	1853232	Hymenobacteraceae		0	1	S	97481	Pasteurella skyensis		0.01	117	G	2719231	Lacrimispora		0	1
0	29	S	75105	Paraburkholderia caribensis		0	3	G	182709	Oceanobacillus		0	1	G	1637	Listeria		0	2	G	497726	Nitrososphaera		0	1	G	173479	Gemmatimonas		0	1	S	297	Hydrogenophilus thermoluteolus		0	56	S	747	Pasteurella multocida		0	1	S	1526571	Lacimicrobium alkaliphilum		0	16
0	7	S	59814	Pantoea dispersa		0	1	S	1903694	Oceanisphaera avium		0	4	G	2742598	Limosilactobacillus		0.02	218	S	44574	Nitrosomonas communis		0	33	G	2701	Gardnerella		0	5	S	1763535	Hydrogenophaga crassostreae		0	1	S	208216	Parvularcula bermudensis		0.03	633	G	28050	Lachnospira		0	1
0	15	F	2005523	Paludibacteraceae		0	1	S	716816	Oceanicoccus sagamiensis		0.01	128	G	1243	Leuconostoc		0	3	S	2706014	Nitratiruptor labii		0	11	S	370405	Gallionella capsiferriformans		0	13	G	1649459	Hungatella		0	44	G	543311	Parvimonas		0.02	507	G	1506553	Lachnoclostridium		0.03	569
0	1	G	1982251	Pahexavirus		0	1	S	1697053	Oblitimonas alkaliphila		0	1	S	109328	Leptotrichia trevisanii		0	2	G	2576890	Nibricoccus		0.02	344	S	851	Fusobacterium nucleatum		0	5	G	2304692	Hungateiclostridium		0	1	S	342950	Parashewanella spongiae		0	43	G	1164882	Lachnoanaerobaculum		0	2
0.02	297	G	44249	Paenibacillus		0	74	G	1677050	Novibacillus		0	1	S	157691	Leptotrichia shahii		0	3	G	57494	Nesterenkonia		0	1	S	859	Fusobacterium necrophorum		0	1	S	731	Histophilus somni		0	5	S	75105	Paraburkholderia caribensis		0	1	G	292635	Laceyella		0	7
0	1	S	643674	Paenalcaligenes hominis		0	4	G	1839	Nocardioides		0	1	S	157688	Leptotrichia hofstadii		0	1	S	951	Neorickettsia sennetsu		0	8	G	53387	Friedmanniella		0	1	G	1663717	Herbinix		0.01	236	S	59814	Pantoea dispersa		0	1	S	376174	Labrys neptuniae		0	1
0.01	116	G	459786	Oscillibacter		0	67	S	1612173	Niveispirillum cyanobacteriorum		0	10	G	175304	Lentibacillus		0	4	S	33994	Neorickettsia helminthoeca		0	2	S	81475	Frateuria aurantia		0	1	G	79598	Heliorestis		0	2	G	1763521	Paludisphaera		0	6	G	1129704	Kyrpidia		0.02	371
0	19	F	1892254	Oscillatoriaceae		0	5	G	497726	Nitrososphaera		0	6	S	83655	Leclercia adecarboxylata		0	1	G	112987	Neochlamydia		0.01	128	G	1854	Frankia		0	20	G	209	Helicobacter		0	25	F	2005523	Paludibacteraceae		0	3	G	1274351	Kroppenstedtia		0.01	164
0	2	G	69474	Orientia		0	31	S	44574	Nitrosomonas communis		0	1	G	1847725	Lawsonella		0	1	S	2052837	Neisseriaceae bacterium DSM 100970		0	41	S	2249302	Francisella marina		0	9	G	1769729	Hathewaya		0	9	G	1849828	Paeniclostridium		0	45	S	208223	Kosakonia cowanii		0	50
0	2	G	133925	Olsenella		0	6	S	2706014	Nitratiruptor labii		0	2	S	47671	Lautropia mirabilis		0	16	S	487	Neisseria meningitidis		0	3	S	1542390	Francisella frigiditurris		0	2	S	927	Halothiobacillus neapolitanus		0.03	525	G	44249	Paenibacillus		0	2	S	28448	Komagataeibacter xylinus		0.02	370
0	3	S	40137	Oligotropha carboxidovorans		0	1	G	57494	Nesterenkonia		0	6	S	168471	Laribacter hongkongensis		0	31	G	53460	Nakamurella		0	1	G	1918454	Flintibacter		0	1	G	32636	Halothermothrix		0.05	804	G	459786	Oscillibacter		0	1	F	224464	Kofleriaceae		0.09	1602
0	10	F	1853231	Odoribacteraceae		0	2	S	33994	Neorickettsia helminthoeca		0.01	112	G	2767353	Lancefieldella		0	2	F	31	Myxococcaceae		7.4	115963	G	946234	Flavonifractor		0	5	S	29570	Halomonas meridiana		0	39	F	1892254	Oscillatoriaceae		0	1	G	57493	Kocuria		0	1
0	17	G	182709	Oceanobacillus		0	8	G	1525371	Neorhizobium		0.02	247	G	1578	Lactobacillus		0	30	G	2093	Mycoplasma		0	2	O1	313602	Flavobacteriales incertae sedis		0	7	S	97084	Halobacteriovorax marinus		0	1	S	1735038	Oryzomicrobium terrae		0	50	S	244366	Klebsiella variicola		0	1
0	7	S	1903694	Oceanisphaera avium		0	10	G	112987	Neochlamydia		0.01	184	G	2767842	Lactiplantibacillus		0	2	G	1866885	Mycolicibacterium		0.06	1004	F	49546	Flavobacteriaceae		0	2	S	2518989	Halieaceae bacterium IMCC3088		0	4	G	69474	Orientia		0.04	995	S	573	Klebsiella pneumoniae		0	45
0	1	S	1697053	Oblitimonas alkaliphila		0	2	S	2052837	Neisseriaceae bacterium DSM 100970		0	20	G	2719231	Lacrimispora		0.01	86	G	1763	Mycobacterium		0.03	509	F	200667	Flammeovirgaceae		0.01	158	S	727	Haemophilus influenzae		0	5	G	133925	Olsenella		0	9	S	571	Klebsiella oxytoca		0	6
0	17	G	1677050	Novibacillus		0	73	S	484	Neisseria flavescens		0.04	584	G	28050	Lachnospira		0	17	F	2005473	Muribaculaceae		0	1	G	1005038	Fimbriimonas		0	1	S	47960	Guyparkeria halophila		0	2	S	40137	Oligotropha carboxidovorans		0	94	S	1134687	Klebsiella michiganensis		0	4
0	2	G	2013	Nocardiopsis		0	30	G	53460	Nakamurella		2.79	44891	G	1506553	Lachnoclostridium		0	9	G	1161127	Murdochiella		0.02	248	G	44259	Filifactor		0	1	G	2692382	Gudongella		0	2	S	90245	Oligella urethralis		0.01	150	S	548	Klebsiella aerogenes		0	2
0	1	G	1839	Nocardioides		0	2	F	31	Myxococcaceae		0.01	136	G	1164882	Lachnoanaerobaculum		0	2	S	90736	Moritella marina		0	50	G	832	Fibrobacter		0	10	G	1195526	Gryllotalpicola		0	7	G	46254	Oenococcus		0	6	G	1921784	Kiritimatiella		0.01	229
0	72	G	1817	Nocardia		0	41	G	2093	Mycoplasma		0	1	S	376174	Labrys neptuniae		0	52	S	582	Morganella morganii		0	2	G	236752	Fastidiosipila		0	6	S	437505	Granulosicoccus antarcticus		0	18	F	1853231	Odoribacteraceae		0	4	G	227979	Jeotgalicoccus		0	5
0	43	S	1612173	Niveispirillum cyanobacteriorum		0	2	G	1866885	Mycolicibacterium		0	1	F	1524216	Labilitrichaceae		0	2	S	2283318	Moraxellaceae bacterium HYN0046		0	5	G	1573534	Faecalitalea		0	2	S	364410	Granulibacter bethesdensis		0	11	G	182709	Oceanobacillus		0	1	G	127	Isosphaera		0	1
0	2	G	497726	Nitrososphaera		0	1	G	1073531	Mycolicibacter		0	1	G	1129704	Kyrpidia		0	2	S	34062	Moraxella osloensis		0.01	81	G	216851	Faecalibacterium		0	1	G	644652	Gordonibacter		0	2	S	1903694	Oceanisphaera avium		0	8	S	2220096	Indioceanicola profundi		0.04	727
0	52	S	44574	Nitrosomonas communis		0.01	91	G	1763	Mycobacterium		0	3	S	153496	Kozakia baliensis		0	7	S	480	Moraxella catarrhalis		0	16	G	1730	Eubacterium		0	4	G	2053	Gordonia		0	7	G	1677050	Novibacillus		0	5	S	1810504	Immundisolibacter cernigliae		1.03	17740
0	1	G	269260	Nitratifractor		0	2	F	2005473	Muribaculaceae		0	3	S	208223	Kosakonia cowanii		0	2	G	2050	Mobiluncus		11.52	180677	S	562	Escherichia coli		0	2	S	738	Glaesserella parasuis		0	1	G	1177	Nostoc		0	3	F	795749	Ignavibacteriaceae		0.01	149
0	11	G	57494	Nesterenkonia		0	36	G	1161127	Murdochiella		0	5	S	244366	Klebsiella variicola		0	3	F	1892252	Microcoleaceae		0	1	S	208962	Escherichia albertii		0	8	S	300231	Glaciecola nitratireducens		0	1	G	83681	Nonomuraea		0	2	F	1755828	Ichthyobacteriaceae		0	30
0	13	S	33994	Neorickettsia helminthoeca		0	2	S	90736	Moritella marina		0.02	253	S	573	Klebsiella pneumoniae		0	6	G	1269	Micrococcus		0	38	G	1647	Erysipelothrix		0	3	G	1860	Geodermatophilus		0	2	G	2013	Nocardiopsis		0.01	224	F	1853232	Hymenobacteraceae		0.07	1138
0	3	G	1525371	Neorhizobium		0	54	S	582	Morganella morganii		0	50	S	548	Klebsiella aerogenes		0	1	G	33882	Microbacterium		0.01	82	G	1505663	Erysipelatoclostridium		0	6	G	28231	Geobacter		0	86	G	1817	Nocardia		0	1	S	39765	Hydrogenovibrio crunogenus		0	2
0	11	S	2052837	Neisseriaceae bacterium DSM 100970		0	2	S	2283318	Moraxellaceae bacterium HYN0046		0	1	G	43673	Jonesia		0	1	G	2093783	Methylomusa		0	15	G	2028344	Ereboglobus		0.09	1419	G	392332	Geoalkalibacter		0.01	103	S	1612173	Niveispirillum cyanobacteriorum		0	3	S	297	Hydrogenophilus thermoluteolus		0	1
0	21	S	487	Neisseria meningitidis		0	3	S	29433	Moraxella ovis		0	5	S	2220096	Indioceanicola profundi		0	19	S	417	Methylomonas clara		0.01	108	G	1350	Enterococcus		0	3	S	370405	Gallionella capsiferriformans		0	2	G	497726	Nitrososphaera		0	13	S	1763535	Hydrogenophaga crassostreae		0	3
0	16	S	484	Neisseria flavescens		0	3	S	34062	Moraxella osloensis		0	1	F	795749	Ignavibacteriaceae		0	1	G	511745	Methylacidiphilum		0	1	G	2719313	Enterocloster		0	1	S	851	Fusobacterium nucleatum		0	2	S	1444684	Nitrosomonas stercoris		0	1	S	940	Hydrogenobacter thermophilus		0	82
0	1	G	88723	Natrinema		0	3	S	480	Moraxella catarrhalis		0	1	S	2602015	Hypericibacter terrae		0.22	3160	G	2675233	Metabacillus		0	35	S	2675787	Enterobacteriaceae endosymbiont of Donacia tomentosa		0	2	S	1583098	Fusobacterium hwasookii		0	59	S	44574	Nitrosomonas communis		1.31	29222	G	1649459	Hungatella		0	2
0	30	G	53460	Nakamurella		0	2	F	1892252	Microcoleaceae		0	1	S	2602016	Hypericibacter adhaerens		0	8	F	1334117	Melioribacteraceae		0	72	S	2675780	Enterobacteriaceae endosymbiont of Donacia piscatrix		0	1	F	2762286	Fulvivirgaceae		0	9	S	2706014	Nitratiruptor labii		0	40	G	2304692	Hungateiclostridium		0.05	870
0	2	G	2767358	Mycoplasmopsis		0	1	G	1269	Micrococcus		0.01	162	F	1853232	Hymenobacteraceae		0.01	128	G	65551	Meiothermus		0.02	284	G1	354276	Enterobacter cloacae complex		0	9	S	81475	Frateuria aurantia		0	4	G	57494	Nesterenkonia		0	11	S	731	Histophilus somni		0	3
0	47	G	2093	Mycoplasma		0	24	S	1704499	Methylovulum psychrotolerans		0	1	S	297	Hydrogenophilus thermoluteolus		7.09	101327	G	906	Megasphaera		0	36	S	881260	Enterobacter bugandensis		0.01	197	G	1854	Frankia		0	2	S	33994	Neorickettsia helminthoeca		0	4	S	1809410	Herminiimonas arsenitoxidans		0	3
0.01	205	G	1763	Mycobacterium		0	3	G	2093783	Methylomusa		0	1	S	1763535	Hydrogenophaga crassostreae		0	28	G	158846	Megamonas		0	1	S	1027273	Endozoicomonas montiporae		0	1	S	2352	Flexistipes sinusarabici		0	3	G	112987	Neochlamydia		0	1	G	1663717	Herbinix		0	29
0	2	F	2005473	Muribaculaceae		0	58	S	417	Methylomonas clara		0.01	171	G	1649459	Hungatella		26.04	371967	G	2316020	Mediterraneibacter		0	18	S	423605	Elusimicrobium minutum		0.03	487	G	946234	Flavonifractor		0	15	S	2052837	Neisseriaceae bacterium DSM 100970		0	4	G	79598	Heliorestis		0	1
0	52	G	1161127	Murdochiella		0	4	S	39775	Methylomicrobium album		0	64	G	2304692	Hungateiclostridium		0	1	G	10509	Mastadenovirus		0.09	1414	G	84111	Eggerthella		0	39	O1	313602	Flavobacteriales incertae sedis		0	55	S	487	Neisseria meningitidis		0	32	G	209	Helicobacter		0	1
0	1	S	90736	Moritella marina		0.42	6441	G	2675233	Metabacillus		0	39	S	731	Histophilus somni		0.07	955	G	2717089	Massilistercora		0	7	S	947515	Ectothiorhodospiraceae bacterium BW-2		2.95	45764	F	49546	Flavobacteriaceae		0	7	G	53460	Nakamurella		0	1	S	927	Halothiobacillus neapolitanus		0	11
0	73	S	582	Morganella morganii		0	1	S	1236046	Mesotoga infera		0	1	G	84404	Hippea		0	1	S	1921087	Mariprofundus ferrinatatus		0	8	G	37914	Dietzia		0.03	493	F	200667	Flammeovirgaceae		0	80	G	2093	Mycoplasma		0	1	S	1052	Halorhodospira halochloris		0	1
0	2	S	2283318	Moraxellaceae bacterium HYN0046		0.01	225	G	65551	Meiothermus		0	1	G	79598	Heliorestis		0	1	S	37487	Marichromatium purpuratum		0	18	S	1089444	Dickeya solani		0	1	G	1005038	Fimbriimonas		0	1	G	1866885	Mycolicibacterium		0	6	S	97084	Halobacteriovorax marinus		0	1
0	6	S	29433	Moraxella ovis		0.1	1612	G	906	Megasphaera		0	21	G	209	Helicobacter		0.04	599	G	252965	Mahella		0	5	G	39948	Dialister		0.01	109	G	44259	Filifactor		0	1	G	1073531	Mycolicibacter		0	5	F	1937961	Haliscomenobacteraceae		0	2
0	21	S	34062	Moraxella osloensis		0.01	143	G	158846	Megamonas		0	1	G	46466	Halocella		0	1	S	55518	Magnetospirillum gryphiswaldense		0	56	G	890	Desulfuromonas		0.01	81	G	832	Fibrobacter		0.01	141	G	1763	Mycobacterium		0	1	S	930805	Halioglobus japonicus		0	15
0	1	S	480	Moraxella catarrhalis		11.8	181751	G	2316020	Mediterraneibacter		0	28	S	97084	Halobacteriovorax marinus		0	7	G	1637257	Mageeibacillus		0	5	G	33001	Desulfurella		0	3	S	93466	Fervidobacterium pennivorans		0	1	F	2005473	Muribaculaceae		0	7	S	2518989	Halieaceae bacterium IMCC3088		0	1
0	1	F1	42857	Moorella group		0.03	460	G	2717089	Massilistercora		0	6	S	2518989	Halieaceae bacterium IMCC3088		0	6	S	2698682	Lysobacter oculi		0	3	G	872	Desulfovibrio		0	1	S	2594003	Ferrovibrio terrae		0.01	170	G	1161127	Murdochiella		0	1	G	332246	Halalkalicoccus		0	1
0	18	G	2050	Mobiluncus		0	26	S	1141883	Massilia putida		0.72	11534	S	727	Haemophilus influenzae		0	5	G	400634	Lysinibacillus		0	3	G	1562	Desulfotomaculum		0	3	G	236752	Fastidiosipila		0	2	S	90736	Moritella marina		0.31	6968	S	727	Haemophilus influenzae		0	19
0	1	S	1615494	Mixta intestinalis		0	3	S	1921086	Mariprofundus aestuarium		0	2	S	47960	Guyparkeria halophila		0	17	G	518753	Luteolibacter		0	19	G	79206	Desulfosporosinus		0.01	111	G	216851	Faecalibacterium		0.02	328	S	582	Morganella morganii		0	1	S	47960	Guyparkeria halophila		0	42
0	2	G	29404	Microlunatus		0	4	S	37487	Marichromatium purpuratum		0	4	G	1195526	Gryllotalpicola		0	8	F1	1655488	Luna cluster		0	1	G	429014	Desulfopila		0	70	G	1730	Eubacterium		0	1	S	2283318	Moraxellaceae bacterium HYN0046		0	78	G	1195526	Gryllotalpicola		0	1
0	5	F	1892252	Microcoleaceae		0	3	S	75985	Mannheimia haemolytica		0	9	S	437505	Granulosicoccus antarcticus		0	1	S	418701	Litoricola lipolytica		0	1	G	45662	Desulfohalobium		0	4	G	253238	Ethanoligenens		0	8	S	29433	Moraxella ovis		0	9	S	437505	Granulosicoccus antarcticus		0	4
0	2	G	1269	Micrococcus		0.05	760	G	252965	Mahella		0	1	G	2053	Gordonia		0	19	G	1637	Listeria		0	6	G	2282742	Desulfofarcimen		0	1	S	564	Escherichia fergusonii		0	15	S	34062	Moraxella osloensis		0	9	S	364410	Granulibacter bethesdensis		0	6
0	1	G	33882	Microbacterium		0	2	S	55518	Magnetospirillum gryphiswaldense		0	1	S	1434191	Glycocaulis alkaliphilus		0	1	G	2767888	Liquorilactobacillus		0	1	G	2582840	Desulfocurvibacter		4.62	71669	S	562	Escherichia coli		0	27	G	2050	Mobiluncus		0	3	G	644652	Gordonibacter		0	2
0	1	S	1704499	Methylovulum psychrotolerans		0	7	G	1637257	Mageeibacillus		0	27	S	738	Glaesserella parasuis		0	7	G	2742598	Limosilactobacillus		0	1	G	896	Desulfococcus		0	1	S	208962	Escherichia albertii		0	1	G	1873	Micromonospora		0	1	F	1890422	Gloeobacteraceae		0	2
0	20	S	417	Methylomonas clara		0	14	S	453783	Lysobacter soli		0	3	S	300231	Glaciecola nitratireducens		0	1	G	2731450	Limnoglobus		0	1	G	53318	Desulfocapsa		0	4	G	1647	Erysipelothrix		0	4	G	29404	Microlunatus		0	9	S	738	Glaesserella parasuis		0	22
0	2	S	39775	Methylomicrobium album		0	2	G	518753	Luteolibacter		0.01	91	G	28231	Geobacter		0	4	G	1676651	Limnochorda		0	22	G	893	Desulfobulbus		0.01	205	G	1505663	Erysipelatoclostridium		0	6	F	1892252	Microcoleaceae		0	3	S	300231	Glaciecola nitratireducens		0	1
0.53	8131	G	2675233	Metabacillus		0	1	F1	1655488	Luna cluster		0	1	G	129337	Geobacillus		0	58	G	1243	Leuconostoc		0	6	G	28222	Desulfobacula		0	4	G	2028344	Ereboglobus		0	9	G	33882	Microbacterium		0	17	G	28231	Geobacter		0	2
0	4	F	1334117	Melioribacteraceae		0	3	G	1637	Listeria		0	1	G	1706036	Gemmatirosa		0	1	S	157691	Leptotrichia shahii		0	5	G	2295	Desulfobacterium		0	2	G	46238	Entomoplasma		0	21	S	1704499	Methylovulum psychrotolerans		0	1	G	129337	Geobacillus		0	2
0.01	81	G	65551	Meiothermus		0	3	G	2742598	Limosilactobacillus		0	2	G	173479	Gemmatimonas		0	1	G	47251	Leptolyngbya		0	7	G	60892	Desulfobacca		0	4	G	1350	Enterococcus		0	22	S	417	Methylomonas clara		0	25	G	392332	Geoalkalibacter		0	1
16.6	254105	G	906	Megasphaera		0.01	78	G	1243	Leuconostoc		0	1	G	113	Gemmata		0	7	G	175304	Lentibacillus		0	4	G	36853	Desulfitobacterium		0.02	376	G	2719313	Enterocloster		0	1	S	39775	Methylomicrobium album		0	3	G	173479	Gemmatimonas		0.01	93
0.12	1884	G	2316020	Mediterraneibacter		0	2	S	157691	Leptotrichia shahii		0	3	S	370405	Gallionella capsiferriformans		0	3	S	2005262	Legionella endosymbiont of Polyplax serrata		0	1	G	218207	Desulfatibacillum		0	63	G1	354276	Enterobacter cloacae complex		0	20	S	270351	Methylobacterium aquaticum		0	94	G	2701	Gardnerella		0	1
0.01	148	G	2717089	Massilistercora		0	3	S	2564040	Leptospira tipperaryensis		0	43	S	851	Fusobacterium nucleatum		0	8	S	83655	Leclercia adecarboxylata		0	6	G	2282740	Desulfallas		0	7	S	881260	Enterobacter bugandensis		0	1	G	2207	Methanosarcina		0	2	S	370405	Gallionella capsiferriformans		0	9
0	13	G	86795	Marmoricola		0	14	G	175304	Lentibacillus		0.01	146	S	1583098	Fusobacterium hwasookii		0	1	G	1847725	Lawsonella		0	1	S	118000	Denitrovibrio acetiphilus		0	15	S	423605	Elusimicrobium minutum		0.77	13833	G	2675233	Metabacillus		0	49	S	851	Fusobacterium nucleatum		0	4
0	5	S	1921087	Mariprofundus ferrinatatus		0	1	S	2005262	Legionella endosymbiont of Polyplax serrata		0	7	F	2762286	Fulvivirgaceae		0	6	S	47671	Lautropia mirabilis		0	70	G	79603	Denitrobacterium		0	2	G	1747770	Egibacter		0	3	F	1334117	Melioribacteraceae		0	2	F	2762286	Fulvivirgaceae		0	13
0	1	S	1921086	Mariprofundus aestuarium		0.06	914	S	83655	Leclercia adecarboxylata		0	4	S	81475	Frateuria aurantia		0.07	1025	G	2767353	Lancefieldella		0	11	S	80866	Delftia acidovorans		0.02	238	G	84111	Eggerthella		0	23	G	65551	Meiothermus		0	5	S	81475	Frateuria aurantia		0.01	147
0	1	S	1821621	Marinobacterium aestuarii		0	3	S	47671	Lautropia mirabilis		0.01	100	G	1854	Frankia		0	1	G	1357	Lactococcus		0.04	628	G	1298	Deinococcus		0	3	S	947515	Ectothiorhodospiraceae bacterium BW-2		0.06	1016	G	906	Megasphaera		0.01	234	G	1854	Frankia		0	21
0	2	S	37487	Marichromatium purpuratum		0.01	80	G	2767353	Lancefieldella		0	27	S	2249302	Francisella marina		0.03	431	G	1578	Lactobacillus		0	1	G	51514	Dehalobacterium		0	11	F	2005520	Dysgonomonadaceae		0	15	G	158846	Megamonas		0	88	S	2249302	Francisella marina		0	4
0	1	S	74318	Maricaulis maris		0	10	G	1357	Lactococcus		0	2	G	1918454	Flintibacter		0	43	G	2719231	Lacrimispora		0	14	G	56112	Dehalobacter		0	1	G	37914	Dietzia		0.47	8482	G	2316020	Mediterraneibacter		0	3	S	1542390	Francisella frigiditurris		0	1
0	2	S	75985	Mannheimia haemolytica		0.04	600	G	1578	Lactobacillus		0	1	S	2352	Flexistipes sinusarabici		0.06	862	G	28050	Lachnospira		0	1	S	197162	Deferribacter desulfuricans		0	12	S	1089444	Dickeya solani		0.28	5035	G	2717089	Massilistercora		0	2	G	1918454	Flintibacter		0	1
1.55	23662	G	252965	Mahella		0.02	326	G	2767842	Lactiplantibacillus		0.96	15507	G	946234	Flavonifractor		0.11	1599	G	1506553	Lachnoclostridium		0	40	F	89373	Cytophagaceae		0	4	G	39948	Dialister		0	14	S	1921087	Mariprofundus ferrinatatus		0	2	S	2352	Flexistipes sinusarabici		1.58	27256
0	7	S	55518	Magnetospirillum gryphiswaldense		0	38	G	2719231	Lacrimispora		0	13	O1	313602	Flavobacteriales incertae sedis		0	9	G	1164882	Lachnoanaerobaculum		0	11	S	248026	Cupriavidus pinatubonensis		0.01	93	G	890	Desulfuromonas		0	1	S	1921086	Mariprofundus aestuarium		5.48	121965	G	946234	Flavonifractor		0	5
0	3	G	1637257	Mageeibacillus		0	1	S	1526571	Lacimicrobium alkaliphilum		1.57	25213	F	49546	Flavobacteriaceae		0	1	S	388408	Labrenzia alexandrii		0	15	G	84162	Cryptobacterium		0	24	G	427922	Desulfurivibrio		0	3	G	2005380	Mariniblastus		0	82	O1	313602	Flavobacteriales incertae sedis		2.42	41793
0	1	S	453783	Lysobacter soli		0.06	965	G	28050	Lachnospira		0.02	308	F	200667	Flammeovirgaceae		0	2	F	1524216	Labilitrichaceae		0.01	90	G	1716	Corynebacterium		0	69	G	872	Desulfovibrio		0.04	776	G	252965	Mahella		0.08	1679	F	49546	Flavobacteriaceae		0.01	117
0	2	S	435897	Lysobacter capsici		0.06	927	G	1506553	Lachnoclostridium		0	3	G	150022	Finegoldia		0	5	G	1129704	Kyrpidia		0	57	G	33870	Coriobacterium		0	23	G	1562	Desulfotomaculum		0	1	S	55518	Magnetospirillum gryphiswaldense		0	1	G	1522056	Flaviflexus		0	1
0	16	G	400634	Lysinibacillus		0	5	G	1164882	Lachnoanaerobaculum		0	2	G	1005038	Fimbriimonas		0	2	G	1274351	Kroppenstedtia		0	4	G	442430	Coraliomargarita		0	40	G	79206	Desulfosporosinus		0	1	S	1124597	Magnetococcus marinus		0.02	486	F	200667	Flammeovirgaceae		0	84
0	8	G	518753	Luteolibacter		0	1	S	376174	Labrys neptuniae		0.01	127	G	44259	Filifactor		0	1	S	651457	Kosmotoga olearia		0	1	S	35786	Coprothermobacter proteolyticus		0	3	G	2299	Desulfosarcina		0	20	G	1637257	Mageeibacillus		0	1	G	150022	Finegoldia		0	82
0	42	F1	1655488	Luna cluster		0	1	F	1524216	Labilitrichaceae		0	67	G	832	Fibrobacter		0	15	S	208223	Kosakonia cowanii		0	5	S	393662	Congregibacter litoralis		0	1	G	45662	Desulfohalobium		0	4	G	400634	Lysinibacillus		0	1	G	1005038	Fimbriimonas		0	6
0	75	G	1637	Listeria		0	3	G	1129704	Kyrpidia		0	1	G	236752	Fastidiosipila		0	2	S	265959	Komagataeibacter saccharivorans		0	1	G	191494	Conexibacter		0	4	G	2282742	Desulfofarcimen		0	6	G	518753	Luteolibacter		0.01	143	G	44259	Filifactor		0	12
0	1	G	2742598	Limosilactobacillus		0	3	G	1274351	Kroppenstedtia		0	2	G	1729679	Faecalibaculum		0	6	G	57493	Kocuria		0	3	S	363952	Comamonas thiooxydans		0	31	G	896	Desulfococcus		0	14	F1	1655488	Luna cluster		0	61	G	832	Fibrobacter		0	49
0	1	G	2731450	Limnoglobus		0.01	140	S	208223	Kosakonia cowanii		0.05	866	G	216851	Faecalibacterium		0	14	S	244366	Klebsiella variicola		0	6	G	102106	Collinsella		0	1	G	53318	Desulfocapsa		0	58	G	1637	Listeria		0	5	G	236752	Fastidiosipila		0	62
0	17	G	1243	Leuconostoc		0.03	405	G	57493	Kocuria		0	73	G	1730	Eubacterium		0.07	955	S	573	Klebsiella pneumoniae		0	13	G	329857	Cohnella		0.01	109	G	893	Desulfobulbus		0	1	G	2742598	Limosilactobacillus		0	10	G	1573534	Faecalitalea		0	1
0	2	S	157691	Leptotrichia shahii		0.04	652	S	244366	Klebsiella variicola		0	2	G	253238	Ethanoligenens		0	4	S	571	Klebsiella oxytoca		0.75	11749	G	1485	Clostridium		0	2	G	28222	Desulfobacula		0	36	G	1243	Leuconostoc		0.03	593	G	216851	Faecalibacterium		0.01	106
0	20	G	175304	Lentibacillus		0.51	7856	S	573	Klebsiella pneumoniae		7.4	118985	S	562	Escherichia coli		0	16	S	1134687	Klebsiella michiganensis		0.13	1984	G	1870884	Clostridioides		0	19	G	2295	Desulfobacterium		0	1	S	157691	Leptotrichia shahii		0	1	S	1852374	Ezakiella massiliensis		0	10
0	1	S	450	Legionella longbeachae		0.01	140	S	571	Klebsiella oxytoca		0	44	G	1647	Erysipelothrix		0.01	116	S	548	Klebsiella aerogenes		0	1	F	539000	Clostridiales Family XVII. Incertae Sedis		0	15	G	60892	Desulfobacca		0	12	G	175304	Lentibacillus		0.01	194	G	1730	Eubacterium		0	1
0	2	S	83655	Leclercia adecarboxylata		0	34	S	1134687	Klebsiella michiganensis		0.04	657	G	1505663	Erysipelatoclostridium		0	6	G	1921784	Kiritimatiella		0	36	F	543314	Clostridiales Family XIII. Incertae Sedis		0	7	G	36853	Desulfitobacterium		0	2	S	450	Legionella longbeachae		0	6	G	253238	Ethanoligenens		16.4	283009
0	2	G	41707	Lawsonia		0.07	1097	S	548	Klebsiella aerogenes		0	1	G	2028344	Ereboglobus		0	1	G	43673	Jonesia		0.03	507	S	2109688	Clostridiales bacterium CCNA10		0	18	G	218207	Desulfatibacillum		0.01	253	S	83655	Leclercia adecarboxylata		9.4	209351	S	562	Escherichia coli		0	8
0	5	S	47671	Lautropia mirabilis		0	11	S	505	Kingella oralis		0	1	G	46238	Entomoplasma		0	11	G	53457	Janibacter		0	13	S	1898207	Clostridiales bacterium		0	5	G	2282740	Desulfallas		0	2	G	41707	Lawsonia		0	2	S	208962	Escherichia albertii		0.01	103
0	24	G	2767353	Lancefieldella		0	7	G	227979	Jeotgalicoccus		0	37	G	1350	Enterococcus		0	6	S	2220096	Indioceanicola profundi		0	2	S	545	Citrobacter koseri		0	2	G	79603	Denitrobacterium		0	31	S	47671	Lautropia mirabilis		0	1	S	266951	Erythrobacter seohaensis		0	2
0	28	G	1357	Lactococcus		0	3	G	127	Isosphaera		0	17	S	2675787	Enterobacteriaceae endosymbiont of Donacia tomentosa		0	3	S	1810504	Immundisolibacter cernigliae		0	45	G1	1344959	Citrobacter freundii complex		0.03	448	G	1298	Deinococcus		0	7	S	168471	Laribacter hongkongensis		0	2	S	1648404	Erythrobacter atlanticus		0	41
0.49	7506	G	1578	Lactobacillus		0	6	S	2220096	Indioceanicola profundi		0	15	G1	354276	Enterobacter cloacae complex		0	2	F	795749	Ignavibacteriaceae		0	1	G	1077265	Chthonomonas		0	2	G	61434	Dehalococcoides		0	25	G	2767353	Lancefieldella		0	45	G	1647	Erysipelothrix		0	23
0	52	G	2767842	Lactiplantibacillus		0	53	S	1810504	Immundisolibacter cernigliae		0	2	S	881260	Enterobacter bugandensis		0	2	S	2602016	Hypericibacter adhaerens		0	1	S	2699430	Chromatiaceae bacterium No.7		0	2	G	56112	Dehalobacter		0	6	G	1357	Lactococcus		0.01	167	G	1505663	Erysipelatoclostridium		0.02	276
0	4	G	2719231	Lacrimispora		0	2	S	135577	Idiomarina loihiensis		0	15	S	423605	Elusimicrobium minutum		0.03	499	F	1853232	Hymenobacteraceae		0	1	G	990721	Christensenella		0	1	S	1006576	Defluviitoga tunisiensis		0.06	1046	G	1578	Lactobacillus		0	43	G	2028344	Ereboglobus		0	2
0.02	271	G	28050	Lachnospira		0.01	110	F	1853232	Hymenobacteraceae		0	1	G	1747770	Egibacter		0	4	S	297	Hydrogenophilus thermoluteolus		0	47	P	7711	Chordata		0	4	S	197162	Deferribacter desulfuricans		0.01	174	G	2767842	Lactiplantibacillus		0	75	G	1350	Enterococcus		0.09	1636
0.02	273	G	1506553	Lachnoclostridium		0	1	S	80880	Hylemonella gracilis		0	29	G	84111	Eggerthella		0.02	290	G	1649459	Hungatella		0	36	F	191412	Chlorobiaceae		0	70	F	89373	Cytophagaceae		0.04	687	G	2719231	Lacrimispora		0.03	727	G	2719313	Enterocloster		0.01	196
0.01	100	G	1164882	Lachnoanaerobaculum		0	1	S	297	Hydrogenophilus thermoluteolus		0	3	S	947515	Ectothiorhodospiraceae bacterium BW-2		0	12	G	2304692	Hungateiclostridium		0	36	F	563835	Chitinophagaceae		0	20	F	563798	Cyclobacteriaceae		0.5	8969	G	28050	Lachnospira		0	3	S	2675787	Enterobacteriaceae endosymbiont of Donacia tomentosa		0	1
0	6	S	376174	Labrys neptuniae		20.39	314001	G	1649459	Hungatella		0	38	F	2005520	Dysgonomonadaceae		0	13	G	209	Helicobacter		0	45	S	2594795	Chitinimonas arctica		0	28	S	248026	Cupriavidus pinatubonensis		0.44	7885	G	1506553	Lachnoclostridium		0	35	S	2675780	Enterobacteriaceae endosymbiont of Donacia piscatrix		0	7
0	1	S	388408	Labrenzia alexandrii		0	7	G	2304692	Hungateiclostridium		0	2	G	37914	Dietzia		0	1	S	927	Halothiobacillus neapolitanus		0	8	S	1639108	Chania multitudinisentens		0	8	G	84162	Cryptobacterium		0	8	G	1164882	Lachnoanaerobaculum		0.01	172	G1	354276	Enterobacter cloacae complex		0	1
0	2	F	1524216	Labilitrichaceae		0	1	S	731	Histophilus somni		0	3	S	204042	Dickeya zeae		0	2	G	32636	Halothermothrix		0.01	105	G	1707	Cellulomonas		0	37	G	1716	Corynebacterium		0	1	G	292635	Laceyella		0	38	S	881260	Enterobacter bugandensis		0	3
0	16	G	1129704	Kyrpidia		0	1	G	1663717	Herbinix		0	4	S	1089444	Dickeya solani		0	6	S	97084	Halobacteriovorax marinus		0	1	G	1738645	Caproiciproducens		0	17	G	33870	Coriobacterium		0	1	S	388408	Labrenzia alexandrii		0	19	S	423605	Elusimicrobium minutum		0	39
0	1	G	2692417	Ktedonosporobacter		0	6	G	79598	Heliorestis		0	56	G	39948	Dialister		0	1	S	930805	Halioglobus japonicus		0	1	S	1166950	Candidatus Thiodictyon syntrophicum		0	36	G	442430	Coraliomargarita		0	3	F	1524216	Labilitrichaceae		0.05	1194	G	84111	Eggerthella		0	22
0	4	G	1274351	Kroppenstedtia		0.02	277	G	209	Helicobacter		0.01	118	G	890	Desulfuromonas		0	13	S	2518989	Halieaceae bacterium IMCC3088		0	19	S	332163	Candidatus Solibacter usitatus		0	7	S	35786	Coprothermobacter proteolyticus		0	13	G	1129704	Kyrpidia		0	8	S	947515	Ectothiorhodospiraceae bacterium BW-2		0	2
0	3	S	153496	Kozakia baliensis		0	1	S	927	Halothiobacillus neapolitanus		0	3	S	936456	Desulfurispirillum indicum		0	1	G	2330	Halanaerobium		0	59	S	1486991	Candidatus Sodalis pierantonius		0	3	S	393662	Congregibacter litoralis		0	6	G	1274351	Kroppenstedtia		0	88	F	2005520	Dysgonomonadaceae		0	44
0	2	F	224464	Kofleriaceae		0	15	S	97084	Halobacteriovorax marinus		0	4	G	33001	Desulfurella		0.01	162	S	727	Haemophilus influenzae		0	18	S	386487	Candidatus Ruthia magnifica		0	1	S	363952	Comamonas thiooxydans		0.02	349	S	208223	Kosakonia cowanii		0	2	G	748770	Dolichospermum		0	1
0	1	G	57493	Kocuria		0	3	F	1937961	Haliscomenobacteraceae		0	5	G	872	Desulfovibrio		0	9	S	47960	Guyparkeria halophila		0	1	S	1302376	Candidatus Pseudomonas adelgestsugas		0	1	S	160825	Comamonas koreensis		0.02	412	S	244366	Klebsiella variicola		0	1	S	204042	Dickeya zeae		0	74
0	2	S	244366	Klebsiella variicola		0	1	S	930805	Halioglobus japonicus		0	72	G	79206	Desulfosporosinus		0	17	G	1195526	Gryllotalpicola		0.01	79	G	1988031	Candidatus Promineofilum		0.07	1131	G	102106	Collinsella		0.54	9612	S	573	Klebsiella pneumoniae		0	9	S	1089444	Dickeya solani		0	1
0.13	2009	S	573	Klebsiella pneumoniae		0	15	S	2518989	Halieaceae bacterium IMCC3088		0	1	G	429014	Desulfopila		0	2	S	437505	Granulosicoccus antarcticus		0	6	G	235572	Candidatus Portiera		0	3	G	329857	Cohnella		0.01	100	S	571	Klebsiella oxytoca		0	31	G	39948	Dialister		0	46
0	1	S	571	Klebsiella oxytoca		0.08	1300	S	727	Haemophilus influenzae		0	2	G	45662	Desulfohalobium		0	1	S	940614	Granulicella mallensis		0.01	155	S	1235990	Candidatus Pantoea carbekii		0.07	1153	G	1485	Clostridium		0.04	772	S	1134687	Klebsiella michiganensis		0.01	172	G	890	Desulfuromonas		0.01	176
0.01	207	S	548	Klebsiella aerogenes		0	1	S	1445505	Gynuella sunshinyii		0	1	G	2282742	Desulfofarcimen		0	3	S	364410	Granulibacter bethesdensis		0	2	S	1509244	Candidatus Nucleicultrix amoebiphila		0	36	G	1870884	Clostridioides		0.03	544	S	548	Klebsiella aerogenes		0	5	S	936456	Desulfurispirillum indicum		0	2
0	1	G	43673	Jonesia		0	8	S	437505	Granulosicoccus antarcticus		0	7	G	896	Desulfococcus		0	54	G	644652	Gordonibacter		0	1	G	1826864	Candidatus Nitrosocosmicus		0	2	F	539000	Clostridiales Family XVII. Incertae Sedis		0	2	S	428712	Jonquetella anthropi		0	9	G	33001	Desulfurella		0	1
0.01	101	G	32014	Iodobacter		0	1	G	1505664	Gottschalkia		0	1	G	53318	Desulfocapsa		0	2	G	2053	Gordonia		0	2	G	2039639	Candidatus Nanopelagicus		0.01	94	F	543314	Clostridiales Family XIII. Incertae Sedis		0	1	G	43673	Jonesia		0	12	G	1562	Desulfotomaculum		0	3
0	1	S	2220096	Indioceanicola profundi		0	4	G	2053	Gordonia		0	27	G	893	Desulfobulbus		0	1	S	1434191	Glycocaulis alkaliphilus		0	1	S	1808979	Candidatus Methylospira mobilis		0	2	S	2109688	Clostridiales bacterium CCNA10		0	3	G	227979	Jeotgalicoccus		0	10	G	79206	Desulfosporosinus		0	1
0	1	S	1810504	Immundisolibacter cernigliae		0	1	F	1890422	Gloeobacteraceae		0	3	G	28222	Desulfobacula		0	1	S	738	Glaesserella parasuis		0	2	S	658062	Candidatus Koribacter versatilis		0	76	S	1898207	Clostridiales bacterium		0	1	G	157226	Jeotgalibacillus		0	2	G	2299	Desulfosarcina		0.01	88
0	2	G	682522	Ilumatobacter		0	6	S	738	Glaesserella parasuis		0	3	G	2295	Desulfobacterium		0	18	S	300231	Glaciecola nitratireducens		0	17	S	168169	Candidatus Ishikawaella capsulata		0	1	S	1197717	Cloacibacillus porcorum		0	1	G	2679910	Intestinibaculum		0	1	G	45662	Desulfohalobium		0	2
0	2	F	795749	Ignavibacteriaceae		0	5	S	300231	Glaciecola nitratireducens		0	69	G	60892	Desulfobacca		0	3	G	28231	Geobacter		0	2	S	573658	Candidatus Hodgkinia cicadicola		0	1	S	545	Citrobacter koseri		0	4	S	2220096	Indioceanicola profundi		0	10	G	2282742	Desulfofarcimen		0	1
0	1	S	2602015	Hypericibacter terrae		0	1	G	1860	Geodermatophilus		0	4	G	36853	Desulfitobacterium		0	12	G	392332	Geoalkalibacter		0	4	G	295595	Candidatus Hepatoplasma		0	3	G	1077265	Chthonomonas		0	14	S	1810504	Immundisolibacter cernigliae		0	2	G	896	Desulfococcus		0	12
0	45	F	1853232	Hymenobacteraceae		0	4	G	129337	Geobacillus		0	6	G	218207	Desulfatibacillum		0	4	G	173479	Gemmatimonas		0	11	S	1878942	Candidatus Fukatsuia symbiotica		0	1	S	2699430	Chromatiaceae bacterium No.7		0	1	G	54258	Ignicoccus		0	36	G	893	Desulfobulbus		0	4
0	26	S	1763535	Hydrogenophaga crassostreae		0	56	G	392332	Geoalkalibacter		0	26	G	2282740	Desulfallas		0	3	G	113	Gemmata		0	7	G	1495768	Candidatus Evansia		0	2	G	990721	Christensenella		0	3	F	795749	Ignavibacteriaceae		0	16	G	28222	Desulfobacula		0	19
0	23	G	1649459	Hungatella		0	1	G	173479	Gemmatimonas		0	2	G	79603	Denitrobacterium		0	6	S	370405	Gallionella capsiferriformans		0.01	159	S	1922217	Candidatus Erwinia haradaeae		0.01	120	P	7711	Chordata		0	1	S	2602016	Hypericibacter adhaerens		0	1	G	2295	Desulfobacterium		0	7
0	28	G	2304692	Hungateiclostridium		0	1	G	113	Gemmata		0.21	3298	G	1298	Deinococcus		0	23	S	851	Fusobacterium nucleatum		0	1	S	1927128	Candidatus Enterovibrio luxaltus		0	5	F	1106	Chloroflexaceae		0	46	F	1853232	Hymenobacteraceae		0	9	G	60892	Desulfobacca		0	1
0	1	S	731	Histophilus somni		0	36	S	370405	Gallionella capsiferriformans		0	3	G	61434	Dehalococcoides		0	1	S	859	Fusobacterium necrophorum		0	1	G	471826	Candidatus Desulforudis		0	21	F	191412	Chlorobiaceae		0	3	S	297	Hydrogenophilus thermoluteolus		0	10	G	36853	Desulfitobacterium		0	3
0	1	G	84404	Hippea		0.04	551	S	851	Fusobacterium nucleatum		0	6	G	56112	Dehalobacter		0	8	F	2762286	Fulvivirgaceae		0	1	S	2163644	Candidatus Deianiraea vastatrix		0	2	F1	1113537	Chlamydia/Chlamydophila group		0	34	S	1763535	Hydrogenophaga crassostreae		0	11	G	2282740	Desulfallas		0	2
0	21	G	209	Helicobacter		0	2	S	859	Fusobacterium necrophorum		0	3	S	197162	Deferribacter desulfuricans		0	1	G	53387	Friedmanniella		0	1	S	1457365	Candidatus Cyclonatronum proteinivorum		0.01	228	F	563835	Chitinophagaceae		0	23	G	1649459	Hungatella		0	1	G	57495	Dermacoccus		0	9
0	5	S	927	Halothiobacillus neapolitanus		0	1	F	2762286	Fulvivirgaceae		0.01	118	F	89373	Cytophagaceae		0	1	S	81475	Frateuria aurantia		0	22	F	2497645	Candidatus Babeliaceae		0	2	S	2594795	Chitinimonas arctica		0	66	G	2304692	Hungateiclostridium		0	16	G	79603	Denitrobacterium		0	24
0	2	G	32636	Halothermothrix		0	14	S	81475	Frateuria aurantia		0	4	F	563798	Cyclobacteriaceae		0.01	82	G	1854	Frankia		0	69	G	49082	Candidatus Arthromitus		0	2	S	1639108	Chania multitudinisentens		0	2	S	731	Histophilus somni		0	8	S	80866	Delftia acidovorans		0.01	146
0	26	S	1052	Halorhodospira halochloris		0	56	G	1854	Frankia		0	4	G	2034	Curtobacterium		0	26	S	2249302	Francisella marina		0	3	S	634113	Candidatus Arsenophonus lipoptenae		0.01	189	G	1707	Cellulomonas		0	3	G	79598	Heliorestis		0.04	901	G	1298	Deinococcus		0	1
0	1	S	29570	Halomonas meridiana		0	1	S	299583	Francisella orientalis		0	11	G	84162	Cryptobacterium		0	1	S	1542390	Francisella frigiditurris		0	53	G	194	Campylobacter		0	13	S	2591109	Casimicrobium huifangae		0	40	G	209	Helicobacter		0	1	G	61434	Dehalococcoides		0	3
0	26	S	97084	Halobacteriovorax marinus		0	27	S	2249302	Francisella marina		0	64	G	1716	Corynebacterium		0	1	G	1918454	Flintibacter		0	9	G	171003	Caloranaerobacter		0	4	G	1738645	Caproiciproducens		0	10	G	1769729	Hathewaya		0	10	G	51514	Dehalobacterium		0	16
0	1	S	930805	Halioglobus japonicus		0.44	6834	G	946234	Flavonifractor		0	9	G	33870	Coriobacterium		0	1	S	2352	Flexistipes sinusarabici		0	4	S	187145	Caldithrix abyssi		0	1	S	1166950	Candidatus Thiodictyon syntrophicum		0	5	S	927	Halothiobacillus neapolitanus		0	25	G	56112	Dehalobacter		0	49
0	45	S	2518989	Halieaceae bacterium IMCC3088		0	1	O1	313602	Flavobacteriales incertae sedis		0	5	G	442430	Coraliomargarita		0.57	8123	G	946234	Flavonifractor		0	2	G	249529	Caldanaerobacter		0	2	G	2293313	Candidatus Syntrophocurvum		0	1	G	32636	Halothermothrix		0	6	S	197162	Deferribacter desulfuricans		0	5
0	2	G	2330	Halanaerobium		0.06	950	F	49546	Flavobacteriaceae		0	33	S	35786	Coprothermobacter proteolyticus		0	4	O1	313602	Flavobacteriales incertae sedis		0	28	G	830	Butyrivibrio		0	7	S	332163	Candidatus Solibacter usitatus		0	1	G	46466	Halocella		0.01	143	F	89373	Cytophagaceae		0	3
0.04	597	S	727	Haemophilus influenzae		0.02	290	F	200667	Flammeovirgaceae		0	2	S	393662	Congregibacter litoralis		30.25	432101	F	49546	Flavobacteriaceae		0	11	G1	87882	Burkholderia cepacia complex		0	3	S	1486991	Candidatus Sodalis pierantonius		0	1	G	42417	Halobacteroides		0	1	G	2675230	Cytobacillus		0	6
0	2	S	1445505	Gynuella sunshinyii		0	1	G	150022	Finegoldia		1.25	20080	G	102106	Collinsella		0	1	G	1522056	Flaviflexus		0	5	S	9	Buchnera aphidicola		0	1	G	2601645	Candidatus Sneabacter		0	21	S	97084	Halobacteriovorax marinus		0	6	F	563798	Cyclobacteriaceae		0	17
0	1	G	2692382	Gudongella		0	3	G	1005038	Fimbriimonas		0	3	G	329857	Cohnella		0.01	127	F	200667	Flammeovirgaceae		0	7	G	55080	Brevibacillus		0	1	G	282132	Candidatus Protochlamydia		0	2	S	930805	Halioglobus japonicus		0	6	G	2034	Curtobacterium		0	7
0.01	130	G	1195526	Gryllotalpicola		0.01	138	G	44259	Filifactor		0.04	628	G	1485	Clostridium		0	1	G	150022	Finegoldia		0	1	G	2019482	Brevefilum		0.01	95	G	1988031	Candidatus Promineofilum		0	27	S	2518989	Halieaceae bacterium IMCC3088		0	7	S	248026	Cupriavidus pinatubonensis		0	5
0	2	S	437505	Granulosicoccus antarcticus		0	11	G	832	Fibrobacter		0	17	G	1870884	Clostridioides		0	9	G	1005038	Fimbriimonas		0	1	S	55213	Brenneria rubrifaciens		0	4	G	235572	Candidatus Portiera		0	1	G	2330	Halanaerobium		0	19	G	84162	Cryptobacterium		0	3
0	13	S	364410	Granulibacter bethesdensis		0	1	S	2424	Fervidobacterium nodosum		0	38	F	543314	Clostridiales Family XIII. Incertae Sedis		0.01	143	G	44259	Filifactor		0	36	S	2600177	Bradymonadales bacterium V1718		0	32	S	1235990	Candidatus Pantoea carbekii		0.03	458	S	727	Haemophilus influenzae		0.01	117	G	1716	Corynebacterium		0	39
0	2	G	2053	Gordonia		0	2	S	2594003	Ferrovibrio terrae		0	70	S	2109688	Clostridiales bacterium CCNA10		0	26	G	832	Fibrobacter		0	2	G	43668	Brachybacterium		0	6	S	1509244	Candidatus Nucleicultrix amoebiphila		0.01	118	G	1195526	Gryllotalpicola		0	62	G	33870	Coriobacterium		0	9
0	2	F	1890422	Gloeobacteraceae		0	3	G	236752	Fastidiosipila		0	73	S	1898207	Clostridiales bacterium		0	1	S	44012	Ferrimonas balearica		0	35	S	519	Bordetella parapertussis		0	3	G	2039639	Candidatus Nanopelagicus		0	13	S	437505	Granulosicoccus antarcticus		0	15	G	442430	Coraliomargarita		0	31
0	9	S	738	Glaesserella parasuis		0.04	682	G	216851	Faecalibacterium		0	1	G	1077265	Chthonomonas		0	11	G	236752	Fastidiosipila		0	10	G	572511	Blautia		0	4	S	234827	Candidatus Midichloria mitochondrii		0	13	S	364410	Granulibacter bethesdensis		0	3	S	35786	Coprothermobacter proteolyticus		0	1
0	12	S	300231	Glaciecola nitratireducens		0	3	S	1852374	Ezakiella massiliensis		0	35	G	990721	Christensenella		0.23	3330	G	216851	Faecalibacterium		0	5	S	1079	Blastochloris viridis		0	1	S	1808979	Candidatus Methylospira mobilis		0	13	G	644652	Gordonibacter		0	1	S	393662	Congregibacter litoralis		0.47	8141
0	2	S	1196095	Gilliamella apicola		0.02	269	G	1730	Eubacterium		0	71	P	7711	Chordata		0	2	S	1852374	Ezakiella massiliensis		0	2	S	109472	Bisgaardia hudsonensis		0	7	S	658062	Candidatus Koribacter versatilis		0	3	S	738	Glaesserella parasuis		0	6	S	363952	Comamonas thiooxydans		0	21
0	1	G	154116	Georgenia		0	5	G	253238	Ethanoligenens		0	3	F	1106	Chloroflexaceae		0.01	159	G	1730	Eubacterium		4.19	65658	G	1678	Bifidobacterium		0	8	S	168169	Candidatus Ishikawaella capsulata		0	6	S	300231	Glaciecola nitratireducens		0	31	G	102106	Collinsella		0	2
0	2	G	1860	Geodermatophilus		18.83	289970	S	562	Escherichia coli		0	17	F	191412	Chlorobiaceae		0	3	G	253238	Ethanoligenens		0	3	F	1937968	Bernardetiaceae		0	1	S	1540872	Candidatus Gracilibacteria bacterium HOT-871		0	1	G	1860	Geodermatophilus		0	9	G	329857	Cohnella		0	2
0	25	G	28231	Geobacter		0	3	S	1648404	Erythrobacter atlanticus		0	5	F1	1113537	Chlamydia/Chlamydophila group		16.62	237475	S	562	Escherichia coli		0	1	S	453816	Bdellovibrio exovorus		0	11	S	1878942	Candidatus Fukatsuia symbiotica		0	9	G	28231	Geobacter		1.27	28289	G	1485	Clostridium		0	76
0	1	G	129337	Geobacillus		0	45	G	1647	Erysipelothrix		0.03	455	F	563835	Chitinophagaceae		0	7	S	1648404	Erythrobacter atlanticus		0	39	S	1472345	Basilea psittacipulmonis		0	18	S	1802984	Candidatus Fokinia solitaria		0	75	G	392332	Geoalkalibacter		0.02	454	G	1870884	Clostridioides		0.01	120
0	5	G	392332	Geoalkalibacter		0	1	G	2028344	Ereboglobus		0	1	S	682798	Chitinolyticbacter meiyuanensis		0	14	G	1647	Erysipelothrix		0.21	3288	O1	333046	Bacteroidales incertae sedis		0	9	G	1495768	Candidatus Evansia		0	2	G	1706036	Gemmatirosa		0	1	F	539000	Clostridiales Family XVII. Incertae Sedis		0	72
0	6	G	173479	Gemmatimonas		0	3	S	2268024	Ephemeroptericola cinctiostellae		0	18	G	1775691	Cetia		0	24	G	1505663	Erysipelatoclostridium		0.18	2809	F	815	Bacteroidaceae		0	34	S	1922217	Candidatus Erwinia haradaeae		0	7	G	173479	Gemmatimonas		0	42	F	543314	Clostridiales Family XIII. Incertae Sedis		0	2
0.01	193	G	2701	Gardnerella		0	31	G	1350	Enterococcus		0	3	G	698776	Cellulosilyticum		0	8	G	2028344	Ereboglobus		0.18	2810	G	1386	Bacillus		0	12	F	2497645	Candidatus Babeliaceae		0.02	325	G	2701	Gardnerella		0.01	236	S	2109688	Clostridiales bacterium CCNA10		0	1
0.02	305	S	851	Fusobacterium nucleatum		0	1	G	2719313	Enterocloster		0.01	190	G	1707	Cellulomonas		0	47	G	1350	Enterococcus		0	2	O2	539742	Bacillales Family XII. Incertae Sedis		0	38	G	49082	Candidatus Arthromitus		0.01	91	S	370405	Gallionella capsiferriformans		0	5	G	1077265	Chthonomonas		0	2
0	1	S	859	Fusobacterium necrophorum		0	75	S	2675787	Enterobacteriaceae endosymbiont of Donacia tomentosa		0	1	S	1166950	Candidatus Thiodictyon syntrophicum		0	2	G	2719313	Enterocloster		0	33	O2	539738	Bacillales Family XI. Incertae Sedis		0	2	S	634113	Candidatus Arsenophonus lipoptenae		0	44	S	851	Fusobacterium nucleatum		0	11	G	990721	Christensenella		0	7
0	25	S	1583098	Fusobacterium hwasookii		0.01	165	S	2675780	Enterobacteriaceae endosymbiont of Donacia piscatrix		0	5	S	332163	Candidatus Solibacter usitatus		0	4	S	2675787	Enterobacteriaceae endosymbiont of Donacia tomentosa		0.02	256	S	565	Atlantibacter hermannii		0	8	G	194	Campylobacter		0	1	S	859	Fusobacterium necrophorum		0	89	P	7711	Chordata		0.01	117
0	2	F	2762286	Fulvivirgaceae		0.11	1650	G1	354276	Enterobacter cloacae complex		0	11	S	1486991	Candidatus Sodalis pierantonius		0	67	S	2675780	Enterobacteriaceae endosymbiont of Donacia piscatrix		0	1	S	78587	Asticcacaulis excentricus		0	5	S	187145	Caldithrix abyssi		0	1	F	2762286	Fulvivirgaceae		0	59	F	191412	Chlorobiaceae		0	12
0	8	S	81475	Frateuria aurantia		0.02	249	S	881260	Enterobacter bugandensis		0	8	S	386487	Candidatus Ruthia magnifica		0	40	G1	354276	Enterobacter cloacae complex		0	1	G	1663	Arthrobacter		0	1	G	44000	Caldicellulosiruptor		0	7	S	81475	Frateuria aurantia		0	4	F1	1113537	Chlamydia/Chlamydophila group		0	2
0.01	177	G	1854	Frankia		0	1	S	1027273	Endozoicomonas montiporae		0	1	S	1302376	Candidatus Pseudomonas adelgestsugas		0	2	S	881260	Enterobacter bugandensis		0	34	S	638	Arsenophonus nasoniae		0	64	G	830	Butyrivibrio		0.01	234	G	1854	Frankia		0.01	248	F	563835	Chitinophagaceae		0.02	405
0	57	S	2249302	Francisella marina		0	42	S	423605	Elusimicrobium minutum		0	2	G	282132	Candidatus Protochlamydia		0	4	S	423605	Elusimicrobium minutum		0	1	S	1231049	Arsenophonus endosymbiont of Aphis craccivora		0	4	G1	87882	Burkholderia cepacia complex		0	69	S	2249302	Francisella marina		0	12	G	698776	Cellulosilyticum		0	23
0	16	S	1542390	Francisella frigiditurris		0	1	G	1755825	Egicoccus		0.01	83	G	1988031	Candidatus Promineofilum		0	4	S	539	Eikenella corrodens		0	1	S	235559	Arsenophonus endosymbiont of Aleurodicus dispersus		0	6	S	9	Buchnera aphidicola		0	7	S	1542390	Francisella frigiditurris		0.01	126	G	1707	Cellulomonas		0	19
0.05	719	G	946234	Flavonifractor		0	1	S	67780	Edwardsiella ictaluri		0	7	G	235572	Candidatus Portiera		0	36	G	84111	Eggerthella		0	6	G	28263	Arcanobacterium		0	2	G	2714594	Bremerella		0	1	G	1918454	Flintibacter		0	1	G1	106178	canis group		0.01	91
0	1	O1	313602	Flavobacteriales incertae sedis		0	10	S	947515	Ectothiorhodospiraceae bacterium BW-2		0	1	S	2115978	Candidatus Phycorickettsia trachydisci		0	1	S	67780	Edwardsiella ictaluri		0	4	G	2005386	Arabia		0	2	G	1779136	Bradymonas		13.34	238290	G	946234	Flavonifractor		0	32	S	332163	Candidatus Solibacter usitatus		0	4
0.08	1288	F	49546	Flavobacteriaceae		0	4	S	2740164	Ectothiorhodospiraceae bacterium 2226		0	25	S	1235990	Candidatus Pantoea carbekii		0	11	S	947515	Ectothiorhodospiraceae bacterium BW-2		0.04	668	F2	84563	ant, tsetse, mealybug, aphid, etc. endosymbionts		0.05	721	S	2600177	Bradymonadales bacterium V1718		0	61	O1	313602	Flavobacteriales incertae sedis		0	43	S	1486991	Candidatus Sodalis pierantonius		0	3
0.02	240	F	200667	Flammeovirgaceae		0	2	F	2005520	Dysgonomonadaceae		0	3	S	1509244	Candidatus Nucleicultrix amoebiphila		0	1	S	2740164	Ectothiorhodospiraceae bacterium 2226		0	1	G	150247	Anoxybacillus		0	3	G	43668	Brachybacterium		0.12	2072	F	49546	Flavobacteriaceae		0	3	G	2601645	Candidatus Sneabacter		0	1
0	3	G	150022	Finegoldia		0	13	G	29393	Dolosigranulum		0	8	S	168169	Candidatus Ishikawaella capsulata		0	4	F	2005520	Dysgonomonadaceae		0	5	F1	85151	Aneurinibacillus group		0.07	1046	S	35814	Bordetella holmesii		0.02	362	F	200667	Flammeovirgaceae		0	28	S	386487	Candidatus Ruthia magnifica		0	2
0.01	225	G	44259	Filifactor		0	3	G	37914	Dietzia		0	2	G	295595	Candidatus Hepatoplasma		0	19	S	1089444	Dickeya solani		0.01	190	G	207244	Anaerostipes		0	75	G	572511	Blautia		0	22	G	150022	Finegoldia		0	2	S	1302376	Candidatus Pseudomonas adelgestsugas		0	2
0.01	87	G	832	Fibrobacter		0	68	S	1089444	Dickeya solani		0	3	S	1540872	Candidatus Gracilibacteria bacterium HOT-871		0.01	134	G	39948	Dialister		0	25	G	1843210	Anaerocolumna		0	4	S	109472	Bisgaardia hudsonensis		0	1	G	1005038	Fimbriimonas		0	83	G	1988031	Candidatus Promineofilum		0	47
0	9	G	236752	Fastidiosipila		0	56	G	39948	Dialister		0	5	S	1878942	Candidatus Fukatsuia symbiotica		0.02	258	G	890	Desulfuromonas		0	72	S	81412	Aminomonas paucivorans		1.21	18691	G	1678	Bifidobacterium		0.07	1256	G	44259	Filifactor		0	10	G	235572	Candidatus Portiera		0	4
0.04	633	G	216851	Faecalibacterium		0	2	S	936456	Desulfurispirillum indicum		0	1	S	1802984	Candidatus Fokinia solitaria		0	6	G	33001	Desulfurella		0	13	S	81468	Aminobacterium colombiense		0	27	F	1937968	Bernardetiaceae		0.01	91	G	832	Fibrobacter		0	3	S	2115978	Candidatus Phycorickettsia trachydisci		0.01	91
0.03	429	G	1730	Eubacterium		0	4	G	33001	Desulfurella		0	9	G	1495768	Candidatus Evansia		0	36	G	872	Desulfovibrio		0	4	S	645517	Altererythrobacter namhicola		0	19	S	1472345	Basilea psittacipulmonis		0	16	G	236752	Fastidiosipila		0	94	S	1235990	Candidatus Pantoea carbekii		0	5
0	3	G	253238	Ethanoligenens		0	2	G	872	Desulfovibrio		0	19	S	1922217	Candidatus Erwinia haradaeae		0	21	G	1562	Desulfotomaculum		0	21	G	114627	Alkaliphilus		20.64	320038	O1	333046	Bacteroidales incertae sedis		0	10	G	1729679	Faecalibaculum		0	5	G	2039639	Candidatus Nanopelagicus		0.02	334
0	1	S	1499973	Escherichia marmotae		0	5	G	1562	Desulfotomaculum		0	3	S	2163644	Candidatus Deianiraea vastatrix		0	11	G	79206	Desulfosporosinus		0	34	S	351052	Alkalilimnicola ehrlichii		22.17	343811	F	815	Bacteroidaceae		0.17	3028	G	216851	Faecalibacterium		0	3	S	309868	Candidatus Liberibacter americanus		0	3
0	9	S	564	Escherichia fergusonii		0	3	G	79206	Desulfosporosinus		0	3	S	2066024	Candidatus Cytomitobacter primus		0	1	G	2299	Desulfosarcina		0	1	G	2675234	Alkalihalobacillus		0.23	3624	G	1386	Bacillus		0	7	S	1852374	Ezakiella massiliensis		0	14	S	168169	Candidatus Ishikawaella capsulata		0	3
48.5	742213	S	562	Escherichia coli		0	2	G	2299	Desulfosarcina		0	48	F	2497645	Candidatus Babeliaceae		0	1	G	361106	Desulfoglaeba		0	7	G	29330	Alicyclobacillus		0	1	O2	539742	Bacillales Family XII. Incertae Sedis		0.01	258	G	1730	Eubacterium		0	1	G	295595	Candidatus Hepatoplasma		0	44
0	4	S	208962	Escherichia albertii		0	1	G	45662	Desulfohalobium		0.01	100	G	49082	Candidatus Arthromitus		0	3	G	2282742	Desulfofarcimen		0.01	82	G	239934	Akkermansia		0	42	O2	539738	Bacillales Family XI. Incertae Sedis		0	15	G	253238	Ethanoligenens		0	15	S	1878942	Candidatus Fukatsuia symbiotica		0	4
0	2	S	266951	Erythrobacter seohaensis		0	77	G	2282742	Desulfofarcimen		0	1	S	634113	Candidatus Arsenophonus lipoptenae		0	52	G	896	Desulfococcus		0	3	S	2021234	Ahniella affigens		0	11	S	7	Azorhizobium caulinodans		0	4	S	564	Escherichia fergusonii		0	2	S	1802984	Candidatus Fokinia solitaria		0	2
0.01	135	G	1647	Erysipelothrix		0	3	G	2582840	Desulfocurvibacter		0.01	188	G	194	Campylobacter		0	2	G	893	Desulfobulbus		0.01	97	G	33877	Agromyces		0	1	S	728	Avibacterium paragallinarum		22.35	399241	S	562	Escherichia coli		0	3	G	1495768	Candidatus Evansia		0	33
0	31	G	1505663	Erysipelatoclostridium		0.01	131	G	896	Desulfococcus		0	2	S	187145	Caldithrix abyssi		0	23	G	28222	Desulfobacula		0	1	S	1737490	Agarilytica rhodophyticola		0	1	G	1160973	Auritidibacter		0	1	S	208962	Escherichia albertii		0	28	S	1922217	Candidatus Erwinia haradaeae		0	8
0	1	S	338565	Erwinia tasmaniensis		0	16	G	893	Desulfobulbus		0	1	G	249529	Caldanaerobacter		0	20	G	2295	Desulfobacterium		0	71	S	654	Aeromonas veronii		0	37	S	565	Atlantibacter hermannii		0	16	S	1648404	Erythrobacter atlanticus		0	1	S	1263979	Candidatus Endolissoclinum faulkneri		0.03	524
0.01	87	G	2028344	Ereboglobus		0	6	G	28222	Desulfobacula		0	56	G	830	Butyrivibrio		0	3	G	2289	Desulfobacter		0	1	S	644	Aeromonas hydrophila		0	3	S	78587	Asticcacaulis excentricus		0	26	G	1647	Erysipelothrix		0	1	G	471826	Candidatus Desulforudis		0	1
0	16	G	1350	Enterococcus		0	7	G	2295	Desulfobacterium		0	3	G1	87882	Burkholderia cepacia complex		0	2	G	218207	Desulfatibacillum		0	11	G	1375	Aerococcus		0	7	S	638	Arsenophonus nasoniae		0	8	G	1505663	Erysipelatoclostridium		0	3	S	2163644	Candidatus Deianiraea vastatrix		0	1
0	1	G	2719313	Enterocloster		0	3	G	2289	Desulfobacter		0	1	F1	1910950	Bullavirinae		0	30	G	2282740	Desulfallas		0	14	G	1653174	Actinotignum		0	3	S	235559	Arsenophonus endosymbiont of Aleurodicus dispersus		0	25	G	2028344	Ereboglobus		0	50	F	2497645	Candidatus Babeliaceae		0	1
0	13	S	2675787	Enterobacteriaceae endosymbiont of Donacia tomentosa		0	2	G	60892	Desulfobacca		0	2	S	9	Buchnera aphidicola		0	2	G	79603	Denitrobacterium		0	22	G	1654	Actinomyces		0	7	G	28263	Arcanobacterium		0.01	214	G	1350	Enterococcus		0	50	G	49082	Candidatus Arthromitus		0	3
0.01	166	S	2675780	Enterobacteriaceae endosymbiont of Donacia piscatrix		0	2	G	36853	Desulfitobacterium		0	36	S	29459	Brucella melitensis		0	8	S	180282	Delftia tsuruhatensis		0.01	169	G	76833	Actinobaculum		0.01	229	F2	84563	ant, tsetse, mealybug, aphid, etc. endosymbionts		0.01	111	G	2719313	Enterocloster		0	1	S	634113	Candidatus Arsenophonus lipoptenae		0	1
0	1	S	693444	Enterobacteriaceae bacterium strain FGI 57		0	56	G	218207	Desulfatibacillum		0	4	G	1696	Brevibacterium		0.13	1805	G	1298	Deinococcus		0	1	S	67854	Actinobacillus succinogenes		0	5	G	150247	Anoxybacillus		0	42	S	2675797	Enterobacteriaceae endosymbiont of Plateumaris sericea		0	12	G	194	Campylobacter		0	4
0	37	G1	354276	Enterobacter cloacae complex		0.01	113	G	2282740	Desulfallas		0	2	G	55080	Brevibacillus		0	4	G	61434	Dehalococcoides		0	8	S	715	Actinobacillus pleuropneumoniae		0	2	F1	85151	Aneurinibacillus group		0	23	S	2675787	Enterobacteriaceae endosymbiont of Donacia tomentosa		0	1	S	477976	Calditerrivibrio nitroreducens		0	23
0	11	S	423605	Elusimicrobium minutum		0	2	S	118000	Denitrovibrio acetiphilus		0	3	G	2019482	Brevefilum		0	1	G	56112	Dehalobacter		0.01	84	S	108980	Acinetobacter ursingii		0	13	G	2039240	Anaerotignum		0.01	158	S	2675780	Enterobacteriaceae endosymbiont of Donacia piscatrix		0	3	G	249529	Caldanaerobacter		0	19
0	5	G	1747770	Egibacter		0	3	S	180282	Delftia tsuruhatensis		0	17	G	2714594	Bremerella		0	21	S	197162	Deferribacter desulfuricans		0.01	98	S	40214	Acinetobacter johnsonii		0.05	802	G	207244	Anaerostipes		0	1	S	693444	Enterobacteriaceae bacterium strain FGI 57		0	31	G	830	Butyrivibrio		0	4
0	28	G	84111	Eggerthella		0.36	5549	G	1298	Deinococcus		0	28	S	2600177	Bradymonadales bacterium V1718		0.01	109	F	89373	Cytophagaceae		0	10	S	29430	Acinetobacter haemolyticus		0	2	F	1524215	Anaeromyxobacteraceae		0.06	1111	G1	354276	Enterobacter cloacae complex		0	7	G1	87882	Burkholderia cepacia complex		0	7
0	1	S	67780	Edwardsiella ictaluri		0	4	G	56112	Dehalobacter		0.01	238	S	35814	Bordetella holmesii		0	3	F	563798	Cyclobacteriaceae		0.03	412	G1	909768	Acinetobacter calcoaceticus/baumannii complex		0	40	G	1843210	Anaerocolumna		0.01	125	S	881260	Enterobacter bugandensis		0	2	S	9	Buchnera aphidicola		0	15
0	14	S	947515	Ectothiorhodospiraceae bacterium BW-2		0	6	S	1006576	Defluviitoga tunisiensis		0	38	G	572511	Blautia		0	3	G	2034	Curtobacterium		0	2	G	28048	Acidothermus		0	17	G	2569097	Anaerobutyricum		0	8	S	423605	Elusimicrobium minutum		0	47	S	29459	Brucella melitensis		0	1
0	1	S	323415	Dokdonella koreensis		0	3	S	197162	Deferribacter desulfuricans		0	2	F	39782	Blattabacteriaceae		0	6	S	248026	Cupriavidus pinatubonensis		0	1	S	33059	Acidithiobacillus caldus		0	2	F	1501348	Amoebophilaceae		0.22	3843	G	84111	Eggerthella		0	8	G	1696	Brevibacterium		0	27
0	12	G	37914	Dietzia		0.01	109	F	89373	Cytophagaceae		0	28	S	109472	Bisgaardia hudsonensis		0	4	G	84162	Cryptobacterium		0	1	S	2211140	Acidisarcina polymorpha		0	10	S	81412	Aminomonas paucivorans		0	10	S	947515	Ectothiorhodospiraceae bacterium BW-2		0	5	G	55080	Brevibacillus		0	2
0	30	S	1089444	Dickeya solani		0	1	F	563798	Cyclobacteriaceae		1.47	23646	G	1678	Bifidobacterium		0.01	80	G	1716	Corynebacterium		0	5	S	1969806	Acidibrevibacterium fodinaquatile		0	7	S	81468	Aminobacterium colombiense		0	1	S	2740164	Ectothiorhodospiraceae bacterium 2226		0	10	G	2019482	Brevefilum		0	3
0	2	G	39948	Dialister		0	17	G	2034	Curtobacterium		0	12	F	1937968	Bernardetiaceae		0	11	G	33870	Coriobacterium		0	8	G	2147	Acholeplasma		0	1	S	589873	Alteromonas australica		0	54	S	1089444	Dickeya solani		0	5	S	55213	Brenneria rubrifaciens		0	2
0.1	1570	G	890	Desulfuromonas		0	42	S	248026	Cupriavidus pinatubonensis		0	1	F1	2560070	Bastillevirinae		0	15	G	442430	Coraliomargarita		0	1	S	97477	Acetomicrobium mobile		0	1	S	859653	alpha proteobacterium HIMB5		0	3	G	39948	Dialister		0	3	G	2714594	Bremerella		0	2
0	5	S	936456	Desulfurispirillum indicum		0	1	G	84162	Cryptobacterium		0	13	S	1472345	Basilea psittacipulmonis		0	9	S	35786	Coprothermobacter proteolyticus		0	16	G	28186	Acetohalobium		0	11	G	114627	Alkaliphilus		0	39	G	890	Desulfuromonas		0	24	S	2600177	Bradymonadales bacterium V1718		0	1
0	7	G	33001	Desulfurella		0	65	G	1716	Corynebacterium		30.88	496294	O1	333046	Bacteroidales incertae sedis		0	3	S	393662	Congregibacter litoralis		0	11	G	33951	Acetobacterium		0	13	S	351052	Alkalilimnicola ehrlichii		0	5	S	936456	Desulfurispirillum indicum		0	5	S	519	Bordetella parapertussis		0	24
0	13	G	872	Desulfovibrio		0	3	G	33870	Coriobacterium		25.66	412389	F	815	Bacteroidaceae		0	5	S	153493	Conchiformibius steedae		0	1	G	2767874	Acetilactobacillus		0	1	G	2675234	Alkalihalobacillus		0	4	G	33001	Desulfurella		0.02	426	S	35814	Bordetella holmesii		0	2
0	13	G	1562	Desulfotomaculum		0	6	G	442430	Coraliomargarita		0.12	1872	G	1386	Bacillus		0	15	S	363952	Comamonas thiooxydans		0	1	S	633	Yersinia pseudotuberculosis		0	1	G	2714737	Alienimonas		0	11	G	872	Desulfovibrio		0.01	141	G	572511	Blautia		0	6
0	27	G	79206	Desulfosporosinus		0	6	S	35786	Coprothermobacter proteolyticus		0	27	O2	539738	Bacillales Family XI. Incertae Sedis		0.02	330	G	102106	Collinsella		0.09	1470	S	632	Yersinia pestis		0	10	G	29330	Alicyclobacillus		0	8	G	1562	Desulfotomaculum		0	63	F	39782	Blattabacteriaceae		0.02	308
0	1	G	2299	Desulfosarcina		0	27	S	393662	Congregibacter litoralis		0	19	S	762	Avibacterium volantium		0	3	G	329857	Cohnella		0	8	S	844	Wolinella succinogenes		0	68	G	239934	Akkermansia		0.01	150	G	79206	Desulfosporosinus		0	14	S	109472	Bisgaardia hudsonensis		0	1
0	1	G	429014	Desulfopila		0	9	S	363952	Comamonas thiooxydans		0	4	S	728	Avibacterium paragallinarum		0.05	722	G	1485	Clostridium		0	34	G	286104	Winogradskyella		0	5	S	2021234	Ahniella affigens		0	6	G	2299	Desulfosarcina		9.4	209331	G	1678	Bifidobacterium		0	5
0	1	G	45662	Desulfohalobium		0	53	G	102106	Collinsella		0	6	S	565	Atlantibacter hermannii		0.04	536	G	1870884	Clostridioides		0	29	S	46256	Weissella hellenica		0	18	G	33877	Agromyces		0	1	G	45662	Desulfohalobium		0	26	S	47735	Bibersteinia trehalosi		0.04	635
0	5	G	361106	Desulfoglaeba		0	1	F	1892251	Coleofasciculaceae		0	13	S	78587	Asticcacaulis excentricus		0	6	F	539000	Clostridiales Family XVII. Incertae Sedis		0	13	S	2506420	Weissella cryptocerci		0	3	S	714	Aggregatibacter actinomycetemcomitans		0	2	G	361106	Desulfoglaeba		0	5	F	1937968	Bernardetiaceae		0	7
0	4	G	2282742	Desulfofarcimen		0	4	G	329857	Cohnella		0	5	G	1663	Arthrobacter		0.05	709	F	543314	Clostridiales Family XIII. Incertae Sedis		0	6	S	137591	Weissella cibaria		0	5	S	680279	Agarivorans gilvus		0	35	G	2282742	Desulfofarcimen		0	33	S	1472345	Basilea psittacipulmonis		0.01	94
0	4	G	896	Desulfococcus		0.09	1351	G	1485	Clostridium		0	45	S	638	Arsenophonus nasoniae		0	48	S	2109688	Clostridiales bacterium CCNA10		0	45	G	1524214	Vulgatibacter		0	1	S	1737490	Agarilytica rhodophyticola		0	6	G	2582840	Desulfocurvibacter		0.1	2256	O1	333046	Bacteroidales incertae sedis		36.97	638173
0	5	G	53318	Desulfocapsa		0	23	G	1870884	Clostridioides		0	6	S	235559	Arsenophonus endosymbiont of Aleurodicus dispersus		0	2	S	2699430	Chromatiaceae bacterium No.7		0	11	S	1192162	Vogesella sp. LIG4		0	26	S	654	Aeromonas veronii		0	9	G	896	Desulfococcus		0.03	683	F	815	Bacteroidaceae		15.51	267754
0	7	G	893	Desulfobulbus		0	2	F	539000	Clostridiales Family XVII. Incertae Sedis		0	5	F1	2321108	Arcobacter group		0	3	G	990721	Christensenella		0	18	S	2661922	Vibrio sp. THAF191d		0	1	S	651	Aeromonas media		0	25	G	893	Desulfobulbus		0.18	3929	G	1386	Bacillus		0.06	994
0	12	G	28222	Desulfobacula		0	1	F	543347	Clostridiales Family XVI. Incertae Sedis		0	2	F	39	Archangiaceae		0.01	158	P	7711	Chordata		0	35	S	2661921	Vibrio sp. THAF191c		0	10	G	1375	Aerococcus		0	14	G	28222	Desulfobacula		0	1	O2	539742	Bacillales Family XII. Incertae Sedis		0	4
0	7	G	2295	Desulfobacterium		0.02	242	F	543314	Clostridiales Family XIII. Incertae Sedis		0	1	G	28263	Arcanobacterium		0	28	F	191412	Chlorobiaceae		0	26	S	670	Vibrio parahaemolyticus		0	11	G	1653174	Actinotignum		0	5	G	2295	Desulfobacterium		0	71	O2	539738	Bacillales Family XI. Incertae Sedis		0.05	910
0	1	G	2289	Desulfobacter		0	15	S	2109688	Clostridiales bacterium CCNA10		0	3	G	2005386	Arabia		0	2	F1	1113537	Chlamydia/Chlamydophila group		0.09	1441	S	248315	Veillonella rodentium		0	1	G	1865	Actinoplanes		0	45	G	60892	Desulfobacca		0	9	S	762	Avibacterium volantium		0	29
0	6	G	60892	Desulfobacca		0	2	S	1197717	Cloacibacillus porcorum		0	1	S	254247	Aquicella siphonis		0.04	551	F	563835	Chitinophagaceae		66.72	1046007	S	29466	Veillonella parvula		0	6	G	1654	Actinomyces		0	6	G	36853	Desulfitobacterium		0	2	S	728	Avibacterium paragallinarum		0	42
0	2	G	36853	Desulfitobacterium		0	3	S	545	Citrobacter koseri		0.01	207	F2	84563	ant, tsetse, mealybug, aphid, etc. endosymbionts		0	36	S	2594795	Chitinimonas arctica		0	1	S	51173	Ureibacillus thermosphaericus		0	1	G	1988	Actinomadura		0	1	G	218207	Desulfatibacillum		0	12	S	565	Atlantibacter hermannii		0	3
0	3	G	2282740	Desulfallas		0	3	G1	1344959	Citrobacter freundii complex		0	10	G	150247	Anoxybacillus		0	46	G	698776	Cellulosilyticum		0	7	S	2058625	Undibacterium sp. YM2		0	45	G	76833	Actinobaculum		0.01	109	G	2282740	Desulfallas		0	5	S	78587	Asticcacaulis excentricus		0	7
0	35	G	79603	Denitrobacterium		0	3	F	1890464	Chroococcaceae		0	4	F1	85151	Aneurinibacillus group		0.02	281	G	1707	Cellulomonas		0	1	G1	2625155	unclassified Verrucomicrobium		0	6	S	715	Actinobacillus pleuropneumoniae		0	1	S	118000	Denitrovibrio acetiphilus		0	62	S	638	Arsenophonus nasoniae		0.09	1560
0.05	713	G	1298	Deinococcus		0	1	S	2699430	Chromatiaceae bacterium No.7		0	1	G	2039240	Anaerotignum		0	2	G	414878	Catenulispora		0	6	G1	2619321	unclassified Thermus		0	45	S	52133	Acinetobacter venetianus		0.01	132	G	79603	Denitrobacterium		0	2	S	235559	Arsenophonus endosymbiont of Aleurodicus dispersus		0	1
0	1	G	61434	Dehalococcoides		0	7	G	990721	Christensenella		0.01	131	G	207244	Anaerostipes		0	3	G	1738645	Caproiciproducens		0	1	G1	2626047	unclassified Synechococcus		0.01	129	S	40214	Acinetobacter johnsonii		0	2	S	180282	Delftia tsuruhatensis		0	3	F1	2321108	Arcobacter group		0	1
0	22	G	56112	Dehalobacter		0.01	83	P	7711	Chordata		0	59	G	1843210	Anaerocolumna		0	6	S	1704307	Candidatus Xiphinematobacter sp. Idaho Grape		0	2	G1	2623549	unclassified Sulfurimonas		0.01	232	G1	909768	Acinetobacter calcoaceticus/baumannii complex		0	1	S	80866	Delftia acidovorans		0	27	G	28263	Arcanobacterium		0	2
0	2	S	1006576	Defluviitoga tunisiensis		0	5	F	1106	Chloroflexaceae		0	3	G	165779	Anaerococcus		0	1	S	1166950	Candidatus Thiodictyon syntrophicum		0	3	G1	2593676	unclassified Streptomyces		0	1	S	202950	Acinetobacter baylyi		0.05	820	G	1298	Deinococcus		0	3	G	2005386	Arabia		1.11	19109
0	7	S	197162	Deferribacter desulfuricans		0	22	F	191412	Chlorobiaceae		0	7	G	2569097	Anaerobutyricum		0	2	S	332163	Candidatus Solibacter usitatus		0	1	G1	2608887	unclassified Streptococcus		0	1	S	33075	Acidobacterium capsulatum		0	2	G	61434	Dehalococcoides		0.02	396	F2	84563	ant, tsetse, mealybug, aphid, etc. endosymbionts		0	1
0	45	F	89373	Cytophagaceae		0	1	F1	1113537	Chlamydia/Chlamydophila group		0	1	G	1813	Amycolatopsis		0	16	S	1486991	Candidatus Sodalis pierantonius		0	11	G1	2637378	unclassified Selenomonas		0	2	S	85698	Achromobacter xylosoxidans		0	18	G	56112	Dehalobacter		0	19	G	150247	Anoxybacillus		0.01	173
0	4	G	2034	Curtobacterium		0.03	401	F	563835	Chitinophagaceae		0	19	S	81412	Aminomonas paucivorans		0	1	G	282132	Candidatus Protochlamydia		0	20	G1	2618749	unclassified Scytonema		0	9	G	2147	Acholeplasma		0	7	S	1006576	Defluviitoga tunisiensis		0	5	F1	85151	Aneurinibacillus group		0	13
0	17	G	84162	Cryptobacterium		0	38	S	2594795	Chitinimonas arctica		0	20	S	81468	Aminobacterium colombiense		0	67	G	1988031	Candidatus Promineofilum		0	6	G1	2691889	unclassified Schaalia		0	2	S	97477	Acetomicrobium mobile		0	3	S	197162	Deferribacter desulfuricans		0	3	G	2039240	Anaerotignum		0	1
0.02	329	G	1716	Corynebacterium		0	4	S	1639108	Chania multitudinisentens		0	1	S	859653	alpha proteobacterium HIMB5		0	4	G	235572	Candidatus Portiera		0	41	G1	2608920	unclassified Ruminococcus		0	15	G	28186	Acetohalobium		0	77	F	89373	Cytophagaceae		0.03	768	G	207244	Anaerostipes		0.01	90
0.01	161	G	33870	Coriobacterium		0	1	G	698776	Cellulosilyticum		0	1	S	594679	Allofrancisella guangzhouensis		0.01	120	S	1235990	Candidatus Pantoea carbekii		0	2	G1	2637691	unclassified Rubrobacter		0	4	G	33951	Acetobacterium		0	30	F	563798	Cyclobacteriaceae		0	1	G	233189	Anaerolinea		0	11
0	12	G	442430	Coraliomargarita		0.01	99	G	1707	Cellulomonas		0	9	G	114627	Alkaliphilus		0	12	S	1509244	Candidatus Nucleicultrix amoebiphila		0	76	G1	192944	unclassified Rhodococcus		0	1	G	2767874	Acetilactobacillus		0	6	G	2034	Curtobacterium		0.08	1877	G	1843210	Anaerocolumna		0	3
0	10	S	35786	Coprothermobacter proteolyticus		0	1	S	1740262	Catenovulum sediminis		0	17	S	351052	Alkalilimnicola ehrlichii		0	1	S	658062	Candidatus Koribacter versatilis		0	1	G1	2624265	unclassified Plantibacter		0	1	F2	310966	[Pasteurella] aerogenes-[Pasteurella] mairii-[Actinobacillus] rossii complex		0	26	G	84162	Cryptobacterium		0	3	G	165779	Anaerococcus		0	1
0	22	S	363952	Comamonas thiooxydans		0	2	S	2718	Cardiobacterium hominis		0	1	G	2675234	Alkalihalobacillus		0	30	S	168169	Candidatus Ishikawaella capsulata		0	8	G1	2662419	unclassified Planococcus		0	1	S	633	Yersinia pseudotuberculosis		0.02	324	G	1716	Corynebacterium		0	7	G	2569097	Anaerobutyricum		0	4
0	1	S	160825	Comamonas koreensis		0	5	G	1738645	Caproiciproducens		0	1	S	80852	Aliivibrio wodanis		0	2	G	295595	Candidatus Hepatoplasma		0	1	G1	2648843	unclassified Planctomyces		0.02	300	S	632	Yersinia pestis		0.01	156	G	33870	Coriobacterium		0	2	G	1813	Amycolatopsis		0	17
0	7	G	102106	Collinsella		0	1	S	1704307	Candidatus Xiphinematobacter sp. Idaho Grape		0	2	G	29330	Alicyclobacillus		0	2	S	1540872	Candidatus Gracilibacteria bacterium HOT-871		0	1	G1	2637196	unclassified Peptoniphilus		0	5	S	844	Wolinella succinogenes		0	2	G	442430	Coraliomargarita		0	4	F	1501348	Amoebophilaceae		0	17
0	5	G	329857	Cohnella		0	1	G	2293313	Candidatus Syntrophocurvum		0	61	G	239934	Akkermansia		0	9	S	1878942	Candidatus Fukatsuia symbiotica		0	3	G1	185978	unclassified Paenibacillus		0.01	172	G	286104	Winogradskyella		0	6	S	35786	Coprothermobacter proteolyticus		0	74	S	81412	Aminomonas paucivorans		0	4
10.46	160012	G	1485	Clostridium		0	7	S	332163	Candidatus Solibacter usitatus		0	2	S	2021234	Ahniella affigens		0	22	S	1802984	Candidatus Fokinia solitaria		0.01	139	G1	2629304	unclassified Oscillibacter		0.02	253	S	46256	Weissella hellenica		0	24	S	393662	Congregibacter litoralis		0	41	S	81468	Aminobacterium colombiense		0	29
0	71	G	1870884	Clostridioides		0	46	S	1486991	Candidatus Sodalis pierantonius		0	7	G	33877	Agromyces		0	6	G	1495768	Candidatus Evansia		0	1	G1	2638792	unclassified Olsenella		0	4	S	2506420	Weissella cryptocerci		0	33	S	363952	Comamonas thiooxydans		0	1	S	744985	alpha proteobacterium HIMB59		0	7
0	2	F	539000	Clostridiales Family XVII. Incertae Sedis		0	18	S	386487	Candidatus Ruthia magnifica		0	3	G	357	Agrobacterium		0	23	S	1922217	Candidatus Erwinia haradaeae		0	1	G1	2629769	unclassified Nesterenkonia		0	2	G	1524214	Vulgatibacter		0	1	S	160825	Comamonas koreensis		0	2	S	859653	alpha proteobacterium HIMB5		0	4
0	53	F	543314	Clostridiales Family XIII. Incertae Sedis		0	1	S	1302376	Candidatus Pseudomonas adelgestsugas		0	27	S	714	Aggregatibacter actinomycetemcomitans		0	1	S	1408204	Candidatus Endomicrobium trichonymphae		0	1	G1	2618968	unclassified Nakamurella		0	11	S	96942	Vitreoscilla sp. C1		0	11	G	102106	Collinsella		0	22	G	114627	Alkaliphilus		0	10
0	6	S	2109688	Clostridiales bacterium CCNA10		0.01	91	G	1988031	Candidatus Promineofilum		0	3	S	680279	Agarivorans gilvus		0	1	S	1263979	Candidatus Endolissoclinum faulkneri		0	8	G1	2683645	unclassified Mycoplasma		0	52	S	2661921	Vibrio sp. THAF191c		0	9	S	158899	Collimonas fungivorans		0	14	S	351052	Alkalilimnicola ehrlichii		0	1
0	3	S	545	Citrobacter koseri		0	21	G	235572	Candidatus Portiera		0	10	S	1737490	Agarilytica rhodophyticola		0	3	G	471826	Candidatus Desulforudis		0	6	G1	2642494	unclassified Mycobacterium		0	1	S	2587865	Vibrio sp. THAF190c		0	4	G	329857	Cohnella		0	3	G	2675234	Alkalihalobacillus		0	1
0	2	G	1077265	Chthonomonas		0.01	189	S	1235990	Candidatus Pantoea carbekii		0	16	S	654	Aeromonas veronii		0	3	S	2163644	Candidatus Deianiraea vastatrix		0	1	G1	2619695	unclassified Microlunatus		0	63	S	670	Vibrio parahaemolyticus		5.14	91826	G	1485	Clostridium		0	14	G	29330	Alicyclobacillus		0	7
0	5	S	2699430	Chromatiaceae bacterium No.7		0	19	S	1509244	Candidatus Nucleicultrix amoebiphila		0	14	G	1375	Aerococcus		0	1	S	2066024	Candidatus Cytomitobacter primus		1.16	18186	G1	2675274	unclassified Metabacillus		0.01	206	S	248315	Veillonella rodentium		0	88	G	1870884	Clostridioides		0	41	G	239934	Akkermansia		0.01	147
0	12	G	990721	Christensenella		0	4	G	1826864	Candidatus Nitrosocosmicus		0	13	G	1653174	Actinotignum		0	1	G	114185	Candidatus Carsonella		0	1	G1	2637149	unclassified Luteolibacter		0.92	14309	S	29466	Veillonella parvula		0	1	F	539000	Clostridiales Family XVII. Incertae Sedis		0	11	S	2021234	Ahniella affigens		0	39
0.01	79	P	7711	Chordata		0	8	S	234827	Candidatus Midichloria mitochondrii		0	1	G	1865	Actinoplanes		0	26	F	2497645	Candidatus Babeliaceae		0	2	G1	2620435	unclassified Lactobacillus		0	2	S	1034889	Variovorax sp. HW608		0	35	F	543314	Clostridiales Family XIII. Incertae Sedis		0.01	116	G	33877	Agromyces		0	19
0	1	F	1106	Chloroflexaceae		0	2	S	1808979	Candidatus Methylospira mobilis		0	3	G	1654	Actinomyces		0	27	G	49082	Candidatus Arthromitus		0	1	G1	2642459	unclassified Geobacillus		0	1	S	633807	Vagococcus penaei		0.09	1650	S	2109688	Clostridiales bacterium CCNA10		0	1	G	357	Agrobacterium		0	1
0.01	89	F	191412	Chlorobiaceae		0	1	S	309868	Candidatus Liberibacter americanus		0	1	G	1988	Actinomadura		0	42	G	194	Campylobacter		0	1	G1	2610894	unclassified Flintibacter		0	1	G1	2638726	unclassified Tissierella		0	1	S	1197717	Cloacibacillus porcorum		0	19	S	714	Aggregatibacter actinomycetemcomitans		0	1
0.01	165	F	563835	Chitinophagaceae		0	3	S	658062	Candidatus Koribacter versatilis		0.01	120	G	76833	Actinobaculum		0	2	G	171003	Caloranaerobacter		0	2	F1	340671	unclassified Flammeovirgaceae		0	1	G1	2619321	unclassified Thermus		0	9	S	545	Citrobacter koseri		0	2	S	680279	Agarivorans gilvus		0	20
0	35	S	2594795	Chitinimonas arctica		0	57	S	168169	Candidatus Ishikawaella capsulata		0	3	S	67854	Actinobacillus succinogenes		0	10	S	187145	Caldithrix abyssi		0	63	G2	2757714	unclassified Enterobacter cloacae complex		0	3	G1	2626047	unclassified Synechococcus		0	2	G1	1344959	Citrobacter freundii complex		0	35	S	654	Aeromonas veronii		0	20
0	4	S	1639108	Chania multitudinisentens		0	3	S	573658	Candidatus Hodgkinia cicadicola		0.01	159	S	715	Actinobacillus pleuropneumoniae		0	1	G	44000	Caldicellulosiruptor		0	1	G1	2648737	unclassified Eggerthella		0	8	G1	2623549	unclassified Sulfurimonas		0	2	G	1077265	Chthonomonas		0	2	S	645	Aeromonas salmonicida		0.01	97
0	3	G	157920	Cellulosimicrobium		0	1	G	295595	Candidatus Hepatoplasma		0	30	S	52133	Acinetobacter venetianus		0	1	G	249529	Caldanaerobacter		0	13	G1	2614637	unclassified Desulfuromonas		0	2	G1	2593676	unclassified Streptomyces		0	1	F	1890464	Chroococcaceae		0	10	G	1375	Aerococcus		0	9
0	1	G	698776	Cellulosilyticum		0	19	S	1878942	Candidatus Fukatsuia symbiotica		0	11	S	108980	Acinetobacter ursingii		0	20	G	830	Butyrivibrio		0	1	G1	2622240	unclassified Desulfopila		0	12	G1	2637378	unclassified Selenomonas		0	9	G	990721	Christensenella		0	22	G	1653174	Actinotignum		0	1
0.02	279	G	1707	Cellulomonas		0	31	S	1802984	Candidatus Fokinia solitaria		0	13	S	40216	Acinetobacter radioresistens		0	20	G1	87882	Burkholderia cepacia complex		0	1	G1	2623546	unclassified Deinococcus		0	2	G1	2618749	unclassified Scytonema		0.01	152	P	7711	Chordata		0	5	G	1865	Actinoplanes		0.01	144
0	2	S	1758178	Celeribacter ethanolicus		0	1	G	1495768	Candidatus Evansia		0	3	S	1148157	Acinetobacter oleivorans		0	3	S	9	Buchnera aphidicola		0.01	89	G1	2624378	unclassified Corynebacterium		0	2	G1	2691889	unclassified Schaalia		0	76	F	191412	Chlorobiaceae		0	29	G	1654	Actinomyces		0.02	338
0	1	S	1740262	Catenovulum sediminis		0.03	441	S	1922217	Candidatus Erwinia haradaeae		0	2	S	1789224	Acinetobacter larvae		0.02	331	S	29459	Brucella melitensis		0	59	G1	2614128	unclassified Clostridium		0	59	G1	2608920	unclassified Ruminococcus		0.01	143	F	563835	Chitinophagaceae		0	48	G	76833	Actinobaculum		0	1
0.01	125	S	2591109	Casimicrobium huifangae		0	3	S	1927128	Candidatus Enterovibrio luxaltus		0	70	S	40214	Acinetobacter johnsonii		0	5	G	1696	Brevibacterium		0	75	G1	2620175	unclassified Cellulomonas		0	1	G1	2711230	unclassified Roseimicrobium		0	68	S	2594795	Chitinimonas arctica		0	1	S	67854	Actinobacillus succinogenes		0	1
0	1	S	2718	Cardiobacterium hominis		0	2	G	471826	Candidatus Desulforudis		0	17	S	29430	Acinetobacter haemolyticus		0	23	G	55080	Brevibacillus		0	1	G1	2643836	unclassified Caproiciproducens		0	67	G1	192944	unclassified Rhodococcus		0	17	S	1639108	Chania multitudinisentens		0	76	S	715	Actinobacillus pleuropneumoniae		0	2
0	1	G1	106178	canis group		0	5	S	2163644	Candidatus Deianiraea vastatrix		0	2	S	2136182	Acinetobacter cumulans		0	28	G	2019482	Brevefilum		0	69	G1	2638829	unclassified Candidatus Arthromitus		0	10	G1	2662419	unclassified Planococcus		0	80	G	1707	Cellulomonas		0	42	S	108980	Acinetobacter ursingii		0	8
0	1	S	1166950	Candidatus Thiodictyon syntrophicum		0	31	F	2497645	Candidatus Babeliaceae		0.01	238	G1	909768	Acinetobacter calcoaceticus/baumannii complex		0	15	G	2714594	Bremerella		0	7	G1	2684853	unclassified Brevibacillus		0	1	G1	2648843	unclassified Planctomyces		0	1	S	1740262	Catenovulum sediminis		0	3	S	40216	Acinetobacter radioresistens		0	1
0	26	S	332163	Candidatus Solibacter usitatus		0	29	G	49082	Candidatus Arthromitus		0	18	S	2211140	Acidisarcina polymorpha		0	14	S	2600177	Bradymonadales bacterium V1718		0	9	G1	2648079	unclassified Blautia		0	3	G1	2637196	unclassified Peptoniphilus		0	3	G	1738645	Caproiciproducens		0	1	S	1789224	Acinetobacter larvae		0	42
0	23	S	1486991	Candidatus Sodalis pierantonius		0	29	S	634113	Candidatus Arsenophonus lipoptenae		0	1	G	904	Acidaminococcus		0	12	G	43668	Brachybacterium		0	51	G1	185979	unclassified Bacillus		0	5	G1	185978	unclassified Paenibacillus		0	1	S	1166950	Candidatus Thiodictyon syntrophicum		0	41	S	40214	Acinetobacter johnsonii		0	84
0	37	G	1988031	Candidatus Promineofilum		0	46	G	194	Campylobacter		0	4	G	2147	Acholeplasma		0.07	953	S	35814	Bordetella holmesii		0	6	G1	2631020	unclassified Arcanobacterium		0	61	G1	2629304	unclassified Oscillibacter		0	2	G	2293313	Candidatus Syntrophocurvum		0	35	S	29430	Acinetobacter haemolyticus		0.03	583
0	17	G	235572	Candidatus Portiera		0	7	G	1186	Calothrix		0	3	S	97477	Acetomicrobium mobile		0	10	G	572511	Blautia		0	20	G1	2642604	unclassified Anaerocolumna		0	2	G1	2615080	unclassified Ornithinimicrobium		0	34	S	332163	Candidatus Solibacter usitatus		0	86	G1	909768	Acinetobacter calcoaceticus/baumannii complex		0	16
0	1	S	2115978	Candidatus Phycorickettsia trachydisci		0	5	S	187145	Caldithrix abyssi		0	22	G	28186	Acetohalobium		0	2	F	39782	Blattabacteriaceae		0.01	95	G1	2639701	unclassified Agromyces		0	2	G1	2638792	unclassified Olsenella		0.01	155	S	1486991	Candidatus Sodalis pierantonius		0	3	S	33075	Acidobacterium capsulatum		0.02	294
0.02	275	S	1235990	Candidatus Pantoea carbekii		0	1	S	477976	Calditerrivibrio nitroreducens		0.01	95	G	33951	Acetobacterium		0	4	S	109472	Bisgaardia hudsonensis		0.01	169	G1	2609299	unclassified Actinobaculum		0	7	G1	2593658	unclassified Nostoc		0	18	S	386487	Candidatus Ruthia magnifica		0	3	G	1912215	Acidipropionibacterium		0	10
0	9	S	1509244	Candidatus Nucleicultrix amoebiphila		0	19	G	249529	Caldanaerobacter		0	1	G	155977	Acaryochloris		0.97	13900	G	1678	Bifidobacterium		0	26	S	2039	Tropheryma whipplei		0	3	G1	2615069	unclassified Nocardioides		0	40	G	1988031	Candidatus Promineofilum		0	1	G	53634	Acidimicrobium		0.02	345
0	12	G	2039639	Candidatus Nanopelagicus		0.01	170	G	830	Butyrivibrio		0	2	F2	310966	[Pasteurella] aerogenes-[Pasteurella] mairii-[Actinobacillus] rossii complex		0	5	F	1937968	Bernardetiaceae		0	16	S	2675054	Thiomicrorhabdus sp. aks77		0	7	G1	2683645	unclassified Mycoplasma		0	11	G	235572	Candidatus Portiera		0	4	S	1969806	Acidibrevibacterium fodinaquatile		0	7
0	1	S	1808979	Candidatus Methylospira mobilis		0	49	S	9	Buchnera aphidicola		0.01	95	S	730	[Haemophilus] ducreyi		0	1	S	959	Bdellovibrio bacteriovorus		0.01	116	S	37636	Thermus scotoductus		0	2	G1	2642494	unclassified Mycobacterium		0	1	S	2115978	Candidatus Phycorickettsia trachydisci		0	3	G	904	Acidaminococcus		0	11
0	2	S	309868	Candidatus Liberibacter americanus		0.01	88	S	29459	Brucella melitensis		0	23	S	33074	Zymobacter palmae		0	53	S	1472345	Basilea psittacipulmonis		0	19	S	56956	Thermus brockianus		0	1	F1	2006847	unclassified Muribaculaceae		0.02	427	S	1235990	Candidatus Pantoea carbekii		0	5	G	2147	Acholeplasma		0	7
0	2	S	658062	Candidatus Koribacter versatilis		0.05	700	S	588932	Brevundimonas naejangsanensis		0.01	122	S	632	Yersinia pestis		1.35	19265	O1	333046	Bacteroidales incertae sedis		0	11	S	500	Thermomicrobium roseum		0	1	G1	2617518	unclassified Micromonospora		0	5	S	1509244	Candidatus Nucleicultrix amoebiphila		0	25	G	28186	Acetohalobium		0	14
0	52	S	168169	Candidatus Ishikawaella capsulata		0	18	G	1696	Brevibacterium		0	25	S	844	Wolinella succinogenes		4.85	69296	F	815	Bacteroidaceae		0	1	S	2325	Thermoanaerobacter kivui		0	3	G1	2619695	unclassified Microlunatus		0	1	G	1826864	Candidatus Nitrosocosmicus		0	31	G	33951	Acetobacterium		0	35
0	1	S	573658	Candidatus Hodgkinia cicadicola		0	5	G	55080	Brevibacillus		0.02	306	G	286104	Winogradskyella		0.13	1912	G	1386	Bacillus		0	1	S	2026	Thermoactinomyces vulgaris		0.82	12711	G1	2675274	unclassified Metabacillus		0	12	G	2039639	Candidatus Nanopelagicus		0	2	G	155977	Acaryochloris		0.01	155
0	12	G	295595	Candidatus Hepatoplasma		0	5	G	2019482	Brevefilum		0.02	353	S	46256	Weissella hellenica		0	2	O2	539742	Bacillales Family XII. Incertae Sedis		0	1	S	863643	Thermincola potens		0	7	G1	2636778	unclassified Lysinibacillus		0	1	S	234827	Candidatus Midichloria mitochondrii		0	6	F2	310966	[Pasteurella] aerogenes-[Pasteurella] mairii-[Actinobacillus] rossii complex		0	42
0	1	S	1540872	Candidatus Gracilibacteria bacterium HOT-871		0	5	S	55213	Brenneria rubrifaciens		0	5	S	2506420	Weissella cryptocerci		0	58	O2	539738	Bacillales Family XI. Incertae Sedis		0	1	S	161154	Thermanaeromonas toyohensis		0	3	G1	2637149	unclassified Luteolibacter		0	5	S	1808979	Candidatus Methylospira mobilis		0	57	S	730	[Haemophilus] ducreyi		0	7
0	44	S	1878942	Candidatus Fukatsuia symbiotica		0	35	S	2600177	Bradymonadales bacterium V1718		0	8	G	1524214	Vulgatibacter		0	13	S	565	Atlantibacter hermannii		0	1	G	73918	Thermaerobacter		0	2	G1	2614679	unclassified Lentibacillus		0	13	S	1581680	Candidatus Methylopumilus turicensis		0	55	S	33074	Zymobacter palmae		0	30
0	10	S	1802984	Candidatus Fokinia solitaria		0	10	S	1526658	Bosea vaviloviae		0	19	S	96942	Vitreoscilla sp. C1		0	11	S	78587	Asticcacaulis excentricus		0	6	S	85874	Thermacetogenium phaeum		0	9	G1	2620435	unclassified Lactobacillus		0	42	S	168169	Candidatus Ishikawaella capsulata		0.01	299	S	632	Yersinia pestis		0.3	5226
0	8	G	1495768	Candidatus Evansia		0	12	G	572511	Blautia		0	16	S	2661922	Vibrio sp. THAF191d		0	3	G	1663	Arthrobacter		0	1	S	2552945	Thalassotalea sp. HSM 43		0	1	G1	2633591	unclassified Kitasatospora		0	3	S	573658	Candidatus Hodgkinia cicadicola		0	11	S	844	Wolinella succinogenes		0	2
0	52	S	1922217	Candidatus Erwinia haradaeae		0	3	F	39782	Blattabacteriaceae		0	61	S	2661921	Vibrio sp. THAF191c		0	19	S	638	Arsenophonus nasoniae		0	3	S	526944	Tetragenococcus osmophilus		0	1	F1	61432	unclassified Flavobacteriaceae		0	7	G	295595	Candidatus Hepatoplasma		0	3	S	955	Wolbachia pipientis		0	13
0	2	S	1927128	Candidatus Enterovibrio luxaltus		0	2	S	109472	Bisgaardia hudsonensis		0.01	86	S	670	Vibrio parahaemolyticus		0	3	S	1231049	Arsenophonus endosymbiont of Aphis craccivora		0	5	S	1285901	Tessaracoccus defluvii		0	1	F1	340671	unclassified Flammeovirgaceae		0	46	S	1878942	Candidatus Fukatsuia symbiotica		0.02	470	G	286104	Winogradskyella		0	7
0	1	S	1408204	Candidatus Endomicrobium trichonymphae		0.01	222	G	1678	Bifidobacterium		2.36	37975	S	248315	Veillonella rodentium		0	3	F1	2321108	Arcobacter group		0	21	S	386490	Terribacillus goriensis		0	17	G2	2757714	unclassified Enterobacter cloacae complex		0	4	S	1802984	Candidatus Fokinia solitaria		0	12	S	1631871	Weissella jogaejeotgali		0	5
0	6	G	471826	Candidatus Desulforudis		0	3	F	1937968	Bernardetiaceae		18.94	304490	S	29466	Veillonella parvula		0	1	G	28263	Arcanobacterium		0	2	S	2601677	Tepidiforma bonchosmolovskayae		0	2	G1	2648737	unclassified Eggerthella		0	9	G	1495768	Candidatus Evansia		0.01	133	S	46256	Weissella hellenica		0	1
0	2	S	2163644	Candidatus Deianiraea vastatrix		0	1	S	533	Beijerinckia indica		0	2	S	51173	Ureibacillus thermosphaericus		0	2	G	1511635	Aquisphaera		0.01	152	G	195950	Tannerella		0	1	G1	2623546	unclassified Deinococcus		0.01	193	S	1922217	Candidatus Erwinia haradaeae		0	19	S	2506420	Weissella cryptocerci		0	7
0	1	S	2066024	Candidatus Cytomitobacter primus		0.01	85	S	1472345	Basilea psittacipulmonis		0	5	G1	2640676	unclassified Wolbachia		0.03	463	F2	84563	ant, tsetse, mealybug, aphid, etc. endosymbionts		0	3	S	316277	Syntrophus aciditrophicus		0	32	G1	2624378	unclassified Corynebacterium		0	1	S	1927128	Candidatus Enterovibrio luxaltus		0	7	S	137591	Weissella cibaria		0	1
0	2	G	114185	Candidatus Carsonella		0.15	2236	O1	333046	Bacteroidales incertae sedis		0	2	G1	2625155	unclassified Verrucomicrobium		0	3	G	150247	Anoxybacillus		0	3	S	863	Syntrophomonas wolfei		0.01	77	G1	2614128	unclassified Clostridium		0	3	G	471826	Candidatus Desulforudis		0	36	G	1524214	Vulgatibacter		0.01	190
0	69	F	2497645	Candidatus Babeliaceae		0.05	729	F	815	Bacteroidaceae		0	2	G1	2619321	unclassified Thermus		0	35	F1	85151	Aneurinibacillus group		0	1	S	2734	Symbiobacterium thermophilum		0	2	G1	2649046	unclassified Christensenella		0	2	S	2163644	Candidatus Deianiraea vastatrix		0	6	S	1192162	Vogesella sp. LIG4		0	60
0.01	132	G	49082	Candidatus Arthromitus		0	1	S	1249553	Bacterioplanes sanyensis		0	2	G1	2626047	unclassified Synechococcus		0	5	G	2039240	Anaerotignum		0	4	S	1690221	Streptomyces spongiicola		0.01	105	G1	2620175	unclassified Cellulomonas		0	1	G	114185	Candidatus Carsonella		0	20	S	96942	Vitreoscilla sp. C1		0	1
0	6	S	634113	Candidatus Arsenophonus lipoptenae		0.21	3292	G	1386	Bacillus		0	8	G1	2623549	unclassified Sulfurimonas		0.03	371	G	207244	Anaerostipes		0	1	S	146923	Streptomyces parvulus		0	4	G1	2643836	unclassified Caproiciproducens		0	55	F	2497645	Candidatus Babeliaceae		0	14	S	2661922	Vibrio sp. THAF191d		0	1
0	18	G	194	Campylobacter		0	4	O2	539742	Bacillales Family XII. Incertae Sedis		0	15	G1	2593676	unclassified Streptomyces		0.01	76	G	1843210	Anaerocolumna		0	1	S	1912	Streptomyces hygroscopicus		0	38	G1	2638829	unclassified Candidatus Arthromitus		0	66	G	49082	Candidatus Arthromitus		0	64	S	2661921	Vibrio sp. THAF191c		0	1
0	2	S	477976	Calditerrivibrio nitroreducens		0.01	100	O2	539738	Bacillales Family XI. Incertae Sedis		0	1	G1	2608887	unclassified Streptococcus		0	18	G	2569097	Anaerobutyricum		0	1	S	29303	Streptomyces cattleya		0	3	G1	2623841	unclassified Brachybacterium		0	3	S	634113	Candidatus Arsenophonus lipoptenae		0	43	S	670	Vibrio parahaemolyticus		0	7
0.04	589	G	233191	Caldilinea		0	4	S	762	Avibacterium volantium		0	6	G1	2637378	unclassified Selenomonas		0	1	G	1813	Amycolatopsis		0	4	S	285570	Streptomyces asterosporus		0	75	G1	2648079	unclassified Blautia		0.71	12673	G	194	Campylobacter		0.06	1352	S	248315	Veillonella rodentium		0.01	132
0	6	G	249529	Caldanaerobacter		0.26	4032	S	565	Atlantibacter hermannii		0	18	G1	2618749	unclassified Scytonema		0	45	S	81412	Aminomonas paucivorans		0.01	151	G1	1477431	Streptomyces albidoflavus group		0	34	G1	185979	unclassified Bacillus		0	4	G	191301	Caminibacter		47.3	1053375	S	29466	Veillonella parvula		0	1
0	19	G	830	Butyrivibrio		0	13	S	78587	Asticcacaulis excentricus		0.01	112	G1	2608920	unclassified Ruminococcus		0	6	S	81468	Aminobacterium colombiense		0	2	S	1111760	Streptococcus troglodytae		0	1	G1	2634694	unclassified Auritidibacter		0	5	G	1186	Calothrix		0	3	S	633807	Vagococcus penaei		0	12
0	56	G1	87882	Burkholderia cepacia complex		0	2	G	1663	Arthrobacter		0	51	G1	192944	unclassified Rhodococcus		0	1	S	645517	Altererythrobacter namhicola		0	57	S	1308	Streptococcus thermophilus		0	4	G1	2631020	unclassified Arcanobacterium		0	17	G	171003	Caloranaerobacter		0	6	G1	2640676	unclassified Wolbachia		0	1
0	1	F1	1910950	Bullavirinae		0	44	S	638	Arsenophonus nasoniae		0	1	G1	2593292	unclassified Pseudanabaena		0	1	S	744985	alpha proteobacterium HIMB59		0	4	S	1307	Streptococcus suis		0	28	G1	2642604	unclassified Anaerocolumna		0	4	S	187145	Caldithrix abyssi		0	1	G1	2638726	unclassified Tissierella		0	1
0	6	S	9	Buchnera aphidicola		0	3	S	1231049	Arsenophonus endosymbiont of Aphis craccivora		0	8	G1	2662419	unclassified Planococcus		0	2	S	594679	Allofrancisella guangzhouensis		0	13	S	1314	Streptococcus pyogenes		0	18	G1	2639701	unclassified Agromyces		0	4	G	249529	Caldanaerobacter		0	2	G1	2626047	unclassified Synechococcus		0	7
0	5	G	1696	Brevibacterium		0	7	S	235559	Arsenophonus endosymbiont of Aleurodicus dispersus		0	2	G1	2648843	unclassified Planctomyces		0	25	S	351052	Alkalilimnicola ehrlichii		0	4	S	1348	Streptococcus parauberis		0	6	G1	2609248	unclassified Actinomyces		0.03	484	G	830	Butyrivibrio		0	1	G1	2623549	unclassified Sulfurimonas		0	3
0.01	78	G	55080	Brevibacillus		0	5	F1	2321108	Arcobacter group		0	5	G1	185978	unclassified Paenibacillus		0	5	G	29330	Alicyclobacillus		0	1	S	400065	Streptococcus merionis		0	1	G1	2626254	unclassified Actinomadura		0	1	G1	87882	Burkholderia cepacia complex		0	42	G1	2593676	unclassified Streptomyces		0	13
0	43	G	2019482	Brevefilum		0	6	G	28263	Arcanobacterium		0.01	100	G1	2629304	unclassified Oscillibacter		5.46	78067	G	239934	Akkermansia		0	3	S	1825069	Streptococcus marmotae		0	45	G1	2609299	unclassified Actinobaculum		0	7	S	9	Buchnera aphidicola		0	1	G1	2643834	unclassified Streptacidiphilus		0	1
0	1	S	55213	Brenneria rubrifaciens		0.1	1496	F2	84563	ant, tsetse, mealybug, aphid, etc. endosymbionts		0	10	G1	2638792	unclassified Olsenella		0	17	S	2021234	Ahniella affigens		0	30	S	1345	Streptococcus ferus		0	3	S	2039	Tropheryma whipplei		0	4	S	29461	Brucella suis		0	5	G1	2637378	unclassified Selenomonas		0.05	939
0	12	S	2600177	Bradymonadales bacterium V1718		0	3	G	150247	Anoxybacillus		0	1	G1	2629769	unclassified Nesterenkonia		0	1	G	33877	Agromyces		0.19	3037	G1	119603	Streptococcus dysgalactiae group		0	2	S	2580412	Thiomicrorhabdus sp. G1		0	50	S	29459	Brucella melitensis		0	26	G1	2618749	unclassified Scytonema		0	2
0	1	G	43668	Brachybacterium		0	8	F1	85151	Aneurinibacillus group		0	21	G1	2629175	unclassified Neorhizobium		0	5	S	680279	Agarivorans gilvus		0	3	S	1311	Streptococcus agalactiae		0	27	S	2675054	Thiomicrorhabdus sp. aks77		0	37	G	1696	Brevibacterium		0	13	G1	2691889	unclassified Schaalia		0	10
0	32	S	519	Bordetella parapertussis		0	3	G	2039240	Anaerotignum		0	1	G1	2643326	unclassified Neochlamydia		0	68	S	654	Aeromonas veronii		0	8	S	1326	Streptococcus acidominimus		0.01	82	S	37636	Thermus scotoductus		0	7	G	55080	Brevibacillus		0	50	G1	2608920	unclassified Ruminococcus		0	1
0	4	G	572511	Blautia		0.04	636	G	207244	Anaerostipes		0	35	G1	2683645	unclassified Mycoplasma		0	1	S	645	Aeromonas salmonicida		0	21	S	40324	Stenotrophomonas maltophilia		0	2	S	56957	Thermus oshimai		0	3	G	2019482	Brevefilum		0	93	G1	192944	unclassified Rhodococcus		0	2
0	35	F	39782	Blattabacteriaceae		0	1	G	2690159	Anaerohalosphaera		0.43	6896	G1	2675274	unclassified Metabacillus		0	1	S	651	Aeromonas media		0	8	S	214473	Staphylococcus nepalensis		0	6	S	56956	Thermus brockianus		0	2	S	55213	Brenneria rubrifaciens		0	1	G1	2631981	unclassified Plantactinospora		0	1
0	10	S	109472	Bisgaardia hudsonensis		0	38	G	1843210	Anaerocolumna		0	6	G1	2637149	unclassified Luteolibacter		0	1	S	644	Aeromonas hydrophila		0	7	S	28035	Staphylococcus lugdunensis		0	3	S	500	Thermomicrobium roseum		0	9	G	2714594	Bremerella		0	16	G1	2662419	unclassified Planococcus		0	3
10.82	165517	G	1678	Bifidobacterium		0	2	G	165779	Anaerococcus		0	11	G1	2620435	unclassified Lactobacillus		0	20	G	1375	Aerococcus		0	1	S	1290	Staphylococcus hominis		0	1	S	377615	Thermobacillus composti		0	1	S	722472	Bradyrhizobium lablabi		0	1	G1	2648843	unclassified Planctomyces		0.03	439
0	1	F	1937968	Bernardetiaceae		0	4	G	2569097	Anaerobutyricum		0	1	G1	2640322	unclassified Halocella		0	22	G	1653174	Actinotignum		0	1	S	1283	Staphylococcus haemolyticus		0	2	G	73918	Thermaerobacter		0	29	S	2600177	Bradymonadales bacterium V1718		0	3	G1	2637196	unclassified Peptoniphilus		0	1
0.03	421	S	1472345	Basilea psittacipulmonis		0	3	G	1813	Amycolatopsis		0.01	91	G1	2627627	unclassified Geobacter		0	1	G	1849	Actinopolyspora		0.02	273	S	1282	Staphylococcus epidermidis		0	3	S	2005884	Thauera sp. K11		0	3	G	43668	Brachybacterium		0	1	G1	2642018	unclassified Paenisporosarcina		0	15
0.15	2226	O1	333046	Bacteroidales incertae sedis		0	1	F	1501348	Amoebophilaceae		0	2	G1	2610894	unclassified Flintibacter		0	2	G	117156	Actinopolymorpha		0.84	13185	S	29382	Staphylococcus cohnii		0	36	S	526944	Tetragenococcus osmophilus		0	24	S	520	Bordetella pertussis		0	3	G1	185978	unclassified Paenibacillus		0.01	87
0.1	1528	F	815	Bacteroidaceae		0	57	S	81412	Aminomonas paucivorans		0	1	F1	340671	unclassified Flammeovirgaceae		0.03	448	G	1654	Actinomyces		0.02	304	S	1280	Staphylococcus aureus		0	12	S	386490	Terribacillus goriensis		0.09	1536	S	35814	Bordetella holmesii		0.01	157	G1	2629304	unclassified Oscillibacter		0	5
0.12	1908	G	1386	Bacillus		0	2	S	81468	Aminobacterium colombiense		0	2	G1	2624170	unclassified Erysipelothrix		0.05	737	G	76833	Actinobaculum		0	8	S	985002	Staphylococcus argenteus		0	2	S	2601677	Tepidiforma bonchosmolovskayae		0	4	S	1416806	Bordetella genomosp. 8		0	5	G1	2629769	unclassified Nesterenkonia		0	16
0.03	484	O2	539738	Bacillales Family XI. Incertae Sedis		0	1	S	744985	alpha proteobacterium HIMB59		0	4	G2	2757714	unclassified Enterobacter cloacae complex		0	31	S	715	Actinobacillus pleuropneumoniae		0	3	S	283811	Stackebrandtia nassauensis		0	23	G	2760873	Tenuifilum		0.07	1181	G	572511	Blautia		0	6	G1	2629175	unclassified Neorhizobium		0	4
0	4	S	762	Avibacterium volantium		0	3	S	859653	alpha proteobacterium HIMB5		0	1	G1	2622240	unclassified Desulfopila		0	1	S	720	Actinobacillus lignieresii		0	3	G1	114277	spotted fever group		0.61	9480	G	195950	Tannerella		0	3	F	39782	Blattabacteriaceae		0	1	G1	2643326	unclassified Neochlamydia		0	19
0	1	G	1160973	Auritidibacter		0	3	G	1137960	Allokutzneria		0	2	G1	2623546	unclassified Deinococcus		0	13	S	108980	Acinetobacter ursingii		0	4	S	2377	Sporomusa termitida		0	1	S	863	Syntrophomonas wolfei		0	2	S	109472	Bisgaardia hudsonensis		0	49	G1	2683645	unclassified Mycoplasma		0	3
0	1	S	565	Atlantibacter hermannii		0	8	G	114627	Alkaliphilus		0	4	G1	257496	unclassified Curtobacterium		0	8	S	40216	Acinetobacter radioresistens		0	12	G	107	Spirosoma		0.02	363	S	119484	Syntrophobacter fumaroxidans		9.36	167232	G	1678	Bifidobacterium		0	9	G1	2619695	unclassified Microlunatus		0	2
0	10	S	78587	Asticcacaulis excentricus		0	10	S	351052	Alkalilimnicola ehrlichii		0	31	G1	2624378	unclassified Corynebacterium		0	5	S	756892	Acinetobacter indicus		0	1	S	216944	Spiroplasma sabaudiense		0	1	S	2734	Symbiobacterium thermophilum		0	3	F	1937968	Bernardetiaceae		0.59	13178	G1	2675274	unclassified Metabacillus		0.02	306
0	39	S	638	Arsenophonus nasoniae		0	3	G	2675234	Alkalihalobacillus		0.01	120	G1	2614128	unclassified Clostridium		0.01	124	S	29430	Acinetobacter haemolyticus		0	11	S	2134	Spiroplasma melliferum		0	10	S	2036206	Suicoccus acidiformans		0	55	S	1472345	Basilea psittacipulmonis		0	5	G1	2637149	unclassified Luteolibacter		0	39
0	3	S	1231049	Arsenophonus endosymbiont of Aphis craccivora		0	1	S	80852	Aliivibrio wodanis		0	34	G1	2649046	unclassified Christensenella		0.03	456	G1	909768	Acinetobacter calcoaceticus/baumannii complex		0	6	S	2666185	Spiribacter sp. 2438		0	1	S	68202	Streptomyces fulvissimus		0	1	G	2600304	Baekduia		0	1	G1	2614679	unclassified Lentibacillus		0	35
0	9	S	235559	Arsenophonus endosymbiont of Aleurodicus dispersus		0	7	G	29330	Alicyclobacillus		0	21	G1	2620175	unclassified Cellulomonas		0	63	S	2211140	Acidisarcina polymorpha		0	4	S	1913578	Sphingopyxis sp. LPB0140		0	1	S	1893	Streptomyces atratus		1.44	25673	O1	333046	Bacteroidales incertae sedis		0	10	G1	2620435	unclassified Lactobacillus		0	4
0	28	G	28263	Arcanobacterium		0	41	G	239934	Akkermansia		0.01	100	G1	2638829	unclassified Candidatus Arthromitus		0	1	G	53634	Acidimicrobium		0	4	S	1874061	Sphingopyxis sp. EG6		0	9	S	285570	Streptomyces asterosporus		0.07	1209	F	815	Bacteroidaceae		0	4	G1	2627627	unclassified Geobacter		0	20
0	3	G	2005386	Arabia		0	5	S	2021234	Ahniella affigens		0	58	G1	2593542	unclassified Campylobacter		0	1	S	1765967	Acidihalobacter ferrooxidans		0	11	S	2698828	Sphingomonas sp. CSW-10		0.01	124	G1	1477431	Streptomyces albidoflavus group		0.18	3154	G	1386	Bacillus		0	1	G1	2642459	unclassified Geobacillus		0	5
0	1	F	1890450	Aphanothecaceae		0	1	G	33877	Agromyces		0	3	G1	2614124	unclassified Brevibacterium		0	3	G	904	Acidaminococcus		0	53	S	2676077	Sphingobium sp. CAP-1		0	1	S	1349	Streptococcus uberis		0	26	O2	539738	Bacillales Family XI. Incertae Sedis		0	2	G1	2610894	unclassified Flintibacter		0	12
0.09	1307	F2	84563	ant, tsetse, mealybug, aphid, etc. endosymbionts		0	3	S	714	Aggregatibacter actinomycetemcomitans		0	2	G1	2684853	unclassified Brevibacillus		0	2	S	85698	Achromobacter xylosoxidans		0	1	F	85002	Sphaerobacteraceae		0	1	S	1111760	Streptococcus troglodytae		0	1	S	762	Avibacterium volantium		0	1	G1	2623556	unclassified Flaviflexus		0	2
0	11	G	150247	Anoxybacillus		0	2	S	680279	Agarivorans gilvus		0	38	G1	2648079	unclassified Blautia		0	1	S	217204	Achromobacter insolitus		0	3	G	39643	Sorangium		0.01	205	S	1308	Streptococcus thermophilus		0.03	447	S	565	Atlantibacter hermannii		0	19	F1	340671	unclassified Flammeovirgaceae		0	5
0	1	F1	85151	Aneurinibacillus group		0	7	S	1737490	Agarilytica rhodophyticola		0	1	F2	2572874	unclassified Bastillevirinae		0	35	G	2147	Acholeplasma		0	35	S	2303331	Solimonas sp. K1W22B-7		0	1	S	1307	Streptococcus suis		0	8	S	78587	Asticcacaulis excentricus		0	65	G2	2757714	unclassified Enterobacter cloacae complex		0	68
0	1	G	2039240	Anaerotignum		0	55	S	654	Aeromonas veronii		0	23	G1	185979	unclassified Bacillus		0	1	S	97477	Acetomicrobium mobile		0	2	S	2698684	Sinimarinibacterium sp. NLF-5-8		0	4	S	1304	Streptococcus salivarius		0.01	141	S	638	Arsenophonus nasoniae		0	2	G1	2648737	unclassified Eggerthella		0	14
0.4	6071	G	207244	Anaerostipes		0	1	S	651	Aeromonas media		0	5	G1	235627	unclassified Arthrobacter		0	1	G	28186	Acetohalobium		0	11	S	971	Selenomonas ruminantium		0	23	S	1314	Streptococcus pyogenes		0	1	S	1231049	Arsenophonus endosymbiont of Aphis craccivora		0	1	G1	2623546	unclassified Deinococcus		0	5
0	2	G	233189	Anaerolinea		0	5	G	1375	Aerococcus		0	1	G1	2631020	unclassified Arcanobacterium		0	31	G	33951	Acetobacterium		0	1	S	286802	Segniliparus rotundus		0	2	S	1825069	Streptococcus marmotae		0	5	S	235559	Arsenophonus endosymbiont of Aleurodicus dispersus		0	6	G1	257496	unclassified Curtobacterium		0	2
0.01	175	G	1843210	Anaerocolumna		0	14	G	1653174	Actinotignum		0	18	G1	2642604	unclassified Anaerocolumna		0	69	S	33074	Zymobacter palmae		0	28	S	52773	Schaalia meyeri		0	7	S	1345	Streptococcus ferus		0	2	F1	2321108	Arcobacter group		0	93	G1	2624378	unclassified Corynebacterium		0	1
0	1	G	165779	Anaerococcus		0	1	G	117156	Actinopolymorpha		0	7	G1	2639701	unclassified Agromyces		0.03	451	S	632	Yersinia pestis		0.01	163	S	2664291	Salmonella sp. HNK130		0.06	1003	G1	119603	Streptococcus dysgalactiae group		0	24	G	28263	Arcanobacterium		0	1	G1	2636738	unclassified Cohnella		0	2
0	16	G	2569097	Anaerobutyricum		0	1	G	1865	Actinoplanes		0	3	G1	2609248	unclassified Actinomyces		0	10	S	844	Wolinella succinogenes		0	1	S	1836	Saccharopolyspora erythraea		0	2	S	1311	Streptococcus agalactiae		0	4	G	2005386	Arabia		0.02	549	G1	2614128	unclassified Clostridium		0	60
0	1	G	1813	Amycolatopsis		0	2	G	1654	Actinomyces		0	1	G1	2626254	unclassified Actinomadura		0.03	445	G	286104	Winogradskyella		0	21	S	1852	Saccharomonospora viridis		0	1	S	1326	Streptococcus acidominimus		0	1	G	1511635	Aquisphaera		0	6	G1	2649046	unclassified Christensenella		0	15
0	1	G	29331	Amphibacillus		0	40	S	715	Actinobacillus pleuropneumoniae		0.01	120	G1	2609299	unclassified Actinobaculum		0	4	S	1631871	Weissella jogaejeotgali		0.01	136	S	1550024	Ruthenibacterium lactatiformans		0	56	S	40324	Stenotrophomonas maltophilia		0.07	1204	F2	84563	ant, tsetse, mealybug, aphid, etc. endosymbionts		0	10	G1	2620175	unclassified Cellulomonas		0	1
0.01	124	S	81412	Aminomonas paucivorans		0	11	S	52133	Acinetobacter venetianus		0	29	S	1661	Trueperella pyogenes		0.01	83	S	46256	Weissella hellenica		0.01	91	S	1160721	Ruminococcus bicirculans		0	1	S	2490858	Staphylospora marina		0	14	G	1769008	Anoxybacter		0	50	G1	2638829	unclassified Candidatus Arthromitus		0	38
0	15	S	81468	Aminobacterium colombiense		0.05	745	S	108980	Acinetobacter ursingii		0	1	S	332249	Truepera radiovictrix		0	2	S	2506420	Weissella cryptocerci		0	2	S	1264	Ruminococcus albus		0	6	S	214473	Staphylococcus nepalensis		0	11	G	150247	Anoxybacillus		0	8	G1	2614124	unclassified Brevibacterium		0	1
0	1	S	589873	Alteromonas australica		0	1	S	40216	Acinetobacter radioresistens		0	5	S	2039	Tropheryma whipplei		0	1	S	71667	Waddlia chondrophila		0.01	184	S	2666138	Ruminococcaceae bacterium LBM 19010		0	4	S	28035	Staphylococcus lugdunensis		0	5	F1	85151	Aneurinibacillus group		0	5	G1	2684853	unclassified Brevibacillus		0.45	7776
0	5	S	744985	alpha proteobacterium HIMB59		0	1	S	1148157	Acinetobacter oleivorans		0	14	S	2580412	Thiomicrorhabdus sp. G1		0	2	G	1524214	Vulgatibacter		0	12	S	43675	Rothia mucilaginosa		0.02	298	S	1282	Staphylococcus epidermidis		0	6	G	2039240	Anaerotignum		0.01	139	G1	2648079	unclassified Blautia		0	2
0	4	G	114627	Alkaliphilus		0.01	162	S	40214	Acinetobacter johnsonii		0	44	S	2675054	Thiomicrorhabdus sp. aks77		0	7	S	1192162	Vogesella sp. LIG4		0	20	G	120961	Roseiflexus		0	1	S	70255	Staphylococcus condimenti		0.11	2003	G	207244	Anaerostipes		0	27	G1	185979	unclassified Bacillus		0	3
0	28	S	351052	Alkalilimnicola ehrlichii		0	1	S	1324350	Acinetobacter equi		0	70	S	37636	Thermus scotoductus		0	19	S	96942	Vitreoscilla sp. C1		0	4	S	1564506	Rhodovulum sp. P5		0.03	448	S	29382	Staphylococcus cohnii		0	3	G	233189	Anaerolinea		0	5	G1	2631020	unclassified Arcanobacterium		0	1
0	3	G	2675234	Alkalihalobacillus		0.01	115	G1	909768	Acinetobacter calcoaceticus/baumannii complex		0	10	S	56956	Thermus brockianus		0	13	S	2661922	Vibrio sp. THAF191d		0	3	S	29549	Rhodothermus marinus		0.02	289	S	1280	Staphylococcus aureus		0.01	245	G	1843210	Anaerocolumna		0.08	1874	G1	2642604	unclassified Anaerocolumna		0	17
0.01	101	G	29330	Alicyclobacillus		0	3	S	202950	Acinetobacter baylyi		0	11	S	500	Thermomicrobium roseum		0.01	139	S	2661921	Vibrio sp. THAF191c		0	3	G	455076	Rhodocytophaga		0	2	S	985002	Staphylococcus argenteus		0.01	89	G	2569097	Anaerobutyricum		0.01	116	G1	2639701	unclassified Agromyces		0	2
0	1	S	1306787	Alcanivorax pacificus		0	8	G	2147	Acholeplasma		0	4	S	377615	Thermobacillus composti		0	55	S	670	Vibrio parahaemolyticus		0	5	S	384	Rhizobium leguminosarum		0	19	G1	114277	spotted fever group		0	1	F	1501348	Amoebophilaceae		0	2	G1	2609248	unclassified Actinomyces		0	1
0.01	124	G	239934	Akkermansia		0	5	S	97477	Acetomicrobium mobile		0	1	S	161154	Thermanaeromonas toyohensis		0	1	S	696485	Vibrio owensii		0	1	S	2283160	Psychrobacillus glaciei		0	4	S	2377	Sporomusa termitida		0.01	97	S	81412	Aminomonas paucivorans		0	48	G1	2609299	unclassified Actinobaculum		0	1
0.01	154	S	2021234	Ahniella affigens		0	54	G	28186	Acetohalobium		0	5	S	85874	Thermacetogenium phaeum		0	6	S	2736	Verrucomicrobium spinosum		0	49	S	29442	Pseudomonas tolaasii		0	1	S	1620392	Spongiibacter sp. IMCC21906		0	24	S	81468	Aminobacterium colombiense		0	1	S	57704	Tsukamurella tyrosinosolvens		0	10
0.01	159	G	33877	Agromyces		0	37	G	33951	Acetobacterium		0	21	S	526944	Tetragenococcus osmophilus		0.01	93	S	248315	Veillonella rodentium		0	1	G2	251695	Pseudomonas syringae group genomosp. 1		0	27	G	107	Spirosoma		0	1	S	314275	Alteromonas mediterranea		0	10	S	1661	Trueperella pyogenes		0	1
0	14	S	714	Aggregatibacter actinomycetemcomitans		0	16	S	730	[Haemophilus] ducreyi		0	2	S	51669	Tetragenococcus halophilus		0.8	11472	S	29466	Veillonella parvula		0	8	S	47883	Pseudomonas synxantha		0	6	S	2145	Spiroplasma taiwanense		0	1	S	594679	Allofrancisella guangzhouensis		0	13	S	2039	Tropheryma whipplei		0	43
0	10	S	680279	Agarivorans gilvus		0	1	S	45497	[Clostridium] ultunense		0	13	S	386490	Terribacillus goriensis		0	5	S	1034889	Variovorax sp. HW608		0	7	G2	578833	Pseudomonas stutzeri subgroup		0	5	S	2666185	Spiribacter sp. 2438		0	14	G	114627	Alkaliphilus		0	30	S	2675054	Thiomicrorhabdus sp. aks77		0	2
0	1	S	1737490	Agarilytica rhodophyticola		0	60	S	33074	Zymobacter palmae		0	1	S	2560057	Terasakiella sp. SH-1		0	4	G1	2625155	unclassified Verrucomicrobium		0	3	S	2025658	Pseudomonas sp. NS1(2017)		0	1	S	1913578	Sphingopyxis sp. LPB0140		0	47	S	351052	Alkalilimnicola ehrlichii		0	17	S	37636	Thermus scotoductus		0	81
0.01	179	S	654	Aeromonas veronii		0.02	310	S	632	Yersinia pestis		0	4	S	2601677	Tepidiforma bonchosmolovskayae		0	1	G1	2638206	unclassified Turicibacter		0	2	S	78543	Pseudomonas migulae		0	34	S	2698828	Sphingomonas sp. CSW-10		0	22	G	29330	Alicyclobacillus		0	1	S	56957	Thermus oshimai		0	1
0	1	S	645	Aeromonas salmonicida		0	16	S	844	Wolinella succinogenes		0	77	G	2760873	Tenuifilum		0	1	G1	2619321	unclassified Thermus		0.01	169	S	287	Pseudomonas aeruginosa		0	4	S	2082188	Sphingobium sp. YG1		0	22	G	239934	Akkermansia		0	4	S	56956	Thermus brockianus		0	27
0	4	S	651	Aeromonas media		0.01	90	G	286104	Winogradskyella		0	1	G	104267	Tenacibaculum		0	6	G1	2626047	unclassified Synechococcus		0	1	S	879567	Pseudodesulfovibrio piezophilus		0.01	110	S	2676077	Sphingobium sp. CAP-1		0	4	S	2021234	Ahniella affigens		0	19	S	500	Thermomicrobium roseum		0	30
0	4	S	644	Aeromonas hydrophila		0.01	225	S	46256	Weissella hellenica		0.2	3172	G	195950	Tannerella		0	28	G1	2623549	unclassified Sulfurimonas		0	11	S	185007	Pseudobutyrivibrio xylanivorans		0	13	G	28453	Sphingobacterium		0.01	191	G	33877	Agromyces		0	2	S	2325	Thermoanaerobacter kivui		0	41
0	38	G	1375	Aerococcus		0.01	93	S	2506420	Weissella cryptocerci		0	1	S	316277	Syntrophus aciditrophicus		0	2	G1	2593676	unclassified Streptomyces		0	5	G	838	Prevotella		0	2	G	39643	Sorangium		0	5	S	714	Aggregatibacter actinomycetemcomitans		0	4	S	2026	Thermoactinomyces vulgaris		0.05	873
0	21	G	1653174	Actinotignum		0	1	G	1524214	Vulgatibacter		0	3	S	2734	Symbiobacterium thermophilum		0	2	G1	2608887	unclassified Streptococcus		0	20	G	323449	Pontibacter		0	7	S	2303331	Solimonas sp. K1W22B-7		0	6	S	680279	Agarivorans gilvus		0	1	S	863643	Thermincola potens		0	4
0	1	G	1865	Actinoplanes		0	3	S	96942	Vitreoscilla sp. C1		0	33	S	2036206	Suicoccus acidiformans		0	5	G1	2637378	unclassified Selenomonas		0	4	G	54304	Planktothrix		0	5	S	382	Sinorhizobium meliloti		0	1	S	1737490	Agarilytica rhodophyticola		0	1	G	73918	Thermaerobacter		0	19
0	67	G	1654	Actinomyces		0	41	S	2661922	Vibrio sp. THAF191d		0	1	S	1916	Streptomyces lividans		0	12	G1	2618749	unclassified Scytonema		0.21	3287	G	909656	Phocaeicola		0	2	S	2698684	Sinimarinibacterium sp. NLF-5-8		0.01	197	S	654	Aeromonas veronii		0	5	S	85874	Thermacetogenium phaeum		0	1
0	1	G	1988	Actinomadura		0.01	124	S	2661921	Vibrio sp. THAF191c		0	4	S	68570	Streptomyces albulus		0	7	G1	2691889	unclassified Schaalia		0	6	S	33025	Phascolarctobacterium faecium		0	1	G	1649495	Seonamhaeicola		0	1	S	645	Aeromonas salmonicida		0	7	S	526944	Tetragenococcus osmophilus		0	2
0	61	G	76833	Actinobaculum		0	27	S	670	Vibrio parahaemolyticus		0	70	G1	1477431	Streptomyces albidoflavus group		0.01	201	G1	2608920	unclassified Ruminococcus		0	5	S	2173034	Petrocella atlantisensis		0	11	S	971	Selenomonas ruminantium		0	35	G	1375	Aerococcus		0	3	S	51669	Tetragenococcus halophilus		0	1
0	2	S	67854	Actinobacillus succinogenes		0	3	S	696485	Vibrio owensii		0.02	296	S	1308	Streptococcus thermophilus		0	4	G1	2711230	unclassified Roseimicrobium		0	2	S	2081703	Peptostreptococcaceae bacterium oral taxon 929		0	2	S	60920	Sanguibacter keddieii		0	23	G	1653174	Actinotignum		0	25	S	1332264	Tessaracoccus aquimaris		0.01	218
0	42	S	715	Actinobacillus pleuropneumoniae		0.07	1039	S	248315	Veillonella rodentium		0	1	S	1307	Streptococcus suis		0.01	124	G1	192944	unclassified Rhodococcus		0	14	S	54006	Peptoniphilus ivorii		0	2	S	2759707	Sandaracinobacter sp. M6		0	78	G	1654	Actinomyces		0	43	S	386490	Terribacillus goriensis		0.03	502
0	31	S	108980	Acinetobacter ursingii		32.91	506911	S	29466	Veillonella parvula		0	1	S	1310	Streptococcus sobrinus		0	1	G1	2619320	unclassified Pseudonocardia		0	14	S	913107	Pelolinea submarina		0	1	S	2183911	Salinisphaera sp. LB1		0.01	92	G	76833	Actinobaculum		0	1	G	2760873	Tenuifilum		0.02	367
0.01	144	S	40214	Acinetobacter johnsonii		0	2	S	633807	Vagococcus penaei		0.01	81	S	1314	Streptococcus pyogenes		0	1	G1	2593292	unclassified Pseudanabaena		0	1	G	84567	Pedobacter		0	2	S	1852	Saccharomonospora viridis		0	14	S	715	Actinobacillus pleuropneumoniae		0.01	248	G	195950	Tannerella		0.01	205
0	11	S	756892	Acinetobacter indicus		0	6	G1	2640676	unclassified Wolbachia		0	15	S	1345	Streptococcus ferus		0	16	F1	1952944	unclassified Prolixibacteraceae		0.04	557	S	178339	Pauljensenia hongkongensis		1.52	23580	S	1550024	Ruthenibacterium lactatiformans		0	73	S	108980	Acinetobacter ursingii		0	4	S	863	Syntrophomonas wolfei		0	5
0.03	417	G1	909768	Acinetobacter calcoaceticus/baumannii complex		0	4	G1	2638206	unclassified Turicibacter		0.07	1076	G1	119603	Streptococcus dysgalactiae group		0	4	G1	2662419	unclassified Planococcus		0	13	S	33033	Parvimonas micra		0	1	G	105	Runella		0	12	S	40216	Acinetobacter radioresistens		0	1	S	39766	Sulfurimonas denitrificans		0	2
0	2	S	2211140	Acidisarcina polymorpha		0	1	G1	2645312	unclassified Tomitella		0	2	S	1311	Streptococcus agalactiae		0	14	G1	185978	unclassified Paenibacillus		0.04	578	G	375288	Parabacteroides		0	11	S	1161942	Ruminococcus champanellensis		0	46	S	1148157	Acinetobacter oleivorans		0	5	S	2036206	Suicoccus acidiformans		0	27
[truncated: 781 more rows]
[truncated: 28 more columns]
