# Supplementary material for: Multiplexed functional metagenomic analysis of the infant microbiome identifies effectors of NF-κB, autophagy, and cellular redox state
Source: Cell Rep. 2021 Sep 21;36(12):109746. doi: 10.1016/j.celrep.2021.109746 (PMC8480279; doi:10.1016/j.celrep.2021.109746)
Supplement: Table S2. Summary of validated hits (potency and taxonomic origin), related to Figure 2 [file mmc3.xlsx]

## Sheet: NFkB
Cosmid	Cosmid length (bp)	Description	Query Cover	E value	Per. Ident	Accession	Phylum - (assigned if >50% coverage, >=92% identity)	Commendamide in UPLCMS	Number of cosmids with overlap	Candidate gene	Potency (NFkB activation where pJWC1=1)	Average potency for group
N036	27691	Alistipes onderdonkii subsp. vulgaris 5NYCFAH2 DNA, complete genome	0.39	0	0.7727	AP019738.1	Unknown		8	MATE family efflux transporter	6.25043	4.27111		Total cosmids	82
N031	35275	Bacteroides ovatus V975 genome assembly, chromosome: I	0.14	0	0.9977	LT622246.1	Unknown			MATE family efflux transporter	6.22558			Cosmids with overlap	45
N019	29726	Alistipes finegoldii DSM 17242, complete genome	0.36	0	0.8617	CP003274.1	Unknown			MATE family efflux transporter	6.1209			Different genomic regions among cosmids with overlap to each other	10
N095	28239	Alistipes onderdonkii subsp. vulgaris 5NYCFAH2 DNA, complete genome	0.43	0	0.8477	AP019738.1	Unknown			MATE family efflux transporter	5.4296			Different genomic regions	47
N057	29709	Alistipes onderdonkii subsp. vulgaris 3BBH6 DNA, complete genome	0.37	0	0.773	AP019734.1	Unknown			MATE family efflux transporter	2.86704			Cosmids without overlap (unique)	37
N062	27151	Alistipes finegoldii DSM 17242, complete genome	0.4	0	0.8617	CP003274.1	Unknown			MATE family efflux transporter	2.64291			Cosmids with previously uncharacterized genomic regions	26
N063	27034	Alistipes finegoldii DSM 17242, complete genome	0.41	0	0.8617	CP003274.1	Unknown			MATE family efflux transporter	2.61382			Cosmids with previously characterized genomic regions	21
N119	33203	Bacteroides ovatus V975 genome assembly, chromosome: I	0.16	0	0.9972	LT622246.1	Unknown			MATE family efflux transporter	2.01857
N048	23496	Bacteroides fragilis strain Q1F2 chromosome, complete genome	0.12	0	0.7544	CP018937.1	Unknown		7	GLUG domain-containing protein	8.37931	4.66318
N029	30751	Alistipes communis 6CPBBH3 DNA, complete genome	0.33	0	0.748	AP019739.1	Unknown			GLUG domain-containing protein	7.09941
N033	34328	Uncultured bacterium clone El_B502 16S ribosomal RNA gene, partial sequence	0.02	0	1	KF843518.1	Unknown			GLUG domain-containing protein	6.82545
N144	36254	Alistipes communis 6CPBBH3 DNA, complete genome	0.28	0	0.7478	AP019739.1	Unknown			GLUG domain-containing protein	4.50333
N076	36348	Alistipes communis 6CPBBH3 DNA, complete genome	0.28	0	0.7478	AP019739.1	Unknown			GLUG domain-containing protein	2.50944
N067	27577	Bacteroides fragilis strain Q1F2 chromosome, complete genome	0.1	0	0.7544	CP018937.1	Unknown			GLUG domain-containing protein	1.86495
N064	33127	Bacteroides fragilis strain Q1F2 chromosome, complete genome	0.09	0	0.7544	CP018937.1	Unknown			GLUG domain-containing protein	1.4604
N123	28880	Bacteroides vulgatus ATCC 8482, complete genome	0.99	0	0.9947	CP000139.1	Bacteroidetes	Yes	7	N-acetyltransferase and peptidase M23	3.21936	2.25289
N096	31214	Bacteroides vulgatus strain mpk genome	0.95	0	0.9978	CP013020.1	Bacteroidetes	Yes		N-acetyltransferase	2.82419
N002	31732	Bacteroides vulgatus strain mpk genome	1	0	0.9861	CP013020.1	Bacteroidetes	Yes		N-acetyltransferase and peptidase M23	2.74973
N139	31350	Bacteroides vulgatus strain mpk genome	0.95	0	0.9962	CP013020.1	Bacteroidetes	Yes		N-acetyltransferase and peptidase M23	2.02986
N005	29005	Bacteroides vulgatus strain mpk genome	0.99	0	0.9965	CP013020.1	Bacteroidetes	Yes		N-acetyltransferase and peptidase M23	1.80681
N080	22831	Bacteroides vulgatus strain mpk genome	0.94	0	0.9979	CP013020.1	Bacteroidetes	Yes		N-acetyltransferase	1.6122
N017	27777	Bacteroides vulgatus ATCC 8482, complete genome	0.97	0	0.9946	CP000139.1	Bacteroidetes	Yes		N-acetyltransferase and peptidase M23	1.52809
N007	35741	Bacteroides vulgatus strain mpk genome	0.67	0	0.9989	CP013020.1	Bacteroidetes		4	GTP pyrophosphokinase	4.65973	3.16877
N004	22760	Bacteroides vulgatus ATCC 8482, complete genome	0.99	0	0.9979	CP000139.1	Bacteroidetes			GTP pyrophosphokinase	3.00387
N101	9633	Bacteroides vulgatus strain mpk genome	1	0	0.9991	CP013020.1	Bacteroidetes			GTP pyrophosphokinase	2.74557
N055	29248	Phocaeicola vulgatus strain VIC01 chromosome, complete genome	0.88	0	0.9876	CP043529.1	Bacteroidetes			GTP pyrophosphokinase	2.26592
N039	33355	Veillonella parvula strain UTDB1-3, complete genome	0.92	0	0.9733	CP019721.1	Firmicutes		3	D-glycero-beta-D-manno-heptose-7-phosphate kinase	10.9288	7.9653
N083	10601	Veillonella parvula strain UTDB1-3, complete genome	0.99	0	0.9808	CP019721.1	Firmicutes			D-glycero-beta-D-manno-heptose-7-phosphate kinase	8.56821
N084	33816	Veillonella parvula strain UTDB1-3, complete genome	0.95	0	0.9718	CP019721.1	Firmicutes			D-glycero-beta-D-manno-heptose-7-phosphate kinase	4.39889
N044	26147	Bacteroides uniformis NBRC 113350 DNA, complete genome	0.95	0	0.9874	AP019724.1	Bacteroidetes		3	MATE family efflux transporter	8.88707	4.25089
N120	25324	Bacteroides uniformis NBRC 113350 DNA, complete genome	0.96	0	0.9882	AP019724.1	Bacteroidetes			MATE family efflux transporter	2.36726
N118	25324	Bacteroides uniformis NBRC 113350 DNA, complete genome	0.96	0	0.9882	AP019724.1	Bacteroidetes			MATE family efflux transporter	1.49833
N001	35899	Phocaeicola dorei strain JR01 chromosome, complete genome	0.99	0	0.9988	CP046424.1	Bacteroidetes	Yes	3	N-acetyltransferase and undecaprenyldiphospho-muramoylpentapeptide beta-N-acetylglucosaminyltransferase	3.07536	2.04032
N088	34442	Phocaeicola dorei strain JR01 chromosome, complete genome	0.83	0	0.9989	CP046424.1	Bacteroidetes	Yes		N-acetyltransferase	1.58702
N089	35898	Phocaeicola dorei strain JR01 chromosome, complete genome	0.99	0	0.9988	CP046424.1	Bacteroidetes	Yes		N-acetyltransferase	1.45858
N006	9750	Roseburia intestinalis L1-82 genome assembly, chromosome: 1	1	0	0.9768	LR027880.1	Firmicutes		2	peptidase p60	5.20555	4.21497
N027	29160	Roseburia intestinalis L1-82 genome assembly, chromosome: 1	0.6	0	0.9611	LR027880.1	Firmicutes			peptidase p60	3.22438
N014	22146	Veillonella atypica strain OK5, complete genome	0.99	0	0.9534	CP020566.1	Firmicutes		4	Unknown	4.40237
N020	33564	Veillonella atypica strain OK5, complete genome	0.99	0	0.9402	CP020566.1	Firmicutes			Unknown	3.86618
N070	38354	Veillonella atypica strain OK5, complete genome	0.93	0	0.952	CP020566.1	Firmicutes			Unknown	2.78315
N071	38209	Veillonella atypica strain OK5, complete genome	0.93	0	0.952	CP020566.1	Firmicutes			Unknown	1.93951
N026	26833	Bacteroides uniformis NBRC 113350 DNA, complete genome	0.99	0	0.9971	AP019724.1	Bacteroidetes		4	Unknown	1.85969
N125	30022	Bacteroides uniformis NBRC 113350 DNA, complete genome	1	0	0.9959	AP019724.1	Bacteroidetes			Unknown	1.82646
N016	28861	Bacteroides uniformis NBRC 113350 DNA, complete genome	0.99	0	0.9965	AP019724.1	Bacteroidetes			Unknown	1.67429
N108	36758	Bacteroides uniformis NBRC 113350 DNA, complete genome	0.99	0	0.9814	AP019724.1	Bacteroidetes			Unknown	1.51056
N045	38399	Alistipes communis 6CPBBH3 DNA, complete genome	0.27	0	0.748	AP019739.1	Unknown			Unknown	8.32561
N034	32866	Bacteroides sp. A1C1 chromosome, complete genome	0.73	0	0.9758	CP036491.1	Bacteroidetes			N-acetyltransferase	6.50763
N117	35364	[Eubacterium] eligens ATCC 27750 chromosome, complete genome	0.28	0	0.8175	CP001104.1	Unknown			Unknown	6.21063
N018	23320	Haemophilus parainfluenzae strain M1C147_1 chromosome, complete genome	0.99	0	0.9562	CP063113.1	Proteobacteria			Unknown	5.92344
N010	7341	Clostridiales bacterium CCNA10 DNA, complete genome	0.51	0	0.8726	AP018533.1	Firmicutes			N-acetylmuramoyl-L-alanine amidase	4.68776
N030	36843	Bacteroides sp. CACC 737 chromosome, complete genome	0.31	0	0.9833	CP059408.1	Unknown			MATE family efflux transporter	4.27303
N024	36887	Enterocloster bolteae strain CBBP-2 chromosome, complete genome	0.7	0	0.9719	CP053229.1	Firmicutes			Unknown	4.03273
N028	26984	Bacteroides sp. A1C1 chromosome, complete genome	0.98	0	0.9684	CP036491.1	Bacteroidetes			Unknown	3.94501
N037	29186	Bacteroides uniformis NBRC 113350 DNA, complete genome	0.58	0	0.9891	AP019724.1	Bacteroidetes			N-acetyltransferase	3.89036
N021	24257	Salmonella enterica strain CFSAN064034 plasmid pGMI17-002_1, complete sequence	0.07	0	0.9993	CP028170.1	Unknown			N-acetylmuramoyl-L-alanine amidase	3.74693
N041	27441	Bacteroides fragilis 638R genome	0.98	0	0.9942	FQ312004.1	Bacteroidetes			acyl-ACP thioesterase Protein	3.6737
N132	26949	Alistipes communis 6CPBBH3 DNA, complete genome	0.38	0	0.748	AP019739.1	Unknown			Unknown	3.66745
N046	22864	Phocaeicola vulgatus strain VIC01 chromosome, complete genome	0.89	0	0.9852	CP043529.1	Bacteroidetes			Unknown	3.64536
N081	24619	Veillonella parvula strain UTDB1-3, complete genome	0.88	0	0.9709	CP019721.1	Firmicutes			Unknown	3.33419
N047	9183	Haemophilus parainfluenzae strain M1C113_1 chromosome, complete genome	1	0	0.9615	CP063124.1	Proteobacteria			Unknown	3.22465
N011	16987	Flavonifractor plautii strain JCM 32125 chromosome, complete genome	0.83	0	0.92	CP048436.1	Firmicutes			peptidase M23	3.04465
N035	23456	Escherichia coli strain C4, complete genome	0.99	0	0.9901	CP010121.1	Proteobacteria			Unknown	2.81712
N022	21786	Haemophilus parainfluenzae strain M1C125_4 chromosome, complete genome	0.98	0	0.9796	CP063122.1	Proteobacteria			ABC transporter ATP-binding protein	2.65246
N038	30786	Alistipes onderdonkii subsp. vulgaris 3BBH6 DNA, complete genome	0.43	0	0.7812	AP019734.1	Unknown			UDP-diphospho-muramoylpentapeptide beta-N-acetylglucosaminyltransferase	2.4585
N133	17328	Bacteroides vulgatus strain mpk genome	0.98	0	0.9959	CP013020.1	Bacteroidetes			peptidase M23	2.41412
N124	23420	Escherichia coli DNA, complete genome, strain: WP8-S17-ESBL-12	0.99	0	0.9999	AP022222.1	Proteobacteria			Unknown	2.41264
N087	43367	Streptomyces atratus strain SCSIO_ZH16 chromosome, complete genome	0.06	0	0.8085	CP027306.1	Unknown			Unknown	2.32689
N078	27675	Streptomyces sp. NA02536 chromosome, complete genome	0.24	0	0.7433	CP054939.1	Unknown			Unknown	2.24899
N114	21981	Escherichia coli strain 144 chromosome, complete genome	0.99	0	0.9999	CP023364.1	Proteobacteria			Unknown	2.19586
N099	13007	Bacteroides ovatus strain 3725 D1 iv chromosome, complete genome	0.56	0	0.9778	CP041395.1	Bacteroidetes			Unknown	1.99721
N003	26465	Bacteroides sp. A1C1 chromosome, complete genome	0.47	0	0.8346	CP036491.1	Unknown			N-acetylmuramoyl-L-alanine amidase and MATE family efflux transporter	1.73666
N091	8481	Bacteroides ovatus strain FDAARGOS_733 chromosome, complete genome	0.99	0	0.9839	CP046397.1	Bacteroidetes			TonB-dependent receptor	1.73532
N056	26671	Bacteroides ovatus V975 genome assembly, chromosome: I	0.96	0	0.9891	LT622246.1	Bacteroidetes			TonB-dependent receptor	1.72484
N066	30189	Bacteroides uniformis NBRC 113350 DNA, complete genome	0.63	0	0.9803	AP019724.1	Bacteroidetes			TonB-dependent receptor	1.69777
N032	33675	Veillonella parvula strain NCTC11810 genome assembly, chromosome: 1	0.77	0	0.9449	LT906445.1	Firmicutes			Unknown	1.68461
N015	25646	Bacteroides ovatus strain 3725 D1 iv chromosome, complete genome	0.81	0	0.9674	CP041395.1	Bacteroidetes			TonB-dependent receptor	1.68066
N043	25766	Veillonella parvula strain SKV38 genome assembly, chromosome: 1	0.99	0	0.9651	LR778174.1	Firmicutes			Unknown	1.67172
N115	35997	Uncultured human fecal virus clone B.wexlerae_B01.V10.L07_2-proph-CL11_	0.3	0	0.9825	MK232146.1	Unknown			Unknown	1.60042
N110	21063	Bacteroides vulgatus strain mpk genome	0.99	0	0.9961	CP013020.1	Bacteroidetes			peptidase M23	1.54535
N112	28004	Escherichia coli strain NEB5-alpha_F'Iq chromosome, complete genome	0.52	0	0.9999	CP053607.1	Proteobacteria			N-acetylmuramoyl-L-alanine amidase	1.43814
N072	25593	Veillonella parvula strain NCTC11810 genome assembly, chromosome: 1	0.91	0	0.9276	LT906445.1	Firmicutes			Unknown	1.42162
N061	24313	Bacteroides dorei isolate MGYG-HGUT-02478 genome assembly, chromosome: 1	0.32	0	0.9966	LR699004.1	Unknown			Unknown	1.36017
						Bacteroidetes	33			ABC transporter ATP-binding protein	1
						Firmicutes	16			acyl-ACP thioesterase protein	1
						Proteobacteria	7			D-glycero-beta-D-manno-heptose-7-phosphate kinase	3
						Unknown	26			GLUG domain-containing protein	7
										GTP pyrophosphokinase	4
										MATE family efflux transporter	12
										N-acetylmuramoyl-L-alanine amidase and MATE family efflux transporter	1
										N-acetylmuramoyl-L-alanine amidase	3
										N-acetyltransferase and peptidase M23	5
										N-acetyltransferase	6
										N-acetyltransferase and undecaprenyldiphospho-muramoylpentapeptide beta-N-acetylglucosaminyltransferase	1
										UDP-diphospho-muramoylpentapeptide beta-N-acetylglucosaminyltransferase	1
										peptidase M23	3
										peptidase p60	2
										TonB-dependent receptor	4
										Unknown	28
											82

## Sheet: LC3
Cosmid	Cosmid length (bp)	Description	Query Cover	E value	Per. Ident	Accession	Phylum - (assigned if >=70% coverage, >=95% identity)	Number of cosmids with overlap	Candidate gene	Potency (GFP-LC3 accumulation where pJWC1=1)	Average potency for group
L001	38281	Veillonella parvula strain UTDB1-3, complete genome	1	0	0.9751	CP019721.1	Firmicutes	2	hemagglutinin	1.37203	1.51309
L004	35516	Veillonella parvula strain UTDB1-3, complete genome	1	0	0.973	CP019721.1	Firmicutes		hemagglutinin	1.65415
L002	32120	Escherichia coli strain AR_0067 chromosome, complete genome	1	0	1	CP032261.1	Proteobacteria	2	uxuAB	1.61125	1.42674
L005	37584	Escherichia coli strain AR_0067 chromosome, complete genome	1	0	0.9999	CP032261.1	Proteobacteria		uxuAB	1.24224
L003	17906	Klebsiella pneumoniae strain Kp589 chromosome, complete genome	0.97	0	0.9998	CP028816.1	Proteobacteria		glycosyltransferase	1.48727

## Sheet: SoNar
Cosmid	Cosmid length (bp)	Description	Query Cover	E value	Per. Ident	Accession	Phylum - (assigned if >=70% coverage, >=95% identity)	Candidate gene	Potency
S001	23538	Veillonella parvula strain NCTC11810 genome assembly, chromosome: 1	0.28	0	0.9152	LT906445.1	Unknown	S001-B PatB homolog	1.291
