# Supplementary material for: Multiplexed functional metagenomic analysis of the infant microbiome identifies effectors of NF-κB, autophagy, and cellular redox state
Source: Cell Rep. 2021 Sep 21;36(12):109746. doi: 10.1016/j.celrep.2021.109746 (PMC8480279; doi:10.1016/j.celrep.2021.109746)
Supplement: Table S4. Gene tables for active cosmids, related to STAR Methods [file mmc5.xlsx]

## Sheet: NF-kB
Gene tables for:	N001	N028	N062
	N002	N029	N063
	N003	N033	N064
	N004	N034	N067
	N007	N036	N072
	N010	N037	N076
	N014	N039	N083
	N016	N044	N084
	N019	N048	N095
	N024	N057	N117
			N144
N001	gene_id_1	501	100	100	0	MULTISPECIES: chemotaxis protein CheY [Bacteroides]<>sensor protein [Bacteroides sp. 3_1_40A]<>ATPase/histidine kinase/DNA gyrase B/HSP90 domain protein [Bacteroides sp. 4_3_47FAA]	gi|495945071|ref|WP_008669650.1|
	gene_id_2	607	99.833	100	0	MULTISPECIES: formate acetyltransferase [Bacteroides]<>putative formate C-acetyltransferase [Bacteroides sp. 9_1_42FAA]<>formate acetyltransferase [Bacteroides dorei]	gi|495949754|ref|WP_008674333.1|
	gene_id_3	302	100	100	0	MULTISPECIES: ferredoxin [Bacteroides]<>glycyl-radical enzyme activating protein family protein [Bacteroides dorei DSM 17855]<>glycyl-radical enzyme activating protein family protein [Bacteroides dorei 5_1_36/D4]<>glycyl-radical enzyme activating protein family protein [Bacteroides sp. 3_1_33FAA]<>glycyl-radical enzyme activating protein family [Bacteroides dorei CL02T00C15]<>glycyl-radical enzym…	gi|495109960|ref|WP_007834781.1|
	gene_id_4	471	99.788	99.79	0	aminopeptidase P domain protein [Bacteroides dorei DSM 17855]	gi|212664622|gb|EEB25194.1|
	gene_id_5	489	100	100	0	MULTISPECIES: RNA polymerase sigma54 factor [Bacteroides]<>RNA polymerase sigma-54 factor [Bacteroides dorei DSM 17855]<>RNA polymerase sigma-54 factor [Bacteroides sp. 3_1_33FAA]<>RNA polymerase sigma54 factor [Bacteroides dorei]	gi|495109958|ref|WP_007834779.1|
	gene_id_6	218	100	100	1e-152	MULTISPECIES: membrane protein [Bacteroides]<>hypothetical protein BSEG_02843 [Bacteroides dorei 5_1_36/D4]<>hypothetical protein HMPREF0105_3444 [Bacteroides sp. 3_1_33FAA]<>hypothetical protein HMPREF1063_02432 [Bacteroides dorei CL02T00C15]<>hypothetical protein HMPREF1064_01202 [Bacteroides dorei CL02T12C06]<>membrane protein [Bacteroides dorei]<>membrane protein [Bacteroides dorei]	gi|495117206|ref|WP_007842023.1|
	gene_id_7	126	100	100	1e-83	MULTISPECIES: glycine cleavage system H protein [Bacteroides]<>glycine cleavage system H protein [Bacteroides dorei DSM 17855]<>glycine cleavage system H protein [Bacteroides dorei 5_1_36/D4]<>glycine cleavage system H protein [Bacteroides sp. 9_1_42FAA]<>glycine cleavage system H protein [Bacteroides sp. 3_1_33FAA]<>glycine cleavage system H protein [Bacteroides dorei CL03T12C01]<>glycine cleava…	gi|495109956|ref|WP_007834777.1|
	gene_id_8	169	100	100	5e-114	MULTISPECIES: phosphoribosylaminoimidazole carboxylase [Bacteroides]<>phosphoribosylaminoimidazole carboxylase, catalytic subunit [Bacteroides dorei DSM 17855]<>phosphoribosylaminoimidazole carboxylase, catalytic subunit [Bacteroides dorei 5_1_36/D4]<>phosphoribosylaminoimidazole carboxylase, catalytic subunit [Bacteroides sp. 9_1_42FAA]<>phosphoribosylaminoimidazole carboxylase, catalytic subuni…	gi|495109955|ref|WP_007834776.1|
	gene_id_9	614	100	100	0	MULTISPECIES: 4-hydroxy-3-methylbut-2-en-1-yl diphosphate synthase [Bacteroides]<>4-hydroxy-3-methylbut-2-en-1-yl diphosphate synthase [Bacteroides dorei 5_1_36/D4]<>4-hydroxy-3-methylbut-2-en-1-yl diphosphate synthase [Bacteroides sp. 3_1_33FAA]<>4-hydroxy-3-methylbut-2-en-1-yl diphosphate synthase [Bacteroides dorei CL03T12C01]<>4-hydroxy-3-methylbut-2-en-1-yl diphosphate synthase [Bacteroides …	gi|495117204|ref|WP_007842021.1|
	gene_id_10	316	99.367	99.68	0	glutaminase A [Bacteroides dorei DSM 17855]	gi|212664616|gb|EEB25188.1|
	gene_id_11	122	100	100	3e-77	MULTISPECIES: RNA-binding protein [Bacteroides]<>hypothetical protein BACDOR_02324 [Bacteroides dorei DSM 17855]<>hypothetical protein BSEG_02848 [Bacteroides dorei 5_1_36/D4]<>hypothetical protein BSBG_03263 [Bacteroides sp. 9_1_42FAA]<>hypothetical protein HMPREF0105_3438 [Bacteroides sp. 3_1_33FAA]<>hypothetical protein HMPREF1063_02437 [Bacteroides dorei CL02T00C15]<>hypothetical protein HMPR…	gi|495109951|ref|WP_007834772.1|
	gene_id_12	452	99.779	100	0	hypothetical protein [Bacteroides dorei]<>hypothetical protein BACDOR_02323 [Bacteroides dorei DSM 17855]<>hypothetical protein HMPREF1063_02438 [Bacteroides dorei CL02T00C15]<>hypothetical protein HMPREF1065_02794 [Bacteroides dorei CL03T12C01]<>hypothetical protein HMPREF1064_01208 [Bacteroides dorei CL02T12C06]	gi|495109950|ref|WP_007834771.1|
	gene_id_13	444	100	100	0	MULTISPECIES: peptidase M23 [Bacteroides]<>peptidase, M23 family [Bacteroides dorei DSM 17855]<>peptidase, M23 family [Bacteroides dorei 5_1_36/D4]<>peptidase, M23 family [Bacteroides sp. 9_1_42FAA]<>hypothetical protein HMPREF1063_02439 [Bacteroides dorei CL02T00C15]<>hypothetical protein HMPREF1065_02793 [Bacteroides dorei CL03T12C01]<>hypothetical protein HMPREF1064_01209 [Bacteroides dorei CL…	gi|495109949|ref|WP_007834770.1|
	gene_id_14	277	100	100	0	MULTISPECIES: hypothetical protein [Bacteroides]<>hypothetical protein HMPREF0105_3435 [Bacteroides sp. 3_1_33FAA]<>hypothetical protein BSEG_02851 [Bacteroides dorei 5_1_36/D4]<>hypothetical protein HMPREF1065_02792 [Bacteroides dorei CL03T12C01]<>hypothetical protein EL88_01880 [Bacteroides dorei]<>hypothetical protein GV66_04315 [Bacteroides dorei]	gi|495117191|ref|WP_007842008.1|
	gene_id_15	585	99.829	99.83	0	tetratricopeptide repeat protein [Bacteroides dorei DSM 17855]	gi|212664610|gb|EEB25182.1|
	gene_id_16	144	100	100	3e-100	MULTISPECIES: deoxyuridine 5'-triphosphate nucleotidohydrolase [Bacteroides]<>RecName: Full=Deoxyuridine 5'-triphosphate nucleotidohydrolase; Short=dUTPase; AltName: Full=dUTP pyrophosphatase [Bacteroides vulgatus ATCC 8482]<>deoxyuridine 5'-triphosphate nucleotidohydrolase [Bacteroides vulgatus ATCC 8482]<>dUTP diphosphatase [Bacteroides dorei DSM 17855]<>dUTP diphosphatase [Bacteroides dorei 5_…	gi|492440883|ref|WP_005845350.1|
	gene_id_17	443	100	100	0	MULTISPECIES: dehydrogenase [Bacteroides]<>putative dGTPase [Bacteroides dorei DSM 17855]<>putative dGTPase [Bacteroides sp. 9_1_42FAA]<>putative dGTPase [Bacteroides sp. 3_1_33FAA]<>hypothetical protein HMPREF1065_02789 [Bacteroides dorei CL03T12C01]<>uncharacterized protein BN543_00196 [Bacteroides dorei CAG:222]<>dehydrogenase [Bacteroides dorei]<>dehydrogenase [Bacteroides dorei]	gi|495109946|ref|WP_007834767.1|
	gene_id_18	326	100	100	0	MULTISPECIES: hemolysin [Bacteroides]<>hemolysin [Bacteroides dorei DSM 17855]<>hemolysin [Bacteroides dorei 5_1_36/D4]<>hemolysin [Bacteroides sp. 9_1_42FAA]<>hemolysin [Bacteroides sp. 3_1_33FAA]<>hypothetical protein HMPREF1063_02444 [Bacteroides dorei CL02T00C15]<>hypothetical protein HMPREF1065_02788 [Bacteroides dorei CL03T12C01]<>hypothetical protein HMPREF1064_01214 [Bacteroides dorei CL0…	gi|495109941|ref|WP_007834762.1|
	gene_id_19	279	100	100	0	glycerol acyltransferase [Bacteroides dorei CAG:222]<>Acyltransferase [Bacteroides dorei DSM 17855]<>hypothetical protein HMPREF1063_02445 [Bacteroides dorei CL02T00C15]<>hypothetical protein HMPREF1065_02787 [Bacteroides dorei CL03T12C01]<>hypothetical protein HMPREF1064_01215 [Bacteroides dorei CL02T12C06]<>uncharacterized protein BN543_00198 [Bacteroides dorei CAG:222]	gi|495109939|ref|WP_007834760.1|
	gene_id_20	154	100	100	4e-109	MULTISPECIES: transcriptional regulator MraZ [Bacteroides]<>putative protein MraZ [Bacteroides dorei DSM 17855]<>putative protein MraZ [Bacteroides dorei 5_1_36/D4]<>putative protein MraZ [Bacteroides sp. 9_1_42FAA]<>putative protein MraZ [Bacteroides sp. 3_1_33FAA]<>protein MraZ [Bacteroides dorei CL02T00C15]<>protein MraZ [Bacteroides dorei CL03T12C01]<>protein MraZ [Bacteroides dorei CL02T12C0…	gi|495109937|ref|WP_007834758.1|
	gene_id_21	304	100	100	0	16S rRNA methyltransferase [Bacteroides dorei]<>16S rRNA methyltransferase [Bacteroides dorei]	gi|740819714|ref|WP_038604997.1|
	gene_id_22	124	100	100	4e-82	MULTISPECIES: hypothetical protein [Bacteroides]<>hypothetical protein HMPREF1063_02449 [Bacteroides dorei CL02T00C15]<>hypothetical protein HMPREF1065_02784 [Bacteroides dorei CL03T12C01]<>hypothetical protein HMPREF1064_01218 [Bacteroides dorei CL02T12C06]<>putative uncharacterized protein [Bacteroides dorei CAG:222]<>hypothetical protein EL88_01840 [Bacteroides dorei]<>hypothetical protein GV6…	gi|495122358|ref|WP_007847173.1|
	gene_id_23	726	100	100	0	MULTISPECIES: penicillin-binding protein [Bacteroides]<>penicillin-binding protein, transpeptidase domain protein [Bacteroides dorei DSM 17855]<>hypothetical protein HMPREF1063_02450 [Bacteroides dorei CL02T00C15]<>hypothetical protein HMPREF1064_01219 [Bacteroides dorei CL02T12C06]<>uncharacterized protein BN543_00202 [Bacteroides dorei CAG:222]<>penicillin-binding protein [Bacteroides dorei]	gi|495109931|ref|WP_007834752.1|
	gene_id_24	484	100	100	0	UDP-N-acetylmuramoylalanyl-D-glutamate--2,6-diaminopimelate ligase [Bacteroides dorei]<>UDP-N-acetylmuramoyl-L-alanyl-D-glutamate--2,6-diaminopimelate ligase [Bacteroides dorei DSM 17855]<>UDP-N-acetylmuramoyl-L-alanyl-D-glutamate--2,6-diaminopimelate ligase [Bacteroides dorei 5_1_36/D4]<>UDP-N-acetylmuramoyl-L-alanyl-D-glutamate-2,6-diaminopimelate ligase [Bacteroides dorei CL02T00C15]<>UDP-N-ac…	gi|495109929|ref|WP_007834750.1|
	gene_id_25	422	99.763	100	0	MULTISPECIES: phospho-N-acetylmuramoyl-pentapeptide-transferase [Bacteroides]<>phospho-N-acetylmuramoyl-pentapeptide-transferase [Bacteroides dorei DSM 17855]<>phospho-N-acetylmuramoyl-pentapeptide-transferase [Bacteroides dorei 5_1_36/D4]<>phospho-N-acetylmuramoyl-pentapeptide-transferase [Bacteroides sp. 9_1_42FAA]<>phospho-N-acetylmuramoyl-pentapeptide-transferase [Bacteroides sp. 3_1_33FAA]<>…	gi|495109927|ref|WP_007834748.1|
	gene_id_26	444	99.775	99.77	0	MULTISPECIES: UDP-N-acetylmuramoylalanine--D-glutamate ligase [Bacteroides]<>UDP-N-acetylmuramoyl-L-alanine--D-glutamate ligase [Bacteroides sp. 9_1_42FAA]<>UDP-N-acetylmuramoyl-L-alanine--D-glutamate ligase [Bacteroides sp. 3_1_33FAA]<>UDP-N-acetylmuramoylalanine-D-glutamate ligase [Bacteroides dorei CL02T00C15]<>UDP-N-acetylmuramoylalanine-D-glutamate ligase [Bacteroides dorei CL03T12C01]<>UDP-…	gi|495122361|ref|WP_007847176.1|
	gene_id_27	465	99.785	99.78	0	MULTISPECIES: rod shape-determining protein RodA [Bacteroides]<>cell cycle protein, FtsW/RodA/SpoVE family [Bacteroides dorei DSM 17855]<>cell cycle protein, FtsW/RodA/SpoVE family [Bacteroides dorei 5_1_36/D4]<>cell cycle protein, FtsW/RodA/SpoVE family [Bacteroides sp. 9_1_42FAA]<>cell cycle protein, FtsW/RodA/SpoVE family [Bacteroides sp. 3_1_33FAA]<>hypothetical protein HMPREF1063_02454 [Bact…	gi|495109923|ref|WP_007834744.1|
	gene_id_28	376	100	100	0	MULTISPECIES: UDP-diphospho-muramoylpentapeptide beta-N- acetylglucosaminyltransferase [Bacteroides]<>undecaprenyldiphospho-muramoylpentapeptide beta-N-acetylglucosaminyltransferase [Bacteroides dorei DSM 17855]<>undecaprenyldiphospho-muramoylpentapeptide beta-N-acetylglucosaminyltransferase [Bacteroides dorei 5_1_36/D4]<>undecaprenyldiphospho-muramoylpentapeptide beta-N-acetylglucosaminyltransfe…	gi|495109922|ref|WP_007834743.1|
	gene_id_29	458	100	100	0	MULTISPECIES: UDP-N-acetylmuramate--alanine ligase [Bacteroides]<>UDP-N-acetylmuramate--L-alanine ligase [Bacteroides sp. 9_1_42FAA]<>UDP-N-acetylmuramate--L-alanine ligase [Bacteroides sp. 3_1_33FAA]<>UDP-N-acetylmuramate--L-alanine ligase [Bacteroides dorei 5_1_36/D4]<>UDP-N-acetylmuramate-L-alanine ligase [Bacteroides dorei CL02T00C15]<>UDP-N-acetylmuramate-L-alanine ligase [Bacteroides dorei …	gi|495117175|ref|WP_007841992.1|
	gene_id_30	245	100	100	2e-178	MULTISPECIES: cell division protein FtsQ [Bacteroides]<>hypothetical protein BACDOR_02305 [Bacteroides dorei DSM 17855]<>hypothetical protein BSEG_02867 [Bacteroides dorei 5_1_36/D4]<>hypothetical protein BSBG_03244 [Bacteroides sp. 9_1_42FAA]<>hypothetical protein HMPREF0105_3419 [Bacteroides sp. 3_1_33FAA]<>hypothetical protein HMPREF1063_02457 [Bacteroides dorei CL02T00C15]<>hypothetical prote…	gi|495109920|ref|WP_007834741.1|
	gene_id_31	34	100	100	9e-12	MULTISPECIES: cell division protein FtsA [Bacteroides]<>cell division protein FtsA [Bacteroides vulgatus ATCC 8482]<>cell division protein FtsA [Bacteroides sp. 4_3_47FAA]<>cell division protein FtsA [Bacteroides vulgatus PC510]<>cell division protein FtsA [Bacteroides sp. 3_1_40A]<>cell division protein FtsA [Bacteroides vulgatus CL09T03C04]<>cell division protein FtsA [Bacteroides vulgatus dnLK…	gi|492440836|ref|WP_005845303.1|
N002	gene_id_1	444	100	100	0	UDP-N-acetylmuramoylalanine--D-glutamate ligase [Bacteroides vulgatus]<>UDP-N-acetylmuramoyl-L-alanine--D-glutamate ligase [Bacteroides vulgatus PC510]<>UDP-N-acetylmuramoylalanine-D-glutamate ligase [Bacteroides vulgatus dnLKV7]<>UDP-N-acetylmuramoylalanine--D-glutamate ligase [Bacteroides vulgatus str. 3775 SL(B) 10 (iv)]<>UDP-N-acetylmuramoylalanine--D-glutamate ligase [Bacteroides vulgatus st…	gi|492440850|ref|WP_005845317.1|
	gene_id_2	422	100	100	0	MULTISPECIES: phospho-N-acetylmuramoyl-pentapeptide-transferase [Bacteroides]<>phospho-N-acetylmuramoyl-pentapeptide-transferase [Bacteroides sp. 4_3_47FAA]<>phospho-N-acetylmuramoyl-pentapeptide-transferase [Bacteroides vulgatus PC510]<>phospho-N-acetylmuramoyl-pentapeptide-transferase [Bacteroides sp. 3_1_40A]<>phospho-N-acetylmuramoyl-pentapeptide-transferase [Bacteroides vulgatus CL09T03C04]<…	gi|492440852|ref|WP_005845319.1|
	gene_id_3	484	100	100	0	UDP-N-acetylmuramoyl-L-alanyl-D-glutamate-2,6-diaminopimelate ligase [Bacteroides vulgatus]<>UDP-N-acetylmuramoyl-L-alanyl-D-glutamate-2,6-diaminopimelate ligase [Bacteroides vulgatus dnLKV7]<>UDP-N-acetylmuramyl-tripeptide synthetase family protein [Bacteroides vulgatus str. 3975 RP4]	gi|511017559|ref|WP_016271909.1|
	gene_id_4	726	100	100	0	cell division protein FtsI [Bacteroides vulgatus]<>cell division protein FtsI (penicillin-binding protein 3) [Bacteroides vulgatus dnLKV7]	gi|511017560|ref|WP_016271910.1|
	gene_id_5	124	100	100	6e-82	MULTISPECIES: hypothetical protein [Bacteroides]<>conserved hypothetical protein [Bacteroides vulgatus ATCC 8482]<>hypothetical protein BSFG_00033 [Bacteroides sp. 4_3_47FAA]<>conserved hypothetical protein [Bacteroides vulgatus PC510]<>hypothetical protein HMPREF9011_00121 [Bacteroides sp. 3_1_40A]<>hypothetical protein HMPREF1058_01436 [Bacteroides vulgatus CL09T03C04]<>hypothetical protein C80…	gi|492440857|ref|WP_005845324.1|
	gene_id_6	304	100	100	0	16S rRNA methyltransferase [Bacteroides vulgatus]<>ribosomal RNA small subunit methyltransferase H [Bacteroides vulgatus dnLKV7]	gi|511017561|ref|WP_016271911.1|
	gene_id_7	154	100	100	4e-109	MULTISPECIES: transcriptional regulator MraZ [Bacteroides]<>RecName: Full=Transcriptional regulator MraZ [Bacteroides vulgatus ATCC 8482]<>conserved hypothetical protein [Bacteroides vulgatus ATCC 8482]<>putative protein MraZ [Bacteroides sp. 4_3_47FAA]<>putative protein MraZ [Bacteroides vulgatus PC510]<>MraZ protein [Bacteroides sp. 3_1_40A]<>protein MraZ [Bacteroides vulgatus CL09T03C04]<>prot…	gi|492440866|ref|WP_005845333.1|
	gene_id_8	279	100	100	0	glycerol acyltransferase [Bacteroides vulgatus CAG:6]<>conserved hypothetical protein [Bacteroides vulgatus ATCC 8482]<>Acyltransferase [Bacteroides sp. 4_3_47FAA]<>hypothetical protein HMPREF1058_01432 [Bacteroides vulgatus CL09T03C04]<>hypothetical protein C800_04205 [Bacteroides vulgatus dnLKV7]<>putative uncharacterized protein [Bacteroides vulgatus CAG:6]	gi|492454138|ref|WP_005849599.1|
	gene_id_9	182	99.444	99.44	6e-126	MULTISPECIES: hemolysin [Bacteroides]<>hemolysin A [Bacteroides vulgatus ATCC 8482]<>hemolysin [Bacteroides sp. 4_3_47FAA]<>hemolysin [Bacteroides vulgatus PC510]<>hemolysin A [Bacteroides sp. 3_1_40A]<>hypothetical protein HMPREF1058_01431 [Bacteroides vulgatus CL09T03C04]<>hypothetical protein C800_04206 [Bacteroides vulgatus dnLKV7]<>hemolysin A [Bacteroides vulgatus CAG:6]<>acetyltransferase …	gi|492440870|ref|WP_005845337.1|
	gene_id_10	142	100	100	3e-98	MULTISPECIES: hemolysin [Bacteroides]<>hemolysin A [Bacteroides vulgatus ATCC 8482]<>hemolysin [Bacteroides sp. 4_3_47FAA]<>hemolysin [Bacteroides vulgatus PC510]<>hemolysin A [Bacteroides sp. 3_1_40A]<>hypothetical protein HMPREF1058_01431 [Bacteroides vulgatus CL09T03C04]<>hypothetical protein C800_04206 [Bacteroides vulgatus dnLKV7]<>hemolysin A [Bacteroides vulgatus CAG:6]<>acetyltransferase …	gi|492440870|ref|WP_005845337.1|
	gene_id_11	443	99.774	100	0	MULTISPECIES: dehydrogenase [Bacteroides]<>dGTP triphosphohydrolase [Bacteroides sp. 3_1_40A]<>dGTPase [Bacteroides vulgatus dnLKV7]<>dGTPase family protein [Bacteroides vulgatus str. 3775 SL(B) 10 (iv)]<>dGTPase family protein [Bacteroides vulgatus str. 3775 SR(B) 19]<>dGTPase family protein [Bacteroides vulgatus str. 3975 RP4]	gi|496056754|ref|WP_008781261.1|
	gene_id_12	144	100	100	3e-100	MULTISPECIES: deoxyuridine 5'-triphosphate nucleotidohydrolase [Bacteroides]<>RecName: Full=Deoxyuridine 5'-triphosphate nucleotidohydrolase; Short=dUTPase; AltName: Full=dUTP pyrophosphatase [Bacteroides vulgatus ATCC 8482]<>deoxyuridine 5'-triphosphate nucleotidohydrolase [Bacteroides vulgatus ATCC 8482]<>dUTP diphosphatase [Bacteroides dorei DSM 17855]<>dUTP diphosphatase [Bacteroides dorei 5_…	gi|492440883|ref|WP_005845350.1|
	gene_id_13	585	100	100	0	MULTISPECIES: hypothetical protein [Bacteroides]<>TPR domain protein [Bacteroides vulgatus ATCC 8482]<>tetratricopeptide repeat protein [Bacteroides vulgatus PC510]<>TPR domain-containing protein [Bacteroides sp. 3_1_40A]<>hypothetical protein HMPREF1058_01428 [Bacteroides vulgatus CL09T03C04]<>hypothetical protein C800_04209 [Bacteroides vulgatus dnLKV7]<>tPR domain protein [Bacteroides vulgatus…	gi|492440885|ref|WP_005845352.1|
	gene_id_14	277	100	100	0	hypothetical protein [Bacteroides vulgatus]<>hypothetical protein C800_04210 [Bacteroides vulgatus dnLKV7]	gi|511017562|ref|WP_016271912.1|
	gene_id_15	444	100	100	0	hypothetical protein [Bacteroides vulgatus]<>hypothetical protein C800_04211 [Bacteroides vulgatus dnLKV7]<>peptidase M23 family protein [Bacteroides vulgatus str. 3975 RP4]	gi|511017563|ref|WP_016271913.1|
	gene_id_16	69	98.551	98.55	8e-40	hypothetical protein [Bacteroides vulgatus]<>hypothetical protein BSFG_04629 [Bacteroides sp. 4_3_47FAA]<>hypothetical protein C800_04212 [Bacteroides vulgatus dnLKV7]	gi|495943886|ref|WP_008668465.1|
	gene_id_17	123	100	100	5e-78	MULTISPECIES: RNA-binding protein [Bacteroides]<>putative RNA-binding protein [Bacteroides vulgatus ATCC 8482]<>hypothetical protein BSFG_00023 [Bacteroides sp. 4_3_47FAA]<>conserved hypothetical protein [Bacteroides vulgatus PC510]<>RNA-binding protein [Bacteroides sp. 3_1_40A]<>hypothetical protein HMPREF1058_01424 [Bacteroides vulgatus CL09T03C04]<>hypothetical protein C800_04213 [Bacteroides …	gi|492440891|ref|WP_005845358.1|
	gene_id_18	316	98.101	99.05	0	glutaminase A [Bacteroides dorei DSM 17855]	gi|212664616|gb|EEB25188.1|
	gene_id_19	614	99.674	100	0	MULTISPECIES: 4-hydroxy-3-methylbut-2-en-1-yl diphosphate synthase (flavodoxin) [Bacteroides]<>4-hydroxy-3-methylbut-2-en-1-yl diphosphate synthase [Bacteroides sp. 4_3_47FAA]<>4-hydroxy-3-methylbut-2-en-1-yl diphosphate synthase [Bacteroides sp. 3_1_40A]<>4-hydroxy-3-methylbut-2-en-1-yl diphosphate synthase [Bacteroides vulgatus str. 3775 SR(B) 19]	gi|495943885|ref|WP_008668464.1|
	gene_id_20	169	100	100	2e-114	MULTISPECIES: phosphoribosylaminoimidazole carboxylase [Bacteroides]<>phosphoribosylaminoimidazole carboxylase [Bacteroides vulgatus ATCC 8482]<>phosphoribosylaminoimidazole carboxylase, catalytic subunit [Bacteroides sp. 4_3_47FAA]<>phosphoribosylaminoimidazole carboxylase, catalytic subunit [Bacteroides vulgatus PC510]<>hypothetical protein HMPREF9011_00108 [Bacteroides sp. 3_1_40A]<>phosphorib…	gi|492440896|ref|WP_005845363.1|
	gene_id_21	126	100	100	8e-84	MULTISPECIES: glycine cleavage system H protein [Bacteroides]<>RecName: Full=Glycine cleavage system H protein [Bacteroides vulgatus ATCC 8482]<>putative glycine cleavage system H protein [Bacteroides vulgatus ATCC 8482]<>glycine cleavage system H protein [Bacteroides sp. 4_3_47FAA]<>glycine cleavage system H protein [Bacteroides vulgatus PC510]<>glycine cleavage system H protein [Bacteroides sp.…	gi|492440898|ref|WP_005845365.1|
	gene_id_22	218	100	100	1e-152	MULTISPECIES: membrane protein [Bacteroides]<>conserved hypothetical protein [Bacteroides vulgatus ATCC 8482]<>hypothetical protein BSFG_00018 [Bacteroides sp. 4_3_47FAA]<>hypothetical protein HMPREF9011_00106 [Bacteroides sp. 3_1_40A]<>hypothetical protein HMPREF1058_01419 [Bacteroides vulgatus CL09T03C04]<>hypothetical protein C800_04218 [Bacteroides vulgatus dnLKV7]<>putative uncharacterized p…	gi|492454119|ref|WP_005849586.1|
	gene_id_23	489	100	100	0	MULTISPECIES: RNA polymerase sigma54 factor [Bacteroides]<>RNA polymerase sigma-54 [Bacteroides vulgatus ATCC 8482]<>RNA polymerase sigma-54 factor [Bacteroides sp. 4_3_47FAA]<>RNA polymerase sigma-54 factor [Bacteroides vulgatus PC510]<>RNA polymerase sigma-54 [Bacteroides sp. 3_1_40A]<>RNA polymerase sigma-54 factor [Bacteroides vulgatus CL09T03C04]<>RNA polymerase sigma-54 factor [Bacteroides …	gi|492440902|ref|WP_005845369.1|
	gene_id_24	90	98.889	98.89	4e-59	xaa-Pro aminopeptidase [Bacteroides sp. 3_1_40A]	gi|317388594|gb|EFV69443.1|
	gene_id_25	220	100	100	8e-158	ferredoxin [Bacteroides vulgatus]<>glycyl-radical enzyme activating protein family [Bacteroides vulgatus CL09T03C04]<>glycyl-radical enzyme activating protein family [Bacteroides vulgatus dnLKV7]	gi|492454112|ref|WP_005849582.1|
	gene_id_26	808	99.876	100	0	MULTISPECIES: formate acetyltransferase [Bacteroides]<>putative formate C-acetyltransferase [Bacteroides sp. 9_1_42FAA]<>formate acetyltransferase [Bacteroides dorei]	gi|495949754|ref|WP_008674333.1|
	gene_id_27	60	100	100	3e-35	MULTISPECIES: hypothetical protein [Bacteroides]<>hypothetical protein BACDOR_02335 [Bacteroides dorei DSM 17855]<>hypothetical protein HMPREF0105_3449 [Bacteroides sp. 3_1_33FAA]	gi|495109962|ref|WP_007834783.1|
	gene_id_28	554	99.819	100	0	ATPase AAA [Bacteroides dorei]<>phosphoribulokinase/uridine kinase family protein [Bacteroides dorei DSM 17855]<>ATPase AAA [Bacteroides dorei]	gi|495109963|ref|WP_007834784.1|
	gene_id_29	563	100	100	0	hypothetical protein [Bacteroides sp. 9_1_42FAA]<>Na/Pi-cotransporter II-like protein [Bacteroides sp. 9_1_42FAA]	gi|495949755|ref|WP_008674334.1|
N003	gene_id_1	628	99.828	100	0	arylsulfatase [Bacteroides clarus CAG:160]<>arylsulfatase [Bacteroides clarus CAG:160]	gi|547809065|ref|WP_022218324.1|
	gene_id_2	472	100	100	0	mATE efflux family protein [Bacteroides clarus CAG:160]<>mATE efflux family protein [Bacteroides clarus CAG:160]	gi|547809066|ref|WP_022218325.1|
	gene_id_3	48	41.463	70.73	3	hypothetical protein [Bacteroides clarus]<>conserved domain protein [Bacteroides clarus YIT 12056]	gi|496411697|ref|WP_009120561.1|
	gene_id_4	574	100	100	0	lysine--tRNA ligase [Bacteroides clarus CAG:160]<>lysine--tRNA ligase [Bacteroides clarus CAG:160]	gi|547809067|ref|WP_022218326.1|
	gene_id_5	331	100	100	0	MULTISPECIES: glycerol-3-phosphate dehydrogenase [Bacteroides]<>NAD-dependent glycerol-3-phosphate dehydrogenase [NAD(P)+ ] protein [Bacteroides clarus YIT 12056]<>glycerol-3-phosphate dehydrogenase [Bacteroides clarus CAG:160]	gi|496414263|ref|WP_009123110.1|
	gene_id_6	445	99.775	100	0	glucose-6-phosphate isomerase [Bacteroides clarus CAG:160]<>glucose-6-phosphate isomerase [Bacteroides clarus CAG:160]	gi|547809068|ref|WP_022218327.1|
	gene_id_7	245	98.367	99.59	2e-179	hAD hydrolase family IA variant 3 [Bacteroides clarus CAG:160]<>hAD hydrolase family IA variant 3 [Bacteroides clarus CAG:160]	gi|547809069|ref|WP_022218328.1|
	gene_id_8	184	100	100	1e-127	hypothetical protein [Bacteroides clarus CAG:160]<>conserved domain protein [Bacteroides clarus YIT 12056]<>conserved domain protein [Bacteroides clarus CAG:160]	gi|496414260|ref|WP_009123107.1|
	gene_id_9	273	100	100	0	hypothetical protein [Bacteroides clarus CAG:160]<>putative uncharacterized protein [Bacteroides clarus CAG:160]	gi|547809070|ref|WP_022218329.1|
	gene_id_10	345	100	100	0	aspartate--ammonia ligase [Bacteroides clarus YIT 12056]	gi|328522557|gb|EGF49666.1|
	gene_id_11	220	99.545	99.55	7e-162	MULTISPECIES: uracil-DNA glycosylase [Bacteroides]<>uracil-DNA glycosylase [Bacteroides clarus YIT 12056]<>uracil-DNA glycosylase 2 [Bacteroides clarus CAG:160]	gi|496414250|ref|WP_009123097.1|
	gene_id_12	933	100	100	0	MULTISPECIES: hypothetical protein [Bacteroides]<>hypothetical protein HMPREF9445_03035 [Bacteroides clarus YIT 12056]<>putative uncharacterized protein [Bacteroides clarus CAG:160]	gi|496414249|ref|WP_009123096.1|
	gene_id_13	178	100	100	6e-128	phosphohydrolase [Bacteroides clarus]<>HDIG domain protein [Bacteroides clarus YIT 12056]	gi|496414248|ref|WP_009123095.1|
	gene_id_14	571	100	100	0	dolichyl-phosphate-mannose-protein mannosyltransferase [Bacteroides clarus]<>dolichyl-phosphate-mannose-protein mannosyltransferase [Bacteroides clarus YIT 12056]	gi|496414247|ref|WP_009123094.1|
	gene_id_15	125	99.2	99.2	3e-80	polysaccharide biosynthesis protein GtrA [Bacteroides clarus]<>GtrA-like protein [Bacteroides clarus YIT 12056]	gi|496414246|ref|WP_009123093.1|
	gene_id_16	315	100	100	0	MULTISPECIES: glycosyl hydrolase [Bacteroides]<>bactoprenol glucosyl transferase-like protein [Bacteroides clarus YIT 12056]<>bactoprenol glucosyl transferase-like protein [Bacteroides clarus CAG:160]	gi|496414245|ref|WP_009123092.1|
	gene_id_17	308	93.191	94.47	6e-152	transporter [Bacteroides clarus]<>hypothetical protein HMPREF9445_03030 [Bacteroides clarus YIT 12056]	gi|496414244|ref|WP_009123091.1|
	gene_id_18	394	99.492	99.75	0	N-acetylmuramoyl-L-alanine amidase [Bacteroides clarus]<>N-acetylmuramoyl-L-alanine amidase [Bacteroides clarus YIT 12056]	gi|496414243|ref|WP_009123090.1|
	gene_id_19	297	100	100	0	MULTISPECIES: mammalian cell entry protein [Bacteroides]<>hypothetical protein HMPREF9445_03028 [Bacteroides clarus YIT 12056]<>putative uncharacterized protein [Bacteroides clarus CAG:160]	gi|496414242|ref|WP_009123089.1|
	gene_id_20	41	100	100	3e-19	hypothetical protein [Bacteroides clarus CAG:160]<>hypothetical protein HMPREF9445_03027 [Bacteroides clarus YIT 12056]<>putative uncharacterized protein [Bacteroides clarus CAG:160]	gi|496414241|ref|WP_009123088.1|
	gene_id_21	464	100	100	0	chromosomal replication initiator protein DnaA [Bacteroides clarus CAG:160]<>chromosomal replication initiator protein DnaA [Bacteroides clarus CAG:160]	gi|547809785|ref|WP_022219016.1|
	gene_id_22	244	100	100	0	nitroreductase family protein [Bacteroides clarus CAG:160]<>nitroreductase family protein [Bacteroides clarus CAG:160]	gi|547809786|ref|WP_022219017.1|
	gene_id_23	254	99.606	100	7e-179	ribonucleoside-diphosphate reductase [Bacteroides clarus]<>ribonucleoside-diphosphate reductase, adenosylcobalamin-dependent [Bacteroides clarus YIT 12056]	gi|496414237|ref|WP_009123084.1|
N004	gene_id_1	115	100	100	3e-76	MULTISPECIES: transcriptional regulator [Bacteroides]<>transcriptional regulator [Bacteroides vulgatus ATCC 8482]<>transcriptional regulator, MerR family [Bacteroides sp. 4_3_47FAA]<>transcriptional regulator, MerR family [Bacteroides vulgatus PC510]<>transcriptional regulator [Bacteroides sp. 3_1_40A]<>hypothetical protein HMPREF1058_01088 [Bacteroides vulgatus CL09T03C04]<>hypothetical protein …	gi|492444064|ref|WP_005845797.1|
	gene_id_2	756	100	100	0	MULTISPECIES: GTP pyrophosphokinase [Bacteroides]<>putative GTP diphosphokinase [Bacteroides sp. 4_3_47FAA]<>putative GTP diphosphokinase [Bacteroides vulgatus PC510]<>RelA/SpoT family protein [Bacteroides vulgatus CL09T03C04]<>RelA/SpoT family protein [Bacteroides vulgatus dnLKV7]<>relA/SpoT family protein [Bacteroides vulgatus CAG:6]<>relA/SpoT family protein [Bacteroides vulgatus str. 3775 SR(…	gi|492444067|ref|WP_005845799.1|
	gene_id_3	420	100	100	0	MULTISPECIES: lytic transglycosylase [Bacteroides]<>glycoside hydrolase family 23 [Bacteroides vulgatus ATCC 8482]<>transglycosylase SLT domain protein [Bacteroides sp. 4_3_47FAA]<>transglycosylase SLT domain protein [Bacteroides vulgatus PC510]<>glycoside hydrolase family 23 [Bacteroides sp. 3_1_40A]<>hypothetical protein HMPREF1058_01086 [Bacteroides vulgatus CL09T03C04]<>glycoside hydrolase fa…	gi|492444069|ref|WP_005845800.1|
	gene_id_4	235	100	100	3e-173	MULTISPECIES: hypothetical protein [Bacteroides]<>conserved hypothetical protein [Bacteroides vulgatus PC510]<>hypothetical protein HMPREF9011_04400 [Bacteroides sp. 3_1_40A]<>hypothetical protein BSFG_02052 [Bacteroides sp. 4_3_47FAA]<>hypothetical protein HMPREF1058_01085 [Bacteroides vulgatus CL09T03C04]<>hypothetical protein C800_02054 [Bacteroides vulgatus dnLKV7]<>uncharacterized protein BN…	gi|492444073|ref|WP_005845803.1|
	gene_id_5	298	100	100	0	MULTISPECIES: chromosome partitioning protein ParB [Bacteroides]<>putative chromosome partitioning protein ParB [Bacteroides vulgatus ATCC 8482]<>ParB-like protein [Bacteroides dorei DSM 17855]<>putative stage 0 sporulation protein J [Bacteroides dorei 5_1_36/D4]<>putative stage 0 sporulation protein J [Bacteroides sp. 9_1_42FAA]<>putative stage 0 sporulation protein J [Bacteroides sp. 4_3_47FAA]…	gi|492444075|ref|WP_005845804.1|
	gene_id_6	255	100	100	0	MULTISPECIES: chromosome partitioning protein ParA [Bacteroides]<>ParA family ATPase [Bacteroides vulgatus ATCC 8482]<>sporulation initiation inhibitor protein Soj [Bacteroides vulgatus PC510]<>ParA family ATPase [Bacteroides sp. 3_1_40A]<>sporulation initiation inhibitor protein Soj [Bacteroides sp. 4_3_47FAA]<>hypothetical protein HMPREF1058_01083 [Bacteroides vulgatus CL09T03C04]<>chromosome p…	gi|492444080|ref|WP_005845807.1|
	gene_id_7	257	100	100	0	MULTISPECIES: 5'-nucleotidase surE [Bacteroides]<>RecName: Full=5'-nucleotidase SurE; AltName: Full=Nucleoside 5'-monophosphate phosphohydrolase [Bacteroides vulgatus ATCC 8482]<>stationary-phase survival protein SurE [Bacteroides vulgatus ATCC 8482]<>5'/3'-nucleotidase SurE [Bacteroides sp. 4_3_47FAA]<>5'/3'-nucleotidase SurE [Bacteroides vulgatus PC510]<>5'-nucleotidase surE [Bacteroides vulgat…	gi|492444083|ref|WP_005845809.1|
	gene_id_8	379	100	100	0	MULTISPECIES: lipid-A-disaccharide synthase [Bacteroides]<>lipid-A-disaccharide synthase [Bacteroides sp. 4_3_47FAA]<>lipid-A-disaccharide synthase [Bacteroides vulgatus PC510]<>glycosyltransferase family 19 [Bacteroides sp. 3_1_40A]<>lipid-A-disaccharide synthase [Bacteroides vulgatus dnLKV7]<>glycosyltransferase family 19 [Bacteroides vulgatus CAG:6]<>lipid-A-disaccharide synthase [Bacteroides …	gi|492444086|ref|WP_005845811.1|
	gene_id_9	244	100	100	1e-177	MULTISPECIES: hypothetical protein [Bacteroides]<>hypothetical protein BSFG_02047 [Bacteroides sp. 4_3_47FAA]<>hypothetical protein HMPREF9011_04406 [Bacteroides sp. 3_1_40A]<>hypothetical protein C800_02049 [Bacteroides vulgatus dnLKV7]	gi|495944755|ref|WP_008669334.1|
	gene_id_10	279	99.642	100	0	MULTISPECIES: phosphatidate cytidylyltransferase [Bacteroides]<>phosphatidate cytidylyltransferase [Bacteroides vulgatus ATCC 8482]<>phosphatidate cytidylyltransferase [Bacteroides sp. 4_3_47FAA]<>phosphatidate cytidylyltransferase [Bacteroides vulgatus PC510]<>phosphatidate cytidylyltransferase [Bacteroides sp. 3_1_40A]<>hypothetical protein HMPREF1058_01079 [Bacteroides vulgatus CL09T03C04]<>ph…	gi|492444092|ref|WP_005845815.1|
	gene_id_11	668	100	100	0	MULTISPECIES: cell division protein FtsH [Bacteroides]<>ATP-dependent metallopeptidase HflB [Bacteroides vulgatus PC510]<>AAA-metalloprotease FtsH with ATPase domain-containing protein [Bacteroides sp. 3_1_40A]<>ATP-dependent metallopeptidase HflB family protein [Bacteroides vulgatus str. 3975 RP4]	gi|492444095|ref|WP_005845817.1|
	gene_id_12	119	100	100	7e-82	MULTISPECIES: hypothetical protein [Bacteroides]<>conserved hypothetical protein [Bacteroides vulgatus ATCC 8482]<>iojap-like protein [Bacteroides sp. 4_3_47FAA]<>iojap-like protein [Bacteroides vulgatus PC510]<>iojap protein 155 [Bacteroides sp. 3_1_40A]<>iojap-like ribosome-associated protein [Bacteroides vulgatus CL09T03C04]<>iojap-like ribosome-associated protein [Bacteroides vulgatus dnLKV7]…	gi|492444098|ref|WP_005845819.1|
	gene_id_13	602	100	100	0	MULTISPECIES: hypothetical protein [Bacteroides]<>conserved hypothetical protein [Bacteroides vulgatus ATCC 8482]<>hypothetical protein BSFG_02043 [Bacteroides sp. 4_3_47FAA]<>conserved hypothetical protein [Bacteroides vulgatus PC510]<>hypothetical protein HMPREF9011_04076 [Bacteroides sp. 3_1_40A]<>hypothetical protein HMPREF1058_01076 [Bacteroides vulgatus CL09T03C04]<>hypothetical protein M09…	gi|492444101|ref|WP_005845821.1|
	gene_id_14	446	100	100	0	MULTISPECIES: magnesium transporter [Bacteroides]<>magnesium transporter [Bacteroides dorei DSM 17855]<>magnesium transporter [Bacteroides dorei 5_1_36/D4]<>magnesium transporter [Bacteroides sp. 9_1_42FAA]<>magnesium transporter [Bacteroides sp. 4_3_47FAA]<>magnesium transporter [Bacteroides sp. 3_1_33FAA]<>magnesium transporter [Bacteroides vulgatus PC510]<>Mg2+ transporter MgtE [Bacteroides sp…	gi|492444104|ref|WP_005845823.1|
	gene_id_15	280	100	100	0	MULTISPECIES: ribosomal RNA small subunit methyltransferase A [Bacteroides]<>dimethyladenosine transferase [Bacteroides sp. 4_3_47FAA]<>dimethyladenosine transferase [Bacteroides sp. 3_1_40A]<>ribosomal RNA small subunit methyltransferase A [Bacteroides vulgatus dnLKV7]	gi|495944751|ref|WP_008669330.1|
	gene_id_16	305	100	100	0	MULTISPECIES: dolichol-P-glucose synthetase [Bacteroides]<>putative dolichol-P-glucose synthetase [Bacteroides vulgatus ATCC 8482]<>hypothetical protein BSFG_02040 [Bacteroides sp. 4_3_47FAA]<>dolichol-P-glucose synthetase [Bacteroides sp. 3_1_40A]<>hypothetical protein HMPREF1058_01073 [Bacteroides vulgatus CL09T03C04]<>hypothetical protein C800_02037 [Bacteroides vulgatus dnLKV7]<>putative doli…	gi|492450435|ref|WP_005849046.1|
	gene_id_17	486	100	100	0	MULTISPECIES: aminoacyl-histidine dipeptidase [Bacteroides]<>aminoacyl-histidine dipeptidase [Bacteroides vulgatus ATCC 8482]<>Xaa-His dipeptidase [Bacteroides sp. 4_3_47FAA]<>Xaa-His dipeptidase [Bacteroides vulgatus PC510]<>aminoacyl-histidine dipeptidase [Bacteroides sp. 3_1_40A]<>aminoacyl-histidine dipeptidase [Bacteroides vulgatus CL09T03C04]<>xaa-His dipeptidase [Bacteroides vulgatus dnLKV…	gi|492444112|ref|WP_005845829.1|
	gene_id_18	155	100	100	4e-110	MULTISPECIES: guanine deaminase [Bacteroides]<>cytidine/deoxycytidylate deaminase [Bacteroides vulgatus ATCC 8482]<>guanine deaminase [Bacteroides sp. 4_3_47FAA]<>guanine deaminase [Bacteroides vulgatus PC510]<>cytidine/deoxycytidylate deaminase [Bacteroides sp. 3_1_40A]<>hypothetical protein HMPREF1058_01071 [Bacteroides vulgatus CL09T03C04]<>hypothetical protein C800_02035 [Bacteroides vulgatus…	gi|492444115|ref|WP_005845831.1|
	gene_id_19	86	98.837	100	6e-54	hypothetical protein M099_0349 [Bacteroides vulgatus str. 3975 RP4]	gi|649549910|gb|KDS56554.1|
	gene_id_20	71	100	100	2e-42	MULTISPECIES: transcriptional regulator [Bacteroides]<>putative transcriptional regulator [Bacteroides vulgatus ATCC 8482]<>transcriptional regulator, y4mF family [Bacteroides sp. 4_3_47FAA]<>toxin-antitoxin system, antitoxin component, Xre family [Bacteroides vulgatus PC510]<>transcriptional regulator [Bacteroides sp. 3_1_40A]<>transcriptional regulator, y4mF family protein [Bacteroides vulgatus…	gi|492444118|ref|WP_005845833.1|
	gene_id_21	51	97.872	97.87	7e-24	putative levansucrase [ [[Clostridium] scindens ATCC 35704]	gi|167661436|gb|EDS05566.1|
N007	Seq-ID	Length	% ID	% SM	E-value	Homolog	Database ID
	gene_id_1	29	100	100	2e-10	putative levansucrase [ [[Clostridium] scindens ATCC 35704]	gi|167661436|gb|EDS05566.1|
	gene_id_2	154	100	100	5e-102	hypothetical protein [Bacteroides vulgatus]<>hypothetical protein HMPREF1058_01096 [Bacteroides vulgatus CL09T03C04]	gi|492452782|ref|WP_005849073.1|
	gene_id_3	478	100	100	0	MULTISPECIES: cardiolipin synthetase [Bacteroides]<>putative cardiolipin synthetase [Bacteroides vulgatus ATCC 8482]<>putative cardiolipin synthetase [Bacteroides sp. 4_3_47FAA]<>cardiolipin synthetase [Bacteroides sp. 3_1_40A]<>hypothetical protein HMPREF1058_01095 [Bacteroides vulgatus CL09T03C04]<>cardiolipin synthase [Bacteroides vulgatus dnLKV7]<>putative cardiolipin synthetase [Bacteroides …	gi|492452778|ref|WP_005849070.1|
	gene_id_4	186	100	100	3e-132	MULTISPECIES: methyltransferase [Bacteroides]<>putative RNA methyltransferase, RsmD family [Bacteroides sp. 4_3_47FAA]<>RNA methyltransferase, RsmD family [Bacteroides vulgatus PC510]<>methyltransferase [Bacteroides sp. 3_1_40A]<>RsmD family RNA methyltransferase [Bacteroides vulgatus CL09T03C04]<>RsmD family RNA methyltransferase [Bacteroides vulgatus dnLKV7]<>rsmD family RNA methyltransferase […	gi|492444050|ref|WP_005845790.1|
	gene_id_5	274	100	100	0	hypothetical protein [Bacteroides vulgatus]<>hypothetical protein HMPREF1058_01093 [Bacteroides vulgatus CL09T03C04]	gi|492452774|ref|WP_005849068.1|
	gene_id_6	228	100	100	4e-167	MULTISPECIES: hypothetical protein [Bacteroides]<>conserved hypothetical protein [Bacteroides vulgatus ATCC 8482]<>hypothetical protein BSFG_02059 [Bacteroides sp. 4_3_47FAA]<>conserved hypothetical protein [Bacteroides vulgatus PC510]<>hypothetical protein HMPREF9011_04393 [Bacteroides sp. 3_1_40A]<>hypothetical protein HMPREF1058_01092 [Bacteroides vulgatus CL09T03C04]<>hypothetical protein C80…	gi|492444055|ref|WP_005845793.1|
	gene_id_7	472	100	100	0	MULTISPECIES: ATP-dependent endonuclease [Bacteroides]<>putative ATP-dependent exodeoxyribonuclease [Bacteroides vulgatus ATCC 8482]<>hypothetical protein BSFG_02058 [Bacteroides sp. 4_3_47FAA]<>ATP-dependent exodeoxyribonuclease [Bacteroides sp. 3_1_40A]<>hypothetical protein HMPREF1058_01091 [Bacteroides vulgatus CL09T03C04]<>putative ATP-dependent exodeoxyribonuclease [Bacteroides vulgatus CAG…	gi|492452771|ref|WP_005849066.1|
	gene_id_8	32	81.25	87.5	1e-08	hypothetical protein BACDOR_03158 [Bacteroides dorei DSM 17855]<>hypothetical protein HMPREF0105_4068 [Bacteroides sp. 3_1_33FAA]	gi|212663892|gb|EEB24466.1|
	gene_id_9	872	100	100	0	alanyl-tRNA synthetase [Bacteroides vulgatus]<>alanine--tRNA ligase [Bacteroides vulgatus PC510]<>alanyl-tRNA synthetase [Bacteroides vulgatus dnLKV7]<>alanine--tRNA ligase [Bacteroides vulgatus str. 3775 SR(B) 19]<>alanine--tRNA ligase [Bacteroides vulgatus str. 3775 SL(B) 10 (iv)]	gi|492444059|ref|WP_005845795.1|
	gene_id_10	322	100	100	0	MULTISPECIES: peptidase M23 [Bacteroides]<>putative peptidase [Bacteroides vulgatus ATCC 8482]<>peptidase, M23 family [Bacteroides sp. 4_3_47FAA]<>peptidase, M23 family [Bacteroides vulgatus PC510]<>peptidase [Bacteroides sp. 3_1_40A]<>hypothetical protein C800_02058 [Bacteroides vulgatus dnLKV7]<>putative peptidase [Bacteroides vulgatus CAG:6]<>peptidase M23 family protein [Bacteroides vulgatus …	gi|492444062|ref|WP_005845796.1|
	gene_id_11	115	100	100	3e-76	MULTISPECIES: transcriptional regulator [Bacteroides]<>transcriptional regulator [Bacteroides vulgatus ATCC 8482]<>transcriptional regulator, MerR family [Bacteroides sp. 4_3_47FAA]<>transcriptional regulator, MerR family [Bacteroides vulgatus PC510]<>transcriptional regulator [Bacteroides sp. 3_1_40A]<>hypothetical protein HMPREF1058_01088 [Bacteroides vulgatus CL09T03C04]<>hypothetical protein …	gi|492444064|ref|WP_005845797.1|
	gene_id_12	756	100	100	0	MULTISPECIES: GTP pyrophosphokinase [Bacteroides]<>putative GTP diphosphokinase [Bacteroides sp. 4_3_47FAA]<>putative GTP diphosphokinase [Bacteroides vulgatus PC510]<>RelA/SpoT family protein [Bacteroides vulgatus CL09T03C04]<>RelA/SpoT family protein [Bacteroides vulgatus dnLKV7]<>relA/SpoT family protein [Bacteroides vulgatus CAG:6]<>relA/SpoT family protein [Bacteroides vulgatus str. 3775 SR(…	gi|492444067|ref|WP_005845799.1|
	gene_id_13	420	100	100	0	MULTISPECIES: lytic transglycosylase [Bacteroides]<>glycoside hydrolase family 23 [Bacteroides vulgatus ATCC 8482]<>transglycosylase SLT domain protein [Bacteroides sp. 4_3_47FAA]<>transglycosylase SLT domain protein [Bacteroides vulgatus PC510]<>glycoside hydrolase family 23 [Bacteroides sp. 3_1_40A]<>hypothetical protein HMPREF1058_01086 [Bacteroides vulgatus CL09T03C04]<>glycoside hydrolase fa…	gi|492444069|ref|WP_005845800.1|
	gene_id_14	235	100	100	3e-173	MULTISPECIES: hypothetical protein [Bacteroides]<>conserved hypothetical protein [Bacteroides vulgatus PC510]<>hypothetical protein HMPREF9011_04400 [Bacteroides sp. 3_1_40A]<>hypothetical protein BSFG_02052 [Bacteroides sp. 4_3_47FAA]<>hypothetical protein HMPREF1058_01085 [Bacteroides vulgatus CL09T03C04]<>hypothetical protein C800_02054 [Bacteroides vulgatus dnLKV7]<>uncharacterized protein BN…	gi|492444073|ref|WP_005845803.1|
	gene_id_15	298	100	100	0	MULTISPECIES: chromosome partitioning protein ParB [Bacteroides]<>putative chromosome partitioning protein ParB [Bacteroides vulgatus ATCC 8482]<>ParB-like protein [Bacteroides dorei DSM 17855]<>putative stage 0 sporulation protein J [Bacteroides dorei 5_1_36/D4]<>putative stage 0 sporulation protein J [Bacteroides sp. 9_1_42FAA]<>putative stage 0 sporulation protein J [Bacteroides sp. 4_3_47FAA]…	gi|492444075|ref|WP_005845804.1|
	gene_id_16	255	100	100	0	MULTISPECIES: chromosome partitioning protein ParA [Bacteroides]<>ParA family ATPase [Bacteroides vulgatus ATCC 8482]<>sporulation initiation inhibitor protein Soj [Bacteroides vulgatus PC510]<>ParA family ATPase [Bacteroides sp. 3_1_40A]<>sporulation initiation inhibitor protein Soj [Bacteroides sp. 4_3_47FAA]<>hypothetical protein HMPREF1058_01083 [Bacteroides vulgatus CL09T03C04]<>chromosome p…	gi|492444080|ref|WP_005845807.1|
	gene_id_17	257	100	100	0	MULTISPECIES: 5'-nucleotidase surE [Bacteroides]<>RecName: Full=5'-nucleotidase SurE; AltName: Full=Nucleoside 5'-monophosphate phosphohydrolase [Bacteroides vulgatus ATCC 8482]<>stationary-phase survival protein SurE [Bacteroides vulgatus ATCC 8482]<>5'/3'-nucleotidase SurE [Bacteroides sp. 4_3_47FAA]<>5'/3'-nucleotidase SurE [Bacteroides vulgatus PC510]<>5'-nucleotidase surE [Bacteroides vulgat…	gi|492444083|ref|WP_005845809.1|
	gene_id_18	379	100	100	0	MULTISPECIES: lipid-A-disaccharide synthase [Bacteroides]<>lipid-A-disaccharide synthase [Bacteroides sp. 4_3_47FAA]<>lipid-A-disaccharide synthase [Bacteroides vulgatus PC510]<>glycosyltransferase family 19 [Bacteroides sp. 3_1_40A]<>lipid-A-disaccharide synthase [Bacteroides vulgatus dnLKV7]<>glycosyltransferase family 19 [Bacteroides vulgatus CAG:6]<>lipid-A-disaccharide synthase [Bacteroides …	gi|492444086|ref|WP_005845811.1|
	gene_id_19	244	100	100	1e-177	MULTISPECIES: hypothetical protein [Bacteroides]<>hypothetical protein BSFG_02047 [Bacteroides sp. 4_3_47FAA]<>hypothetical protein HMPREF9011_04406 [Bacteroides sp. 3_1_40A]<>hypothetical protein C800_02049 [Bacteroides vulgatus dnLKV7]	gi|495944755|ref|WP_008669334.1|
	gene_id_20	279	99.642	100	0	MULTISPECIES: phosphatidate cytidylyltransferase [Bacteroides]<>phosphatidate cytidylyltransferase [Bacteroides vulgatus ATCC 8482]<>phosphatidate cytidylyltransferase [Bacteroides sp. 4_3_47FAA]<>phosphatidate cytidylyltransferase [Bacteroides vulgatus PC510]<>phosphatidate cytidylyltransferase [Bacteroides sp. 3_1_40A]<>hypothetical protein HMPREF1058_01079 [Bacteroides vulgatus CL09T03C04]<>ph…	gi|492444092|ref|WP_005845815.1|
	gene_id_21	294	100	100	0	ATP-dependent metallopeptidase HflB [Bacteroides vulgatus CL09T03C04]<>ATP-dependent metallopeptidase HflB [Bacteroides vulgatus dnLKV7]	gi|392688217|gb|EIY81506.1|
	gene_id_22	214	100	100	9e-157	GDSL-like protein [Bacteroides sp. 9_1_42FAA]	gi|229456415|gb|EEO62136.1|
	gene_id_23	493	100	100	0	MULTISPECIES: alginate O-acetyltransferase [Bacteroides]<>MBOAT family protein [Bacteroides sp. 9_1_42FAA]<>MBOAT family protein [Bacteroides sp. 3_1_33FAA]<>alginate O-acetyltransferase [Bacteroides dorei]<>alginate O-acetyltransferase [Bacteroides dorei]	gi|495930809|ref|WP_008655388.1|
	gene_id_24	75	100	100	9e-46	hypothetical protein [Bacteroides dorei]<>hypothetical protein BACDOR_00232 [Bacteroides dorei DSM 17855]<>hypothetical protein BSEG_02552 [Bacteroides dorei 5_1_36/D4]<>hypothetical protein HMPREF1063_02357 [Bacteroides dorei CL02T00C15]<>hypothetical protein HMPREF1064_04480 [Bacteroides dorei CL02T12C06]<>hypothetical protein GV66_01315 [Bacteroides dorei]	gi|495106423|ref|WP_007831246.1|
	gene_id_25	98	100	100	1e-64	MULTISPECIES: hypothetical protein [Bacteroides]<>hypothetical protein BACDOR_00233 [Bacteroides dorei DSM 17855]<>hypothetical protein BSEG_02551 [Bacteroides dorei 5_1_36/D4]<>hypothetical protein BSBG_03112 [Bacteroides sp. 9_1_42FAA]<>hypothetical protein HMPREF0105_3268 [Bacteroides sp. 3_1_33FAA]<>hypothetical protein HMPREF1063_02358 [Bacteroides dorei CL02T00C15]<>hypothetical protein HMP…	gi|495106424|ref|WP_007831247.1|
	gene_id_26	182	39.167	60	2e-13	hypothetical protein [Prevotella falsenii]	gi|640568283|ref|WP_024999262.1|
	gene_id_27	300	87.973	95.88	0	hypothetical protein [Alistipes timonensis]	gi|497946597|ref|WP_010260753.1|
	gene_id_28	128	81.319	93.41	4e-39	hypothetical protein, partial [Alistipes timonensis]	gi|763236193|ref|WP_044106274.1|
	gene_id_29	99	69.892	79.57	2e-38	hypothetical protein [Alistipes timonensis]	gi|497947550|ref|WP_010261706.1|
	gene_id_30	192	51.429	62.14	8e-30	hypothetical protein [Alistipes finegoldii]	gi|755143203|ref|WP_042493224.1|
	gene_id_31	189	56.701	72.16	8e-19	hypothetical protein [Alistipes timonensis]	gi|497946609|ref|WP_010260765.1|
	gene_id_32	399	69.424	81.95	0	hypothetical protein [Alistipes timonensis]	gi|497946610|ref|WP_010260766.1|
	gene_id_33	133	56.391	75.19	1e-45	hypothetical protein [Alistipes timonensis]	gi|497946612|ref|WP_010260768.1|
	gene_id_34	104	53.704	66.67	7e-29	hypothetical protein [Alistipes timonensis]	gi|497946614|ref|WP_010260770.1|
	gene_id_35	64	37.255	54.9	4	octanoyltransferase [Kitasatospora phosalacinea]	gi|702606198|ref|WP_033219711.1|
	gene_id_36	80	37.5	60	3e-08	hypothetical protein [Alistipes timonensis]	gi|497946616|ref|WP_010260772.1|
	gene_id_37	654	43.02	61.11	6e-172	hypothetical protein [Alistipes timonensis]	gi|497946618|ref|WP_010260774.1|
	gene_id_38	210	49.296	64.79	8e-58	hypothetical protein [Alistipes timonensis]	gi|497946619|ref|WP_010260775.1|
	gene_id_39	319	67.085	82.45	9e-155	hypothetical protein [Alistipes timonensis]	gi|497946620|ref|WP_010260776.1|
	gene_id_40	208	49.08	68.1	7e-49	hypothetical protein [Alistipes timonensis]	gi|497946622|ref|WP_010260778.1|
	gene_id_41	111	60.909	80.91	3e-42	hypothetical protein [Alistipes timonensis]	gi|497946623|ref|WP_010260779.1|
	gene_id_42	98	53.061	75.51	1e-30	hypothetical protein [Alistipes timonensis]	gi|497946625|ref|WP_010260781.1|
	gene_id_43	279	75.269	86.02	5e-155	hypothetical protein [Alistipes timonensis]	gi|497946627|ref|WP_010260783.1|
	gene_id_44	236	97.183	97.65	1e-148	levansucrase, partial [Streptococcus pneumoniae]	gi|446944848|ref|WP_001022104.1|
N010	gene_id_1	381	78.947	90	0	hypothetical protein [Pseudoflavonifractor capillosus]	gi|750365973|ref|WP_040647889.1|
	gene_id_2	321	97.196	99.07	0	hypothetical protein ANACOL_04172 [Anaerotruncus colihominis DSM 17241]	gi|167665268|gb|EDS09398.1|
	gene_id_3	69	97.101	98.55	5e-41	DNA-binding protein [Clostridiales bacterium VE202-03]	gi|639704835|ref|WP_024723271.1|
	gene_id_4	146	97.26	99.32	2e-102	hypothetical protein [Anaerotruncus colihominis]<>hypothetical protein ANACOL_04174 [Anaerotruncus colihominis DSM 17241]	gi|493932500|ref|WP_006877023.1|
	gene_id_5	123	91.057	94.31	1e-78	hypothetical protein [Clostridiales bacterium VE202-03]	gi|639704829|ref|WP_024723269.1|
	gene_id_6	136	81.481	91.11	3e-77	hypothetical protein [Flavonifractor plautii]<>hypothetical protein HMPREF0372_02735 [Flavonifractor plautii ATCC 29863]	gi|494757229|ref|WP_007492637.1|
	gene_id_7	196	86.441	92.66	9e-106	hypothetical protein [Clostridiales bacterium VE202-03]	gi|639704818|ref|WP_024723266.1|
	gene_id_8	82	96.341	100	1e-47	holin [Intestinimonas butyriciproducens]	gi|696593514|ref|WP_033119390.1|
	gene_id_9	385	98.507	99	9e-142	hypothetical protein [Intestinimonas butyriciproducens]	gi|696593516|ref|WP_033119392.1|
N014	gene_id_1	581	99.484	100	0	pyruvate dehydrogenase [Veillonella atypica]<>thiamine pyrophosphate enzyme, N-terminal TPP binding domain protein [Veillonella atypica ACS-049-V-Sch6]	gi|491519855|ref|WP_005377486.1|
	gene_id_2	1241	99.919	99.92	0	DNA polymerase III subunit alpha [Veillonella sp. ACP1]<>putative DNA polymerase III, alpha subunit, Gram-positive type [Veillonella sp. ACP1]	gi|497346933|ref|WP_009661146.1|
	gene_id_3	332	98.795	99.1	0	putative DNA polymerase III, delta subunit [Veillonella atypica KON]	gi|429179754|gb|EKY20993.1|
	gene_id_4	671	98.51	99.25	0	competence protein ComEC [Veillonella sp. ACP1]	gi|740303860|ref|WP_038141258.1|
	gene_id_5	219	95.89	99.09	2e-152	comEA protein [Veillonella atypica KON]	gi|429179756|gb|EKY20995.1|
	gene_id_6	409	98.778	99.76	0	aminomethyltransferase [Veillonella atypica]<>thermophilic metalloprotease (M29) [Veillonella atypica ACS-049-V-Sch6]	gi|491519900|ref|WP_005377531.1|
	gene_id_7	159	100	100	2e-113	cytidine and deoxycytidylate deaminase zinc-binding region [Veillonella sp. ICM51a]	gi|576672983|gb|EUB26643.1|
	gene_id_8	822	99.635	99.76	0	leucyl-tRNA synthetase [Veillonella sp. HPA0037]<>leucine-tRNA ligase [Veillonella sp. HPA0037]	gi|512692155|ref|WP_016475610.1|
	gene_id_9	550	97.636	97.64	0	glycosyl hydrolase family 18 [Veillonella sp. ACP1]<>glycosyl hydrolase, family 18 [Veillonella sp. ACP1]	gi|497346838|ref|WP_009661051.1|
	gene_id_10	275	99.273	99.64	0	prolipoprotein diacylglyceryl transferase [Veillonella sp. HPA0037]<>prolipoprotein diacylglyceryl transferase [Veillonella sp. HPA0037]	gi|512692159|ref|WP_016475612.1|
	gene_id_11	438	99.315	99.54	0	tRNA (uracil-5-)-methyltransferase [Veillonella sp. ACP1]<>tRNA:m(5)U-54 methyltransferase [Veillonella sp. ACP1]	gi|497347017|ref|WP_009661230.1|
	gene_id_12	774	98.834	99.48	0	DNA topoisomerase I [Veillonella atypica]<>DNA topoisomerase I [Veillonella atypica ACS-049-V-Sch6]	gi|491519882|ref|WP_005377513.1|
	gene_id_13	379	99.471	100	0	DNA protecting protein DprA [Veillonella atypica]<>DNA protecting protein DprA [Veillonella atypica ACS-134-V-Col7a]	gi|491522230|ref|WP_005379858.1|
	gene_id_14	241	99.585	99.59	4e-176	Mg chelatase [Veillonella atypica]<>Mg chelatase-like protein [Veillonella atypica ACS-049-V-Sch6]	gi|491519909|ref|WP_005377540.1|
	gene_id_15	79	90.411	94.52	2e-37	levansucrase, partial [Streptococcus pneumoniae]	gi|446944848|ref|WP_001022104.1|
N016	gene_id_1	121	90.598	92.31	5e-64	DNA methylase [Bacteroides uniformis]<>hypothetical protein M094_2978 [Bacteroides uniformis str. 3978 T3 ii]	gi|737467363|ref|WP_035447345.1|
	gene_id_2	299	100	100	0	MULTISPECIES: serine acetyltransferase [Bacteroides]<>putative serine O-acetyltransferase [Bacteroides uniformis ATCC 8492]<>putative serine O-acetyltransferase [Bacteroides sp. D20]<>serine O-acetyltransferase [Bacteroides sp. 4_1_36]<>serine O-acetyltransferase [Bacteroides uniformis CL03T12C37]<>serine O-acetyltransferase [Bacteroides uniformis CL03T00C23]<>serine O-acetyltransferase [Bacteroi…	gi|492395774|ref|WP_005830965.1|
	gene_id_3	315	99.683	100	0	MULTISPECIES: cysteine synthase [Bacteroides]<>cysteine synthase [Bacteroides uniformis CAG:3]	gi|548179578|ref|WP_022400956.1|
	gene_id_4	158	100	100	8e-113	MFS transporter [Bacteroides uniformis]	gi|737477731|ref|WP_035457531.1|
	gene_id_5	714	100	100	0	MULTISPECIES: ribonuclease R [Bacteroides]<>ribonuclease R [Bacteroides uniformis ATCC 8492]<>ribonuclease R [Bacteroides sp. D20]<>ribonuclease R [Bacteroides sp. 4_1_36]<>ribonuclease R [Bacteroides uniformis dnLKV2]<>ribonuclease R [Bacteroides uniformis CAG:3]	gi|492395765|ref|WP_005830959.1|
	gene_id_6	340	100	100	0	cation diffusion facilitator family transporter [Bacteroides uniformis ATCC 8492]	gi|156859112|gb|EDO52543.1|
	gene_id_7	335	99.701	100	0	MULTISPECIES: NAD-dependent dehydratase [Bacteroides]<>NAD dependent epimerase/dehydratase family protein [Bacteroides uniformis ATCC 8492]<>NAD dependent epimerase/dehydratase [Bacteroides sp. 4_1_36]<>hypothetical protein HMPREF1073_03025 [Bacteroides uniformis CL03T12C37]<>hypothetical protein HMPREF1072_01534 [Bacteroides uniformis CL03T00C23]<>UDP-glucose 4-epimerase [Bacteroides uniformis d…	gi|492395759|ref|WP_005830955.1|
	gene_id_8	321	100	100	0	hypothetical protein [Bacteroides uniformis]<>hypothetical protein HMPREF1073_03024 [Bacteroides uniformis CL03T12C37]<>hypothetical protein HMPREF1072_01535 [Bacteroides uniformis CL03T00C23]	gi|492405984|ref|WP_005834277.1|
	gene_id_9	109	76.068	78.63	1e-45	hypothetical protein [Bacteroides uniformis]	gi|736509907|ref|WP_034525950.1|
	gene_id_10	326	100	100	0	MULTISPECIES: tRNA dihydrouridine synthase A [Bacteroides]<>dihydrouridine synthase [Bacteroides sp. 4_1_36]<>tRNA dihydrouridine synthase A [Bacteroides uniformis CL03T12C37]<>tRNA dihydrouridine synthase A [Bacteroides uniformis CL03T00C23]<>tRNA dihydrouridine synthase A [Bacteroides uniformis dnLKV2]<>tRNA-dihydrouridine synthase [Bacteroides uniformis CAG:3]	gi|492405991|ref|WP_005834282.1|
	gene_id_11	430	100	100	0	MULTISPECIES: collagenase [Bacteroides]<>peptidase, U32 family [Bacteroides uniformis ATCC 8492]<>hypothetical protein HMPREF1073_03021 [Bacteroides uniformis CL03T12C37]<>hypothetical protein HMPREF1072_01538 [Bacteroides uniformis CL03T00C23]<>uncharacterized protein BN594_00766 [Bacteroides uniformis CAG:3]	gi|492395741|ref|WP_005830944.1|
	gene_id_12	138	100	100	1e-97	acyl-CoA thioester hydrolase, YbgC/YbaW family [Bacteroides uniformis ATCC 8492]<>YbgC/YbaW family acyl-CoA thioester hydrolase [Bacteroides uniformis CL03T12C37]	gi|156859105|gb|EDO52536.1|
	gene_id_13	343	99.708	100	0	DNA protecting protein DprA [Bacteroides uniformis str. 3978 T3 ii]<>DNA protecting protein DprA [Bacteroides uniformis str. 3978 T3 i]	gi|649541131|gb|KDS48033.1|
	gene_id_14	266	100	100	0	glycerophosphoryl diester phosphodiesterase [Bacteroides uniformis]<>hypothetical protein HMPREF1073_03018 [Bacteroides uniformis CL03T12C37]<>hypothetical protein HMPREF1072_01541 [Bacteroides uniformis CL03T00C23]	gi|492406002|ref|WP_005834289.1|
	gene_id_15	191	100	100	6e-137	MULTISPECIES: hypothetical protein [Bacteroides]<>hypothetical protein HMPREF0969_01730 [Bacteroides sp. D20]<>hypothetical protein HMPREF1073_03017 [Bacteroides uniformis CL03T12C37]<>hypothetical protein HMPREF1072_01542 [Bacteroides uniformis CL03T00C23]<>uncharacterized protein BN594_00770 [Bacteroides uniformis CAG:3]<>hypothetical protein M094_2963 [Bacteroides uniformis str. 3978 T3 ii]	gi|492406005|ref|WP_005834291.1|
	gene_id_16	327	100	100	0	hypothetical protein HMPREF1073_03016 [Bacteroides uniformis CL03T12C37]<>hypothetical protein HMPREF1072_01543 [Bacteroides uniformis CL03T00C23]	gi|392682478|gb|EIY75823.1|
	gene_id_17	322	100	100	0	hypothetical protein [Bacteroides uniformis]<>hypothetical protein HMPREF1073_03015 [Bacteroides uniformis CL03T12C37]<>hypothetical protein HMPREF1072_01544 [Bacteroides uniformis CL03T00C23]	gi|492406011|ref|WP_005834295.1|
	gene_id_18	315	99.683	100	0	transcriptional regulator, AraC family [Bacteroides sp. D20]	gi|270274459|gb|EFA20320.1|
	gene_id_19	251	100	100	0	MULTISPECIES: succinate dehydrogenase [Bacteroides]<>succinate dehydrogenase/fumarate reductase iron-sulfur subunit [Bacteroides uniformis ATCC 8492]<>succinate dehydrogenase/fumarate reductase iron-sulfur subunit [Bacteroides sp. D20]<>succinate dehydrogenase and fumarate reductase iron-sulfur protein [Bacteroides uniformis dnLKV2]<>putative uncharacterized protein [Bacteroides uniformis CAG:3]<…	gi|492395712|ref|WP_005830925.1|
	gene_id_20	648	100	100	0	MULTISPECIES: succinate dehydrogenase [Bacteroides]<>succinate dehydrogenase or fumarate reductase, flavoprotein subunit [Bacteroides uniformis ATCC 8492]<>succinate dehydrogenase or fumarate reductase [Bacteroides sp. 4_1_36]<>succinate dehydrogenase or fumarate reductase, flavoprotein subunit [Bacteroides uniformis dnLKV2]<>succinate dehydrogenase or fumarate reductase [Bacteroides uniformis CA…	gi|492395710|ref|WP_005830924.1|
	gene_id_21	232	100	100	1e-164	MULTISPECIES: fumarate reductase [Bacteroides]<>succinate dehydrogenase cytochrome B subunit, b558 family [Bacteroides uniformis ATCC 8492]<>succinate dehydrogenase cytochrome B subunit, b558 family [Bacteroides sp. D20]<>b558 family succinate dehydrogenase (or fumarate reductase) cytochrome B subunit [Bacteroides uniformis CL03T12C37]<>b558 family succinate dehydrogenase (or fumarate reductase) …	gi|492395708|ref|WP_005830923.1|
	gene_id_22	287	100	100	0	transcriptional regulator [Bacteroides uniformis]<>transcriptional regulator [Bacteroides sp. 4_1_36]	gi|495937881|ref|WP_008662460.1|
	gene_id_23	200	100	100	3e-143	MULTISPECIES: hypothetical protein [Bacteroides]<>PAP2 family protein [Bacteroides uniformis ATCC 8492]<>PAP2 family protein [Bacteroides sp. D20]<>PAP2 superfamily protein [Bacteroides sp. 4_1_36]<>hypothetical protein HMPREF1073_03009 [Bacteroides uniformis CL03T12C37]<>hypothetical protein HMPREF1072_01550 [Bacteroides uniformis CL03T00C23]<>uncharacterized protein BN594_00778 [Bacteroides uni…	gi|492395704|ref|WP_005830921.1|
	gene_id_24	540	100	100	0	peptidase S41 [Bacteroides uniformis CAG:3]<>peptidase, S41 family [Bacteroides sp. D20]<>C-terminal processing peptidase [Bacteroides sp. 4_1_36]<>c-terminal processing peptidase [Bacteroides uniformis CAG:3]	gi|495937884|ref|WP_008662463.1|
	gene_id_25	152	100	100	1e-104	MULTISPECIES: phosphopantetheine adenylyltransferase [Bacteroides]<>pantetheine-phosphate adenylyltransferase [Bacteroides uniformis ATCC 8492]<>pantetheine-phosphate adenylyltransferase [Bacteroides sp. D20]<>pantetheine-phosphate adenylyltransferase [Bacteroides sp. 4_1_36]<>phosphopantetheine adenylyltransferase [Bacteroides uniformis CL03T12C37]<>phosphopantetheine adenylyltransferase [Bacter…	gi|492395689|ref|WP_005830918.1|
	gene_id_26	644	100	100	0	MULTISPECIES: DNA topoisomerase IV subunit B [Bacteroides]<>ATPase/histidine kinase/DNA gyrase B/HSP90 domain protein [Bacteroides sp. D20]<>hypothetical protein HMPREF1073_03005 [Bacteroides uniformis CL03T12C37]<>hypothetical protein HMPREF1072_01554 [Bacteroides uniformis CL03T00C23]<>uncharacterized protein BN594_00782 [Bacteroides uniformis CAG:3]	gi|492406039|ref|WP_005834312.1|
	gene_id_27	378	99.735	100	0	MULTISPECIES: hypothetical protein [Bacteroides]<>hypothetical protein BACUNI_04136 [Bacteroides uniformis ATCC 8492]<>hypothetical protein HMPREF0969_01742 [Bacteroides sp. D20]<>hypothetical protein HMPREF1007_00539 [Bacteroides sp. 4_1_36]<>hypothetical protein HMPREF1073_03004 [Bacteroides uniformis CL03T12C37]<>hypothetical protein HMPREF1072_01555 [Bacteroides uniformis CL03T00C23]<>unchara…	gi|492395679|ref|WP_005830912.1|
	gene_id_28	141	100	100	1e-83	sodium/calcium exchanger family protein [Bacteroides uniformis str. 3978 T3 ii]<>sodium/calcium exchanger family protein [Bacteroides uniformis str. 3978 T3 i]	gi|649541115|gb|KDS48017.1|
N019	gene_id_1	349	99.396	99.7	0	hypothetical protein [Hungatella hathewayi]	gi|657664115|ref|WP_029467383.1|
	gene_id_2	281	99.644	100	0	hypothetical protein [Hungatella hathewayi]<>hypothetical protein HMPREF1093_01528 [[Clostridium] hathewayi 12489931]	gi|488672545|ref|WP_002601335.1|
	gene_id_3	298	100	100	0	hypothetical protein [Hungatella hathewayi]<>hypothetical protein HMPREF1093_01529 [[Clostridium] hathewayi 12489931]	gi|488672546|ref|WP_002601336.1|
	gene_id_4	187	100	100	2e-121	hypothetical protein [Hungatella hathewayi]<>hypothetical protein HMPREF1093_01530 [[Clostridium] hathewayi 12489931]	gi|488672547|ref|WP_002601337.1|
	gene_id_5	585	99.658	100	0	aspartyl-tRNA synthetase [Alistipes putredinis]<>aspartate--tRNA ligase [Alistipes putredinis DSM 17216]	gi|490459228|ref|WP_004329891.1|
	gene_id_6	148	100	100	4e-103	CMP deaminase [Alistipes putredinis]<>cytidine and deoxycytidylate deaminase zinc-binding region [Alistipes putredinis DSM 17216]	gi|490459231|ref|WP_004329894.1|
	gene_id_7	322	99.689	99.69	0	hypothetical protein [Alistipes putredinis]<>tetratricopeptide repeat protein [Alistipes putredinis DSM 17216]	gi|490459232|ref|WP_004329895.1|
	gene_id_8	309	100	100	0	(Fe-S)-binding protein [Alistipes putredinis]<>putative iron-sulfur cluster-binding protein [Alistipes putredinis DSM 17216]	gi|490459233|ref|WP_004329896.1|
	gene_id_9	546	100	100	0	acyl-CoA synthetase [Alistipes putredinis]<>AMP-binding enzyme [Alistipes putredinis DSM 17216]	gi|490459234|ref|WP_004329897.1|
	gene_id_10	148	37.681	50.72	6	PREDICTED: mitogen-activated protein kinase 3-like [Macaca mulatta]	gi|297283792|ref|XP_002802489.1|
	gene_id_11	1076	95.725	98.33	0	hypothetical protein ALIPUT_01088 [Alistipes putredinis DSM 17216]	gi|167659896|gb|EDS04026.1|
	gene_id_12	138	29.268	46.34	3	hypothetical protein P034_00903859 [Aspergillus flavus AF70]	gi|768706312|gb|KJJ32980.1|
	gene_id_13	637	100	100	0	hypothetical protein [Alistipes putredinis CAG:67]<>uncharacterized protein BN752_00897 [Alistipes putredinis CAG:67]	gi|548242108|ref|WP_022460219.1|
N024	gene_id_1	110	93.636	97.27	9e-69	hypothetical protein [[Clostridium] scindens]	gi|647122285|ref|WP_025641478.1|
	gene_id_2	209	95.215	96.65	7e-147	inositol-1-monophosphatase [Clostridiales bacterium VE202-26]	gi|647122283|ref|WP_025641477.1|
	gene_id_3	35	88.235	94.12	4e-10	glyoxalase [Blautia producta]	gi|696662869|ref|WP_033140150.1|
	gene_id_4	160	94.079	96.71	1e-94	hypothetical protein CLOSTMETH_02182 [ [[Clostridium] methylpentosum DSM 5476]	gi|224949041|gb|EEG30250.1|
	gene_id_5	402	90.796	96.02	0	DNA polymerase [Blautia wexlerae]	gi|646748733|ref|WP_025579826.1|
	gene_id_6	54	70	80	1e-08	hypothetical protein, potentially spliced with a group II intron [Clostridium botulinum H04402 065]	gi|322806332|emb|CBZ03900.1|
	gene_id_7	181	92.857	96.75	1e-101	glyoxalase [[Clostridium] scindens]	gi|647122269|ref|WP_025641469.1|
	gene_id_8	197	98.985	99.49	2e-142	hypothetical protein [[Clostridium] clostridioforme]<>hypothetical protein HMPREF1082_03537 [ [[Clostridium] clostridioforme 90A7]	gi|488662439|ref|WP_002591346.1|
	gene_id_9	237	82.278	94.09	4e-146	MULTISPECIES: hypothetical protein [Clostridiales]<>putative uncharacterized protein [Clostridium clostridioforme CAG:132]	gi|547792396|ref|WP_022202507.1|
	gene_id_10	101	100	100	9e-67	hypothetical protein [Hungatella hathewayi]<>hypothetical protein CLOSTHATH_04463 [[Clostridium] hathewayi DSM 13479] [Hungatella hathewayi DSM 13479]	gi|493827482|ref|WP_006774902.1|
	gene_id_11	73	100	100	3e-46	signal transduction histidine kinase, NtrY [Hungatella hathewayi]<>hypothetical protein CLOSTHATH_04464 [[Clostridium] hathewayi DSM 13479] [Hungatella hathewayi DSM 13479]	gi|493827483|ref|WP_006774903.1|
	gene_id_12	111	67.442	81.4	5e-07	hypothetical protein C824_05717 [Clostridium sp. ASF502]	gi|476613322|gb|EMZ20447.1|
	gene_id_13	370	49.185	70.65	7e-140	hypothetical protein [Clostridium sp. CL-2]	gi|692297296|ref|WP_032118282.1|
	gene_id_14	#N/A	#N/A	#N/A	#N/A	#N/A	#N/A
	gene_id_15	141	61.905	76.19	3e-08	hypothetical protein HMPREF0220_1770 [Clostridium difficile NAP08]	gi|296260395|gb|EFH07238.1|
	gene_id_16	132	81.061	90.91	5e-74	hypothetical protein [Ruminococcus sp. 5_1_39BFAA]<>hypothetical protein RSAG_01262 [Ruminococcus sp. 5_1_39BFAA]	gi|537983197|ref|WP_020993730.1|
	gene_id_17	540	81.852	88.7	0	relaxase [Holdemania filiformis]<>relaxase/mobilization nuclease domain protein [Holdemania filiformis DSM 12042]	gi|492952377|ref|WP_006060462.1|
	gene_id_18	267	73.438	86.72	2e-136	hypothetical protein [Butyricicoccus pullicaecorum]<>hypothetical protein HMPREF1526_01051 [Butyricicoccus pullicaecorum 1.2]	gi|507076468|ref|WP_016147240.1|
	gene_id_19	66	80.488	87.8	5e-14	ATP-binding protein [[Clostridium] bolteae]<>hypothetical protein CLOBOL_04291 [ [[Clostridium] bolteae ATCC BAA-613]	gi|494096607|ref|WP_007037424.1|
	gene_id_20	76	96.053	96.05	1e-41	hypothetical protein CLOSTHATH_06017 [[Clostridium] hathewayi DSM 13479] [Hungatella hathewayi DSM 13479]	gi|288863500|gb|EFC95798.1|
	gene_id_21	148	95.946	97.97	2e-99	hypothetical protein [[Clostridium] clostridioforme]<>hypothetical protein HMPREF1082_03525 [ [[Clostridium] clostridioforme 90A7]	gi|488662427|ref|WP_002591334.1|
	gene_id_22	297	98.653	99.66	0	thioredoxin reductase [Hungatella hathewayi]	gi|748634958|ref|WP_039893135.1|
	gene_id_23	146	98.63	100	5e-100	hypothetical protein [Hungatella hathewayi]	gi|748634963|ref|WP_039893140.1|
	gene_id_24	117	98.462	100	1e-38	hypothetical protein CLOSTHATH_06012 [[Clostridium] hathewayi DSM 13479] [Hungatella hathewayi DSM 13479]	gi|288863495|gb|EFC95793.1|
	gene_id_25	287	100	100	0	hypothetical protein CLOSTHATH_06011 [[Clostridium] hathewayi DSM 13479] [Hungatella hathewayi DSM 13479]	gi|288863494|gb|EFC95792.1|
	gene_id_26	180	100	100	2e-94	hypothetical protein CLOSTHATH_06010, partial [[Clostridium] hathewayi DSM 13479], partial [Hungatella hathewayi DSM 13479]	gi|288863493|gb|EFC95791.1|
	gene_id_27	853	99.531	99.77	0	histidine kinase [Hungatella hathewayi]<>response regulator receiver domain protein [[Clostridium] hathewayi DSM 13479] [Hungatella hathewayi DSM 13479]	gi|493826122|ref|WP_006773569.1|
	gene_id_28	120	91.667	96.67	8e-75	multi-sensor hybrid histidine kinase [Blautia producta]	gi|517422201|ref|WP_018593618.1|
	gene_id_29	573	98.08	98.95	0	diguanylate cyclase (GGDEF) domain protein [[Clostridium] hathewayi DSM 13479] [Hungatella hathewayi DSM 13479]	gi|288866434|gb|EFC98732.1|
	gene_id_30	487	97.331	98.36	0	GntR family transcriptional regulator [Hungatella hathewayi]	gi|748633432|ref|WP_039891609.1|
	gene_id_31	262	99.237	100	0	SrtB family sortase [[Clostridium] clostridioforme]<>SrtB family sortase [ [[Clostridium] clostridioforme 90A7]	gi|488662413|ref|WP_002591320.1|
	gene_id_32	97	100	100	2e-62	hypothetical protein [[Clostridium] clostridioforme]<>hypothetical protein HMPREF1082_03510 [ [[Clostridium] clostridioforme 90A7]	gi|488662412|ref|WP_002591319.1|
	gene_id_33	643	99.533	100	0	hypothetical protein [[Clostridium] clostridioforme]<>hypothetical protein HMPREF1082_03509 [ [[Clostridium] clostridioforme 90A7]	gi|488662411|ref|WP_002591318.1|
	gene_id_34	344	97.674	98.55	0	hypothetical protein [[Clostridium] clostridioforme]<>hypothetical protein HMPREF1082_03508 [ [[Clostridium] clostridioforme 90A7]	gi|488662410|ref|WP_002591317.1|
	gene_id_35	363	98.347	99.72	0	hypothetical protein [[Clostridium] clostridioforme]<>hypothetical protein HMPREF1082_03507 [ [[Clostridium] clostridioforme 90A7]	gi|488662409|ref|WP_002591316.1|
	gene_id_36	256	97.095	98.34	1e-173	hypothetical protein HMPREF1082_03506 [ [[Clostridium] clostridioforme 90A7]	gi|480668338|gb|ENZ11955.1|
	gene_id_37	188	98.936	99.47	1e-132	hypothetical protein [[Clostridium] clostridioforme]	gi|740437729|ref|WP_038269751.1|
	gene_id_38	555	100	100	0	hypothetical protein [[Clostridium] clostridioforme]<>hypothetical protein HMPREF1082_03504 [ [[Clostridium] clostridioforme 90A7]	gi|488662406|ref|WP_002591313.1|
	gene_id_39	267	99.571	99.57	8e-161	hypothetical protein [[Clostridium] clostridioforme]<>hypothetical protein HMPREF1082_03504 [ [[Clostridium] clostridioforme 90A7]	gi|488662406|ref|WP_002591313.1|
	gene_id_40	181	86.74	95.03	2e-98	hypothetical protein CLOSTHATH_03080 [[Clostridium] hathewayi DSM 13479] [Hungatella hathewayi DSM 13479]	gi|288866424|gb|EFC98722.1|
	gene_id_41	217	99.078	99.08	3e-156	hypothetical protein [[Clostridium] clostridioforme]<>hypothetical protein HMPREF1082_03503 [ [[Clostridium] clostridioforme 90A7]	gi|488662405|ref|WP_002591312.1|
	gene_id_42	346	99.707	99.71	0	hypothetical protein [[Clostridium] clostridioforme]<>hypothetical protein HMPREF1082_03502 [ [[Clostridium] clostridioforme 90A7]	gi|488662404|ref|WP_002591311.1|
	gene_id_43	37	100	100	5e-17	hypothetical protein ECEPECA12_3104, partial [Escherichia coli EPECa12]	gi|391304654|gb|EIQ62463.1|
N028	gene_id_1	197	96.296	96.83	1e-128	2 3-bisphosphoglycerate-independent phosphoglycerate mutase [Bacteroides uniformis CAG:3]<>2 3-bisphosphoglycerate-independent phosphoglycerate mutase [Bacteroides uniformis CAG:3]	gi|548180807|ref|WP_022402149.1|
	gene_id_2	203	99.502	99.5	1e-143	phosphoglyceromutase [Bacteroides uniformis]<>2,3-bisphosphoglycerate-independent phosphoglycerate mutase [Bacteroides uniformis ATCC 8492]	gi|492394901|ref|WP_005830427.1|
	gene_id_3	319	99.373	99.69	0	CorA-like protein [Bacteroides sp. D20]	gi|270274685|gb|EFA20546.1|
	gene_id_4	202	99.01	99.5	8e-146	MULTISPECIES: ribonuclease HII [Bacteroides]<>ribonuclease HII [Bacteroides sp. 4_1_36]<>ribonuclease HII [Bacteroides uniformis dnLKV2]<>ribonuclease HII family protein [Bacteroides uniformis str. 3978 T3 ii]<>ribonuclease HII family protein [Bacteroides uniformis str. 3978 T3 i]	gi|495938099|ref|WP_008662678.1|
	gene_id_5	517	90.522	95.16	0	LuxR family transcriptional regulator [Bacteroides sp. 4_1_36]<>luxR family Bacterial regulatory protein [Bacteroides sp. 4_1_36]	gi|495938097|ref|WP_008662676.1|
	gene_id_6	1041	92.988	96.64	0	collagen-binding protein [Bacteroides intestinalis CAG:564]<>TonB-linked outer membrane protein, SusC/RagA family [Bacteroides intestinalis DSM 17393]<>tonB-linked outer membrane protein SusC/RagA family [Bacteroides intestinalis CAG:564]	gi|494934754|ref|WP_007660785.1|
	gene_id_7	506	97.431	98.81	0	starch-binding protein [Bacteroides stercorirosoris]	gi|647547747|ref|WP_025832437.1|
	gene_id_8	92	96.739	97.83	1e-51	membrane protein [Bacteroides uniformis]<>sodium/hydrogen exchanger family protein [Bacteroides uniformis str. 3978 T3 ii]<>sodium/hydrogen exchanger family protein [Bacteroides uniformis str. 3978 T3 i]	gi|737467123|ref|WP_035447106.1|
	gene_id_9	200	100	100	2e-138	MULTISPECIES: membrane protein [Bacteroides]<>hypothetical protein BACUNI_03912 [Bacteroides uniformis ATCC 8492]<>hypothetical protein HMPREF0969_01950 [Bacteroides sp. D20]<>hypothetical protein HMPREF1073_02848 [Bacteroides uniformis CL03T12C37]<>hypothetical protein HMPREF1072_01711 [Bacteroides uniformis CL03T00C23]<>hypothetical protein C801_00736 [Bacteroides uniformis dnLKV2]<>uncharacter…	gi|492395001|ref|WP_005830487.1|
	gene_id_10	717	99.577	99.72	0	glycoside hydrolase [Bacteroides sp. 4_1_36]<>glycosyl hydrolase family 2 [Bacteroides sp. 4_1_36]	gi|495938085|ref|WP_008662664.1|
	gene_id_11	304	98.355	99.34	0	glycoside hydrolase [Bacteroides sp. 4_1_36]<>glycosyl hydrolase family 2 [Bacteroides sp. 4_1_36]	gi|495938085|ref|WP_008662664.1|
	gene_id_12	642	99.688	99.69	0	glycoside hydrolase [Bacteroides sp. 4_1_36]<>glycoside hydrolase [Bacteroides sp. 4_1_36]	gi|495938084|ref|WP_008662663.1|
	gene_id_13	360	100	100	0	MULTISPECIES: butyrate kinase [Bacteroides]<>butyrate kinase [Bacteroides uniformis ATCC 8492]<>butyrate kinase [Bacteroides sp. D20]<>butyrate kinase [Bacteroides sp. 4_1_36]<>butyrate kinase [Bacteroides uniformis CL03T12C37]<>butyrate kinase [Bacteroides uniformis CL03T00C23]<>butyrate kinase [Bacteroides uniformis dnLKV2]<>butyrate kinase [Bacteroides uniformis CAG:3]<>butyrate kinase [Bacter…	gi|492395019|ref|WP_005830498.1|
	gene_id_14	306	100	100	0	MULTISPECIES: phosphate butyryltransferase [Bacteroides]<>phosphate acetyl/butyryl transferase [Bacteroides sp. D20]<>hypothetical protein HMPREF1073_02853 [Bacteroides uniformis CL03T12C37]<>hypothetical protein HMPREF1072_01706 [Bacteroides uniformis CL03T00C23]<>phosphate butyryltransferase [Bacteroides uniformis dnLKV2]<>uncharacterized protein BN594_02976 [Bacteroides uniformis CAG:3]<>phosp…	gi|492406394|ref|WP_005834523.1|
	gene_id_15	312	100	100	0	peptidase U61 [Bacteroides uniformis]<>LD-carboxypeptidase [Bacteroides uniformis ATCC 8492]<>hypothetical protein HMPREF1073_02854 [Bacteroides uniformis CL03T12C37]<>hypothetical protein HMPREF1072_01705 [Bacteroides uniformis CL03T00C23]	gi|492395035|ref|WP_005830507.1|
	gene_id_16	105	97.297	97.3	3e-31	MULTISPECIES: glutamine cyclotransferase [Bacteroides]<>peptidase, M28 family [Bacteroides uniformis ATCC 8492]<>peptidase, M28 family [Bacteroides sp. D20]<>peptidase family M28 [Bacteroides sp. 4_1_36]<>hypothetical protein HMPREF1073_02855 [Bacteroides uniformis CL03T12C37]<>hypothetical protein HMPREF1072_01704 [Bacteroides uniformis CL03T00C23]<>hypothetical protein C801_00729 [Bacteroides u…	gi|492395039|ref|WP_005830510.1|
	gene_id_17	239	100	100	5e-178	MULTISPECIES: glutamine cyclotransferase [Bacteroides]<>peptidase, M28 family [Bacteroides uniformis ATCC 8492]<>peptidase, M28 family [Bacteroides sp. D20]<>peptidase family M28 [Bacteroides sp. 4_1_36]<>hypothetical protein HMPREF1073_02855 [Bacteroides uniformis CL03T12C37]<>hypothetical protein HMPREF1072_01704 [Bacteroides uniformis CL03T00C23]<>hypothetical protein C801_00729 [Bacteroides u…	gi|492395039|ref|WP_005830510.1|
	gene_id_18	141	100	100	7e-97	Fe-S metabolism protein SufE [Bacteroides uniformis CAG:3]<>Fe-S metabolism associated domain protein [Bacteroides uniformis ATCC 8492]<>fe-S metabolism associated domain protein [Bacteroides uniformis CAG:3]	gi|492395043|ref|WP_005830512.1|
	gene_id_19	67	100	100	8e-39	MULTISPECIES: XRE family transcriptional regulator [Bacteroides]<>hypothetical protein BACUNI_03927 [Bacteroides uniformis ATCC 8492]<>DNA-binding protein [Bacteroides sp. D20]<>hypothetical protein HMPREF1007_00695 [Bacteroides sp. 4_1_36]<>hypothetical protein HMPREF1073_02857 [Bacteroides uniformis CL03T12C37]<>hypothetical protein HMPREF1072_01702 [Bacteroides uniformis CL03T00C23]<>hypotheti…	gi|492395057|ref|WP_005830522.1|
	gene_id_20	72	100	100	3e-43	MULTISPECIES: hypothetical protein [Bacteroides]<>hypothetical protein BACUNI_03928 [Bacteroides uniformis ATCC 8492]<>hypothetical protein HMPREF1007_00694 [Bacteroides sp. 4_1_36]<>putative uncharacterized protein [Bacteroides uniformis CAG:3]	gi|492395059|ref|WP_005830523.1|
	gene_id_21	138	100	100	9e-94	hypothetical protein [Bacteroides uniformis CAG:3]<>uncharacterized protein BN594_02982 [Bacteroides uniformis CAG:3]	gi|548180814|ref|WP_022402156.1|
	gene_id_22	213	100	100	2e-152	MULTISPECIES: hypothetical protein [Bacteroides]<>hypothetical protein BACUNI_03930 [Bacteroides uniformis ATCC 8492]<>hypothetical protein HMPREF0969_01941 [Bacteroides sp. D20]<>hypothetical protein HMPREF1007_00692 [Bacteroides sp. 4_1_36]<>hypothetical protein HMPREF1073_02858 [Bacteroides uniformis CL03T12C37]<>hypothetical protein HMPREF1072_01701 [Bacteroides uniformis CL03T00C23]<>hypothe…	gi|492395065|ref|WP_005830526.1|
	gene_id_23	201	100	100	5e-145	MULTISPECIES: hypothetical protein [Bacteroides]<>hypothetical protein HMPREF1073_02859 [Bacteroides uniformis CL03T12C37]<>hypothetical protein HMPREF1072_01700 [Bacteroides uniformis CL03T00C23]<>uncharacterized protein BN594_02984 [Bacteroides uniformis CAG:3]	gi|492406388|ref|WP_005834520.1|
	gene_id_24	222	100	100	2e-156	MULTISPECIES: hypothetical protein [Bacteroides]<>hypothetical protein BACUNI_03933 [Bacteroides uniformis ATCC 8492]<>hypothetical protein HMPREF1007_00690 [Bacteroides sp. 4_1_36]<>hypothetical protein HMPREF1073_02860 [Bacteroides uniformis CL03T12C37]<>hypothetical protein HMPREF1072_01699 [Bacteroides uniformis CL03T00C23]<>uncharacterized protein BN594_02985 [Bacteroides uniformis CAG:3]<>p…	gi|492395074|ref|WP_005830532.1|
	gene_id_25	164	100	100	2e-111	protease [Bacteroides sp. D20]<>CAAX amino terminal protease family protein [Bacteroides sp. D20]	gi|496328503|ref|WP_009037681.1|
	gene_id_26	90	98.611	98.61	1e-40	protease [Bacteroides sp. D20]<>CAAX amino terminal protease family protein [Bacteroides sp. D20]	gi|496328503|ref|WP_009037681.1|
	gene_id_27	161	100	100	4e-112	MULTISPECIES: hypothetical protein [Bacteroides]<>hypothetical protein HMPREF0969_01936 [Bacteroides sp. D20]<>hypothetical protein HMPREF1073_02862 [Bacteroides uniformis CL03T12C37]<>hypothetical protein HMPREF1072_01697 [Bacteroides uniformis CL03T00C23]<>hypothetical protein M093_0141 [Bacteroides uniformis str. 3978 T3 i]	gi|492406384|ref|WP_005834518.1|
	gene_id_28	313	100	100	0	MULTISPECIES: riboflavin kinase [Bacteroides]<>riboflavin biosynthesis protein RibF [Bacteroides uniformis ATCC 8492]<>riboflavin kinase [Bacteroides sp. 4_1_36]<>riboflavin biosynthesis protein RibF [Bacteroides uniformis CL03T12C37]<>riboflavin biosynthesis protein RibF [Bacteroides uniformis CL03T00C23]<>riboflavin biosynthesis protein RibF [Bacteroides uniformis str. 3978 T3 ii]<>riboflavin b…	gi|492395086|ref|WP_005830540.1|
	gene_id_29	118	100	100	3e-81	HAD hydrolase, family IA, variant 3 [Bacteroides sp. D20]	gi|270274660|gb|EFA20521.1|
N029	gene_id_1	60	98.276	100	1e-30	putative levansucrase [ [[Clostridium] scindens ATCC 35704]	gi|167661436|gb|EDS05566.1|
	gene_id_2	641	72.387	85.34	0	MULTISPECIES: hypothetical protein [Bacteroidales]<>hypothetical protein BSBG_01251 [Bacteroides sp. 9_1_42FAA]<>hypothetical protein HMPREF1016_01239 [Bacteroides eggerthii 1_2_48FAA]<>hypothetical protein HMPREF1017_01640 [Bacteroides ovatus 3_8_47FAA]<>hypothetical protein HMPREF1033_00174 [Tannerella sp. 6_1_58FAA_CT1]<>hypothetical protein HMPREF9448_00190 [Barnesiella intestinihominis YIT 1…	gi|490421310|ref|WP_004293569.1|
	gene_id_3	63	49.275	68.12	1e-05	hypothetical protein M122_4375 [Bacteroides fragilis str. 3976T7]	gi|595953582|gb|EXY53619.1|
	gene_id_4	124	52.5	69.17	5e-34	hypothetical protein [Bacteroides ovatus]<>hypothetical protein HMPREF1069_04990 [Bacteroides ovatus CL02T12C04]	gi|490451976|ref|WP_004322842.1|
	gene_id_5	414	79.345	89.92	0	MULTISPECIES: hypothetical protein [Bacteroidales]<>hypothetical protein BSBG_01254 [Bacteroides sp. 9_1_42FAA]<>hypothetical protein HMPREF1016_01237 [Bacteroides eggerthii 1_2_48FAA]<>hypothetical protein HMPREF1017_01643 [Bacteroides ovatus 3_8_47FAA]<>hypothetical protein HMPREF1033_00177 [Tannerella sp. 6_1_58FAA_CT1]<>hypothetical protein HMPREF9448_00187 [Barnesiella intestinihominis YIT 1…	gi|490421307|ref|WP_004293566.1|
	gene_id_6	355	76.124	87.92	0	phosphoesterase [Bacteroides ovatus]<>hypothetical protein HMPREF1069_04993 [Bacteroides ovatus CL02T12C04]	gi|490451979|ref|WP_004322845.1|
	gene_id_7	774	68.475	81.01	0	hypothetical protein [Bacteroides fragilis]<>exonuclease SbcCD, C subunit [Bacteroides fragilis str. 1007-1-F #3]	gi|695337213|ref|WP_032534788.1|
	gene_id_8	160	72.671	85.71	1e-86	MULTISPECIES: hypothetical protein [Bacteroidales]<>hypothetical protein BSBG_01257 [Bacteroides sp. 9_1_42FAA]<>hypothetical protein HMPREF1016_01234 [Bacteroides eggerthii 1_2_48FAA]<>hypothetical protein HMPREF1017_01646 [Bacteroides ovatus 3_8_47FAA]<>hypothetical protein HMPREF1033_00180 [Tannerella sp. 6_1_58FAA_CT1]<>hypothetical protein HMPREF9448_00184 [Barnesiella intestinihominis YIT 1…	gi|490421304|ref|WP_004293563.1|
	gene_id_9	206	79.227	90.34	7e-117	RNA polymerase sigma factor, sigma-70 family protein [Bacteroides fragilis str. 3783N1-2]<>RNA polymerase sigma factor, sigma-70 family protein [Bacteroides fragilis str. 3783N2-1]<>RNA polymerase sigma factor, sigma-70 family protein [Bacteroides fragilis str. 3976T7]<>RNA polymerase sigma factor, sigma-70 family protein [Bacteroides fragilis str. 1007-1-F #7]<>RNA polymerase sigma factor, sigma…	gi|595939910|gb|EXY44281.1|
	gene_id_10	419	74.224	88.07	0	hypothetical protein [Bacteroides fragilis]<>AAA domain protein [Bacteroides fragilis str. 3783N1-2]<>AAA domain protein [Bacteroides fragilis str. 3783N2-1]<>AAA domain protein [Bacteroides fragilis str. 3976T7]<>AAA domain protein [Bacteroides fragilis str. 1007-1-F #7]<>AAA domain protein [Bacteroides fragilis str. 3783N1-8]<>AAA domain protein [Bacteroides fragilis str. 1007-1-F #10]<>AAA dom…	gi|695336716|ref|WP_032534319.1|
	gene_id_11	344	71.014	83.19	0	hypothetical protein [Bacteroides gallinarum]	gi|517496558|ref|WP_018667135.1|
	gene_id_12	583	69.744	82.05	0	DnaD [Bacteroides fragilis]<>PHP domain protein [Bacteroides fragilis str. 3783N1-2]<>PHP domain protein [Bacteroides fragilis str. 3783N2-1]<>PHP domain protein [Bacteroides fragilis str. 3976T7]<>PHP domain protein [Bacteroides fragilis str. 1007-1-F #7]<>PHP domain protein [Bacteroides fragilis str. 3783N1-8]<>PHP domain protein [Bacteroides fragilis str. 1007-1-F #10]<>PHP domain protein [Bac…	gi|695336711|ref|WP_032534314.1|
	gene_id_13	263	81.526	91.57	2e-155	DNA methylase [Bacteroides ovatus]<>hypothetical protein HMPREF1069_05002 [Bacteroides ovatus CL02T12C04]	gi|490451988|ref|WP_004322854.1|
	gene_id_14	172	73.837	86.05	4e-90	HNH endonuclease [Bacteroides fragilis]<>NUMOD4 motif family protein [Bacteroides fragilis str. 1007-1-F #7]<>NUMOD4 motif family protein [Bacteroides fragilis str. 1007-1-F #10]<>NUMOD4 motif family protein [Bacteroides fragilis str. 1007-1-F #3]<>NUMOD4 motif family protein [Bacteroides fragilis str. 1007-1-F #9]<>NUMOD4 motif family protein [Bacteroides fragilis str. 1007-1-F #5]<>NUMOD4 motif…	gi|695336709|ref|WP_032534312.1|
	gene_id_15	725	75.069	86.5	0	DNA polymerase III subunit alpha [Barnesiella intestinihominis]<>DNA polymerase III, alpha subunit [Barnesiella intestinihominis YIT 11860]	gi|496136266|ref|WP_008860773.1|
	gene_id_16	254	73.725	86.67	2e-128	MULTISPECIES: hypothetical protein [Bacteroidales]<>hypothetical protein HMPREF1033_00190 [Tannerella sp. 6_1_58FAA_CT1]<>hypothetical protein HMPREF9448_00173 [Barnesiella intestinihominis YIT 11860]	gi|496136265|ref|WP_008860772.1|
	gene_id_17	97	77.083	85.42	4e-45	hypothetical protein [Bacteroides gallinarum]	gi|517496552|ref|WP_018667129.1|
	gene_id_18	174	76.163	84.88	5e-90	MULTISPECIES: hypothetical protein [Bacteroidales]<>hypothetical protein HMPREF1033_00192 [Tannerella sp. 6_1_58FAA_CT1]	gi|496674076|ref|WP_009316566.1|
	gene_id_19	55	72	84	2e-16	hypothetical protein BSBG_01268 [Bacteroides sp. 9_1_42FAA]	gi|229454578|gb|EEO60299.1|
	gene_id_20	100	65.591	84.95	1e-36	hypothetical protein [Bacteroides fragilis]<>hypothetical protein M118_4239 [Bacteroides fragilis str. 3783N1-2]<>hypothetical protein M121_4756 [Bacteroides fragilis str. 3783N2-1]<>hypothetical protein M122_4396 [Bacteroides fragilis str. 3976T7]<>hypothetical protein M120_5103 [Bacteroides fragilis str. 3783N1-8]<>hypothetical protein M104_5009 [Bacteroides fragilis str. 1007-1-F #10]<>hypothe…	gi|695336705|ref|WP_032534308.1|
	gene_id_21	68	67.647	83.82	7e-24	hypothetical protein [Bacteroides fragilis]<>hypothetical protein M118_4238 [Bacteroides fragilis str. 3783N1-2]<>hypothetical protein M121_4757 [Bacteroides fragilis str. 3783N2-1]<>hypothetical protein M122_4397 [Bacteroides fragilis str. 3976T7]<>hypothetical protein M100_5213 [Bacteroides fragilis str. 1007-1-F #7]<>hypothetical protein M120_5102 [Bacteroides fragilis str. 3783N1-8]<>hypothet…	gi|695336704|ref|WP_032534307.1|
	gene_id_22	200	61.692	84.58	4e-91	hypothetical protein [Bacteroides gallinarum]	gi|517496547|ref|WP_018667124.1|
	gene_id_23	400	65.92	80.85	0	integrase [Bacteroides uniformis CAG:3]<>integrase [Bacteroides uniformis CAG:3]	gi|548179235|ref|WP_022400640.1|
	gene_id_24	511	66.864	81.07	0	hypothetical protein HMPREF1181_01676 [Bacteroides stercoris CC31F]	gi|514225252|gb|EPH20461.1|
	gene_id_25	413	57.981	73.94	2e-174	hypothetical protein [Bacteroides stercoris]<>hypothetical protein HMPREF1181_01677 [Bacteroides stercoris CC31F]	gi|514973573|ref|WP_016661785.1|
	gene_id_26	367	49.721	63.69	3e-104	hypothetical protein [Bacteroides sp. 14(A)]	gi|649573673|ref|WP_026367360.1|
	gene_id_27	795	30.6	44.34	2e-61	hypothetical protein [Porphyromonadaceae bacterium ING2-E5B]<>hypothetical protein ING2E5B_0952 [Porphyromonadaceae bacterium ING2-E5B]	gi|769967905|ref|WP_045089498.1|
	gene_id_28	851	32.908	47.7	8e-69	hypothetical protein [Prevotella sp. CAG:873]<>predicted protein [Prevotella sp. CAG:873]	gi|548234397|ref|WP_022452899.1|
	gene_id_29	51	97.872	97.87	7e-24	putative levansucrase [ [[Clostridium] scindens ATCC 35704]	gi|167661436|gb|EDS05566.1|
N033	gene_id_1	402	57.59	73.98	1e-168	hypothetical protein [Bacteroides stercoris]<>hypothetical protein HMPREF1181_01677 [Bacteroides stercoris CC31F]	gi|514973573|ref|WP_016661785.1|
	gene_id_2	367	49.721	63.69	3e-104	hypothetical protein [Bacteroides sp. 14(A)]	gi|649573673|ref|WP_026367360.1|
	gene_id_3	795	30.6	44.34	2e-61	hypothetical protein [Porphyromonadaceae bacterium ING2-E5B]<>hypothetical protein ING2E5B_0952 [Porphyromonadaceae bacterium ING2-E5B]	gi|769967905|ref|WP_045089498.1|
	gene_id_4	911	32.908	47.7	5e-68	hypothetical protein [Prevotella sp. CAG:873]<>predicted protein [Prevotella sp. CAG:873]	gi|548234397|ref|WP_022452899.1|
	gene_id_5	329	88.957	94.17	0	toxin Fic [Odoribacter splanchnicus]<>putative DNA-binding protein [Odoribacter splanchnicus DSM 20712]	gi|503377377|ref|WP_013612038.1|
	gene_id_6	142	49.645	71.63	3e-40	peptidase S24 [Flavobacterium sasangense]	gi|652328009|ref|WP_026725318.1|
	gene_id_7	421	54.632	69.83	9e-166	SOS mutagenesis and repair protein UmuC [Alistipes sp. AL-1]	gi|692418351|ref|WP_032135637.1|
	gene_id_8	339	85.251	93.51	0	MULTISPECIES: hypothetical protein [Bacteroidales]<>hypothetical protein BSBG_01309 [Bacteroides sp. 9_1_42FAA]<>hypothetical protein HMPREF1016_01185 [Bacteroides eggerthii 1_2_48FAA]<>hypothetical protein HMPREF1017_01696 [Bacteroides ovatus 3_8_47FAA]<>hypothetical protein HMPREF9448_00131 [Barnesiella intestinihominis YIT 11860]	gi|490421254|ref|WP_004293514.1|
	gene_id_9	435	94.713	97.93	0	MULTISPECIES: phage portal protein [Bacteroidales]<>putative phage terminase, large subunit, PBSX family [Alistipes putredinis DSM 17216]<>putative phage terminase, large subunit, PBSX family [Bacteroides sp. 9_1_42FAA]<>hypothetical protein HMPREF1017_01697 [Bacteroides ovatus 3_8_47FAA]<>PBSX family phage terminase, large subunit [Tannerella sp. 6_1_58FAA_CT1]	gi|490431885|ref|WP_004303996.1|
	gene_id_10	203	47.778	58.89	4e-16	hypothetical protein [Bacteroides coprophilus]<>hypothetical protein BACCOPRO_02027 [Bacteroides coprophilus DSM 18228 = JCM 13818]	gi|495418208|ref|WP_008142905.1|
	gene_id_11	51	55.102	71.43	1e-07	hypothetical protein BN938_1722 [Mucinivorans hirudinis]	gi|656328314|emb|CDN31802.1|
N034	gene_id_1	136	98.824	98.82	7e-51	levansucrase, partial [Streptococcus pneumoniae]	gi|446944848|ref|WP_001022104.1|
	gene_id_2	85	100	100	6e-54	MULTISPECIES: PRTRC system protein E [Bacteroides]<>PRTRC system protein E [Bacteroides vulgatus PC510]	gi|492447487|ref|WP_005846721.1|
	gene_id_3	73	100	100	4e-46	MULTISPECIES: PRTRC system protein C [Bacteroides]<>PRTRC system protein C [Bacteroides vulgatus PC510]	gi|492447490|ref|WP_005846723.1|
	gene_id_4	369	100	100	0	hypothetical protein [Bacteroides uniformis]	gi|764731025|ref|WP_044468181.1|
	gene_id_5	236	99.571	99.57	1e-171	MULTISPECIES: putative PRTRC system protein B [Bacteroides]<>putative PRTRC system protein B [Bacteroides vulgatus PC510]	gi|492447496|ref|WP_005846727.1|
	gene_id_6	263	100	100	0	MULTISPECIES: PRTRC system ThiF family protein [Bacteroides]<>PRTRC system ThiF family protein [Bacteroides vulgatus PC510]	gi|492447499|ref|WP_005846729.1|
	gene_id_7	234	99.573	99.57	6e-169	MULTISPECIES: hypothetical protein [Bacteroides]<>conserved hypothetical protein [Bacteroides vulgatus PC510]	gi|492447502|ref|WP_005846731.1|
	gene_id_8	116	86.957	94.78	4e-65	hypothetical protein HMPREF1061_04378 [Bacteroides caccae CL03T12C61]	gi|392621982|gb|EIY16120.1|
	gene_id_9	100	100	100	1e-65	MULTISPECIES: transcriptional regulator [Bacteroides]<>conserved hypothetical protein [Bacteroides vulgatus PC510]	gi|492447507|ref|WP_005846735.1|
	gene_id_10	99	100	100	3e-63	MULTISPECIES: transcriptional regulator [Bacteroides]<>DNA binding domain, excisionase family [Bacteroides vulgatus PC510]	gi|492447510|ref|WP_005846737.1|
	gene_id_11	92	100	100	2e-58	conserved domain protein [Bacteroides vulgatus PC510]	gi|294448347|gb|EFG16903.1|
	gene_id_12	64	35.714	54.76	6	murein L,D-transpeptidase [Klebsiella variicola]	gi|765324014|ref|WP_044649667.1|
	gene_id_13	302	100	100	0	MULTISPECIES: hypothetical protein [Bacteroides]<>conserved hypothetical protein [Bacteroides vulgatus PC510]	gi|492440445|ref|WP_005844992.1|
	gene_id_14	971	99.895	99.89	0	helicase [Bacteroides vulgatus]<>DNA primase small subunit [Bacteroides vulgatus PC510]	gi|492440441|ref|WP_005844990.1|
	gene_id_15	432	100	100	0	MULTISPECIES: ATPase [Bacteroides]<>conserved hypothetical protein [Bacteroides vulgatus PC510]	gi|492440438|ref|WP_005844988.1|
	gene_id_16	189	100	100	1e-134	hypothetical protein CUU_2196 [Bacteroides vulgatus PC510]	gi|294448343|gb|EFG16899.1|
	gene_id_17	159	100	100	5e-115	hypothetical protein [Bacteroides uniformis]	gi|764729472|ref|WP_044467762.1|
	gene_id_18	288	100	100	0	MULTISPECIES: DNA primase [Bacteroides]<>conserved hypothetical protein [Bacteroides vulgatus PC510]	gi|492440427|ref|WP_005844981.1|
	gene_id_19	152	100	100	2e-105	MULTISPECIES: hypothetical protein [Bacteroides]<>hypothetical protein CUU_2192 [Bacteroides vulgatus PC510]	gi|492440424|ref|WP_005844979.1|
	gene_id_20	196	100	100	9e-144	MULTISPECIES: hypothetical protein [Bacteroides]	gi|696363915|ref|WP_032938996.1|
	gene_id_21	47	75.676	86.49	1e-08	hypothetical protein BACUNI_02616 [Bacteroides uniformis ATCC 8492]	gi|156860564|gb|EDO53995.1|
	gene_id_22	157	100	100	1e-110	MULTISPECIES: arginine repressor [Bacteroides]<>arginine repressor [Bacteroides uniformis ATCC 8492]<>arginine repressor [Bacteroides sp. D20]<>arginine repressor [Bacteroides sp. 4_1_36]<>arginine repressor [Bacteroides uniformis CL03T00C23]<>arginine repressor [Bacteroides uniformis CL03T12C37]<>arginine repressor [Bacteroides uniformis dnLKV2]<>arginine repressor [Bacteroides uniformis CAG:3]<…	gi|492378014|ref|WP_005825113.1|
	gene_id_23	185	100	100	1e-134	MULTISPECIES: acetyltransferase [Bacteroides]<>hypothetical protein BACUNI_00424 [Bacteroides uniformis ATCC 8492]<>hypothetical protein HMPREF0969_02135 [Bacteroides sp. D20]<>hypothetical protein HMPREF1007_00870 [Bacteroides sp. 4_1_36]<>hypothetical protein HMPREF1072_01911 [Bacteroides uniformis CL03T00C23]<>hypothetical protein HMPREF1073_02648 [Bacteroides uniformis CL03T12C37]<>hypothetic…	gi|492378017|ref|WP_005825115.1|
	gene_id_24	401	100	100	0	MULTISPECIES: argininosuccinate synthase [Bacteroides]<>putative argininosuccinate synthase [Bacteroides uniformis ATCC 8492]<>putative argininosuccinate synthase [Bacteroides sp. D20]<>argininosuccinate synthase [Bacteroides sp. 4_1_36]<>argininosuccinate synthase [Bacteroides uniformis CL03T00C23]<>argininosuccinate synthase [Bacteroides uniformis CL03T12C37]	gi|492378020|ref|WP_005825117.1|
	gene_id_25	322	100	100	0	n-acetyl-gamma-glutamyl-phosphate reductase [Bacteroides uniformis]<>N-acetyl-gamma-glutamyl-phosphate reductase [Bacteroides uniformis CL03T00C23]<>N-acetyl-gamma-glutamyl-phosphate reductase [Bacteroides uniformis CL03T12C37]	gi|492408801|ref|WP_005834778.1|
	gene_id_26	373	100	100	0	MULTISPECIES: acetylornithine aminotransferase [Bacteroides]<>aminotransferase, class III [Bacteroides uniformis ATCC 8492]<>aminotransferase class-III [Bacteroides sp. 4_1_36]<>hypothetical protein HMPREF1072_01907 [Bacteroides uniformis CL03T00C23]<>hypothetical protein HMPREF1073_02652 [Bacteroides uniformis CL03T12C37]<>uncharacterized protein BN594_00933 [Bacteroides uniformis CAG:3]	gi|492378030|ref|WP_005825124.1|
	gene_id_27	257	100	100	0	MULTISPECIES: pyrroline-5-carboxylate reductase [Bacteroides]<>pyrroline-5-carboxylate reductase [Bacteroides sp. D20]<>pyrroline-5-carboxylate reductase [Bacteroides uniformis CL03T00C23]<>pyrroline-5-carboxylate reductase [Bacteroides uniformis CL03T12C37]<>pyrroline-5-carboxylate reductase [Bacteroides uniformis str. 3978 T3 i]<>pyrroline-5-carboxylate reductase [Bacteroides uniformis str. 397…	gi|492408800|ref|WP_005834777.1|
	gene_id_28	184	100	100	2e-132	MULTISPECIES: transcriptional regulator [Bacteroides]<>cupin domain protein [Bacteroides uniformis ATCC 8492]<>cupin domain protein [Bacteroides sp. D20]<>cupin domain-containing protein [Bacteroides sp. 4_1_36]<>hypothetical protein HMPREF1072_01905 [Bacteroides uniformis CL03T00C23]<>hypothetical protein HMPREF1073_02654 [Bacteroides uniformis CL03T12C37]<>uncharacterized protein BN594_00935 [B…	gi|492378043|ref|WP_005825132.1|
	gene_id_29	551	99.819	99.82	0	MULTISPECIES: acetyl-CoA synthetase [Bacteroides]<>AMP-binding enzyme [Bacteroides sp. D20]<>acetyl-CoA synthetase [Bacteroides uniformis dnLKV2]	gi|496328603|ref|WP_009037781.1|
	gene_id_30	339	99.115	99.41	0	hypothetical protein HMPREF1072_01903 [Bacteroides uniformis CL03T00C23]<>hypothetical protein HMPREF1073_02656 [Bacteroides uniformis CL03T12C37]	gi|392682927|gb|EIY76266.1|
	gene_id_31	446	99.776	100	0	MULTISPECIES: argininosuccinate lyase [Bacteroides]<>argininosuccinate lyase [Bacteroides sp. D20]<>argininosuccinate lyase [Bacteroides uniformis CAG:3]<>argininosuccinate lyase [Bacteroides uniformis str. 3978 T3 i]<>argininosuccinate lyase [Bacteroides uniformis str. 3978 T3 i]<>argininosuccinate lyase [Bacteroides uniformis str. 3978 T3 i]<>argininosuccinate lyase [Bacteroides uniformis str. …	gi|496328601|ref|WP_009037779.1|
	gene_id_32	136	100	100	2e-92	polyketide cyclase [Bacteroides sp. D20]<>hypothetical protein HMPREF0969_02125 [Bacteroides sp. D20]	gi|496328600|ref|WP_009037778.1|
	gene_id_33	212	100	100	8e-153	MULTISPECIES: orotate phosphoribosyltransferase [Bacteroides]<>orotate phosphoribosyltransferase [Bacteroides uniformis ATCC 8492]<>orotate phosphoribosyltransferase [Bacteroides sp. D20]<>orotate phosphoribosyltransferase [Bacteroides sp. 4_1_36]<>orotate phosphoribosyltransferase [Bacteroides uniformis CL03T00C23]<>orotate phosphoribosyltransferase [Bacteroides uniformis CL03T12C37]<>orotate ph…	gi|492378061|ref|WP_005825142.1|
	gene_id_34	159	100	100	3e-110	hypothetical protein [Bacteroides sp. D20]<>regulatory protein RecX [Bacteroides sp. D20]	gi|496328599|ref|WP_009037777.1|
	gene_id_35	278	100	100	0	N5-glutamine S-adenosyl-L-methionine-dependent methyltransferase [Bacteroides sp. D20]<>protein-(glutamine-N5) methyltransferase, release factor-specific [Bacteroides sp. D20]	gi|496328598|ref|WP_009037776.1|
	gene_id_36	351	100	100	0	MULTISPECIES: riboflavin biosynthesis protein RibD [Bacteroides]<>riboflavin biosynthesis protein RibD [Bacteroides sp. D20]<>riboflavin biosynthesis protein RibD [Bacteroides uniformis CL03T00C23]<>riboflavin biosynthesis protein RibD [Bacteroides uniformis CL03T12C37]<>riboflavin biosynthesis protein RibD [Bacteroides uniformis CAG:3]<>riboflavin biosynthesis protein RibD [Bacteroides uniformis…	gi|492408780|ref|WP_005834757.1|
	gene_id_37	454	100	100	0	hypothetical protein [Bacteroides uniformis]<>hypothetical protein HMPREF1072_01878 [Bacteroides uniformis CL03T00C23]<>hypothetical protein HMPREF1073_02680 [Bacteroides uniformis CL03T12C37]<>hypothetical protein C801_00910 [Bacteroides uniformis dnLKV2]	gi|492408778|ref|WP_005834755.1|
	gene_id_38	70	98.571	98.57	1e-41	di-trans,poly-cis-decaprenylcistransferase [Bacteroides uniformis ATCC 8492]<>di-trans,poly-cis-decaprenylcistransferase [Bacteroides sp. 4_1_36]	gi|156862535|gb|EDO55966.1|
	gene_id_39	29	100	100	2e-10	putative levansucrase [ [[Clostridium] scindens ATCC 35704]	gi|167661436|gb|EDS05566.1|
N036	gene_id_1	83	98.795	98.8	9e-49	hypothetical protein, partial [Escherichia coli]	gi|585375334|ref|WP_024256886.1|
	gene_id_2	80	100	100	1e-48	relaxase [Escherichia coli]<>relaxase [Escherichia coli]<>relaxase [Escherichia coli]	gi|691355688|ref|WP_032072898.1|
	gene_id_3	114	98.936	98.94	5e-51	TelB [Cloning vector pLAFR]	gi|45862274|gb|AAS78889.1|
	gene_id_4	55	100	100	1e-31	transposase [Rhizobium sp. IRBG74]	gi|549128596|emb|CDI11059.1|
	gene_id_5	382	100	100	0	MULTISPECIES: plasmid replication initiator protein TrfA [Proteobacteria]<>transcriptional repressor protein [uncultured bacterium]<>TrfA2 replication protein, long form [Pseudomonas aeruginosa]<>TrfA transcriptional repressor protein, long form [uncultured bacterium]<>TrfA transcriptional repressor protein [uncultured bacterium]<>TrfA transcriptional repressor protein, long form [uncultured bact…	gi|447005023|ref|WP_001082279.1|
	gene_id_6	175	100	100	1e-123	histone-like protein [Pseudomonas aeruginosa]<>histone-like protein [uncultured bacterium]<>KorG protein [Pseudomonas aeruginosa]<>KorG protein [uncultured bacterium]<>KorG protein [uncultured bacterium]<>KorG protein [uncultured bacterium]<>KorG [uncultured bacterium]<>KorG [uncultured bacterium]<>KorG [Cloning vector pRK310]<>KorG [Cloning vector pLAFR]<>histone-like protein [uncultured bacteri…	gi|499519186|ref|WP_011205826.1|
	gene_id_7	167	100	100	7e-116	histone-like protein [Pseudomonas aeruginosa]<>histone-like protein [uncultured bacterium]<>KorF repressor protein [Pseudomonas aeruginosa]<>KorF repressor protein [uncultured bacterium]<>KorF repressor protein [uncultured bacterium]<>KorF protein [uncultured bacterium]<>repressor protein [uncultured bacterium]<>repressor protein [uncultured bacterium]<>KorF [Cloning vector pLAFR]<>histone-like p…	gi|499519187|ref|WP_011205827.1|
	gene_id_8	358	100	100	0	MULTISPECIES: transcriptional repressor protein KorB [Gammaproteobacteria]<>ParB equivalent nuclease [uncultured bacterium]<>KorB partitioning and repressor protein [Pseudomonas aeruginosa]<>KorB partitioning and repressor protein [uncultured bacterium]<>Transcriptional repressor protein korB [uncultured bacterium]<>KorB partitioning and repressor protein [uncultured bacterium]<>transcriptional r…	gi|499519188|ref|WP_011205828.1|
	gene_id_9	259	100	100	0	IncC partitioning protein, short form [Pseudomonas aeruginosa]<>IncC partitioning protein, short form [Pseudomonas aeruginosa]<>plasmid-partitioning protein IncC2 [uncultured bacterium]<>IncC partitioning protein, short form [uncultured bacterium]<>IncC partitioning protein, short form [uncultured bacterium]<>partitioning protein [uncultured bacterium]<>partitioning protein [uncultured bacterium]…	gi|499964316|ref|WP_011645034.1|
	gene_id_10	101	100	100	4e-66	TrfB transcriptional repressor protein [Pseudomonas aeruginosa]<>transcriptional regulator [uncultured bacterium]<>KorA repressor protein [Pseudomonas aeruginosa]<>KorA repressor protein [uncultured bacterium]<>KorA, repressor protein [uncultured bacterium]<>KorA repressor protein [uncultured bacterium]<>transcriptional repressor protein [uncultured bacterium]<>transcriptional repressor protein […	gi|499519190|ref|WP_011205830.1|
	gene_id_11	94	100	100	2e-61	ParD [uncultured bacterium]<>partitioning protein [uncultured bacterium]<>partitioning protein [uncultured bacterium]	gi|691347746|ref|WP_032072691.1|
	gene_id_12	103	100	100	7e-67	plasmid stabilization protein ParE - plasmid RK2	gi|420755|pir||B47048
	gene_id_13	132	86.508	88.1	2e-68	class A beta-lactamase, partial [Enterobacter cloacae]<>beta-lactamase TEM, partial [Enterobacter cloacae]	gi|798877155|ref|WP_045898866.1|
	gene_id_14	205	91.525	94.07	4e-69	hypothetical protein [Escherichia coli]	gi|1778473|gb|AAB40756.1|
	gene_id_15	378	99.222	99.22	0	levansucrase, partial [Streptococcus pneumoniae]	gi|446944848|ref|WP_001022104.1|
	gene_id_16	186	100	100	1e-126	chromate transporter [Alistipes putredinis]<>chromate transport protein [Alistipes putredinis DSM 17216]	gi|490459262|ref|WP_004329924.1|
	gene_id_17	97	100	100	2e-56	hypothetical protein [Alistipes putredinis]<>hypothetical protein ALIPUT_01111 [Alistipes putredinis DSM 17216]	gi|490459261|ref|WP_004329923.1|
	gene_id_18	300	99.667	100	0	hypothetical protein ALIPUT_01110 [Alistipes putredinis DSM 17216]	gi|167659918|gb|EDS04048.1|
	gene_id_19	604	97.517	98.34	0	peptidase U32 family [Alistipes putredinis CAG:67]<>peptidase U32 family [Alistipes putredinis CAG:67]	gi|548242097|ref|WP_022460208.1|
	gene_id_20	423	99.527	99.76	0	MULTISPECIES: seryl-tRNA synthetase [Alistipes]<>serine--tRNA ligase [Alistipes putredinis DSM 17216]<>serine--tRNA ligase [Alistipes putredinis CAG:67]	gi|490459258|ref|WP_004329920.1|
	gene_id_21	266	100	100	0	hypothetical protein [Alistipes putredinis]<>hypothetical protein ALIPUT_01106 [Alistipes putredinis DSM 17216]	gi|490459256|ref|WP_004329918.1|
	gene_id_22	666	100	100	0	firmicute fructose-1,6-bisphosphatase [Alistipes putredinis DSM 17216]	gi|167659913|gb|EDS04043.1|
	gene_id_23	468	97.234	98.51	0	hypothetical protein [Alistipes putredinis]<>hypothetical protein ALIPUT_01102 [Alistipes putredinis DSM 17216]	gi|490459253|ref|WP_004329915.1|
	gene_id_24	52	98.077	98.08	1e-27	hypothetical protein [Alistipes putredinis CAG:67]<>unknown [Alistipes putredinis CAG:67]	gi|548242101|ref|WP_022460212.1|
	gene_id_25	140	93.571	95.71	2e-88	hypothetical protein ALIPUT_01100 [Alistipes putredinis DSM 17216]	gi|167659908|gb|EDS04038.1|
	gene_id_26	278	98.921	99.64	0	hypothetical protein [Alistipes putredinis]	gi|749814984|ref|WP_040293817.1|
	gene_id_27	318	99.686	100	0	peptide chain release factor 2 [Alistipes putredinis]	gi|749814982|ref|WP_040293815.1|
	gene_id_28	215	100	100	3e-155	hypothetical protein [Alistipes putredinis CAG:67]<>uncharacterized protein BN752_00893 [Alistipes putredinis CAG:67]	gi|548242104|ref|WP_022460215.1|
	gene_id_29	477	100	100	0	MATE efflux family protein [Alistipes putredinis DSM 17216]	gi|167659903|gb|EDS04033.1|
	gene_id_30	490	100	100	0	cysteinyl-tRNA synthetase [Alistipes putredinis]<>cysteine--tRNA ligase [Alistipes putredinis DSM 17216]	gi|490459244|ref|WP_004329906.1|
	gene_id_31	454	99.419	100	0	hypothetical protein [Alistipes putredinis]<>hypothetical protein ALIPUT_01092 [Alistipes putredinis DSM 17216]	gi|490459242|ref|WP_004329904.1|
	gene_id_32	637	100	100	0	hypothetical protein [Alistipes putredinis CAG:67]<>uncharacterized protein BN752_00897 [Alistipes putredinis CAG:67]	gi|548242108|ref|WP_022460219.1|
	gene_id_33	1076	95.725	98.33	0	hypothetical protein ALIPUT_01088 [Alistipes putredinis DSM 17216]	gi|167659896|gb|EDS04026.1|
	gene_id_34	148	37.681	50.72	6	PREDICTED: mitogen-activated protein kinase 3-like [Macaca mulatta]	gi|297283792|ref|XP_002802489.1|
	gene_id_35	546	100	100	0	acyl-CoA synthetase [Alistipes putredinis]<>AMP-binding enzyme [Alistipes putredinis DSM 17216]	gi|490459234|ref|WP_004329897.1|
	gene_id_36	250	100	100	0	(Fe-S)-binding protein [Alistipes putredinis]<>putative iron-sulfur cluster-binding protein [Alistipes putredinis DSM 17216]	gi|490459233|ref|WP_004329896.1|
	gene_id_37	234	95.575	96.9	2e-152	modified SacB [Burkholderia suicide vector pMo130]<>modified SacB [Gene replacement vector pEXKm5]<>levansucrase [Gene replacement vector pwFRT-PCS12-gat-sacB]<>SacB [Cloning vector pKaKa2]<>Levansucrase [Cloning vector pR6KT2]<>SacB [Plasmid vector pEXGm5B]<>SacB [Cloning vector pCR2.1-sacB]	gi|194719333|gb|ACF93714.1|
	gene_id_38	160	100	100	4e-111	class A beta-lactamase [uncultured bacterium]<>beta-lactam resistance protein [uncultured bacterium]<>beta-lactamase [Cloning vector pSP65]<>beta-lactamase [Cloning vector pSPL3]<>Bla [Shuttle vector pMQ56]<>Bla [Shuttle vector pMQ70]<>Bla [Shuttle vector pMQ91]<>bla [Expression vector pSH476]<>AmpR [Cloning vector pDuExDn6]<>beta-lactam resistance protein [uncultured bacterium]<>ampicillin resis…	gi|658430091|ref|WP_029656435.1|
	gene_id_39	70	92.857	95.71	3e-38	relaxase [Escherichia coli]<>relaxase [Escherichia coli]<>relaxase [Escherichia coli]	gi|691355688|ref|WP_032072898.1|
N037	gene_id_1	128	97.778	97.78	2e-53	putative levansucrase [ [[Clostridium] scindens ATCC 35704]	gi|167661436|gb|EDS05566.1|
	gene_id_2	39	100	100	8e-15	hypothetical protein [Bacteroides fragilis]<>helix-turn-helix family protein [Bacteroides fragilis str. 3998T(B)3]<>helix-turn-helix family protein [Bacteroides fragilis str. 3998T(B)3]<>helix-turn-helix family protein [Bacteroides fragilis str. 3998T(B)3]<>helix-turn-helix family protein [Bacteroides fragilis str. 3998 T(B) 4]	gi|695548575|ref|WP_032597245.1|
	gene_id_3	63	100	100	4e-36	hypothetical protein [Bacteroides fragilis]<>helix-turn-helix family protein [Bacteroides fragilis str. 3998T(B)3]<>helix-turn-helix family protein [Bacteroides fragilis str. 3998T(B)3]<>helix-turn-helix family protein [Bacteroides fragilis str. 3998T(B)3]<>helix-turn-helix family protein [Bacteroides fragilis str. 3998 T(B) 4]	gi|695548575|ref|WP_032597245.1|
	gene_id_4	312	99.656	100	0	hypothetical protein [Bacteroides fragilis]	gi|695548588|ref|WP_032597248.1|
	gene_id_5	100	100	100	6e-65	DNA-binding protein [Bacteroides fragilis]	gi|695548579|ref|WP_032597246.1|
	gene_id_6	68	94.03	98.51	3e-36	hypothetical protein [Parabacteroides gordonii]<>hypothetical protein HMPREF1536_03859 [Parabacteroides gordonii MS-1]	gi|763334190|ref|WP_044192539.1|
	gene_id_7	93	95.699	97.85	3e-56	hypothetical protein BACCELL_04495 [Bacteroides cellulosilyticus DSM 14838]	gi|224518794|gb|EEF87899.1|
	gene_id_8	324	98.765	99.69	0	MULTISPECIES: hypothetical protein [Bacteroides]<>ketopantoate reductase PanE/ApbA [Bacteroides intestinalis DSM 17393]	gi|494937045|ref|WP_007663076.1|
	gene_id_9	275	99.636	99.64	0	transcriptional regulator [Bacteroides intestinalis]<>transcriptional regulator, AraC family [Bacteroides intestinalis DSM 17393]	gi|494937042|ref|WP_007663073.1|
	gene_id_10	278	100	100	0	hypothetical protein [Parabacteroides johnsonii]<>hypothetical protein PRABACTJOHN_03056 [Parabacteroides johnsonii DSM 18315]	gi|495426268|ref|WP_008150965.1|
	gene_id_11	299	100	100	0	hypothetical protein [Bacteroides stercorirosoris]	gi|647545486|ref|WP_025830694.1|
	gene_id_12	78	98.718	98.72	7e-48	hypothetical protein HMPREF0969_02914 [Bacteroides sp. D20]<>acetyltransferase, GNAT family [Bacteroides uniformis str. 3978 T3 ii]<>acetyltransferase, GNAT family [Bacteroides uniformis str. 3978 T3 i]	gi|270273798|gb|EFA19660.1|
	gene_id_13	67	98.507	100	6e-38	hypothetical protein HMPREF0969_02913 [Bacteroides sp. D20]	gi|270273797|gb|EFA19659.1|
	gene_id_14	69	95.652	97.1	2e-37	MULTISPECIES: cAMP-binding protein [Bacteroides]<>hypothetical protein BACUNI_04411 [Bacteroides uniformis ATCC 8492]<>cAMP-binding domain-containing regulatory protein [Bacteroides sp. 4_1_36]	gi|492396933|ref|WP_005831447.1|
	gene_id_15	260	98.846	99.62	0	HAD family hydrolase [Bacteroides sp. D20]<>Cof-like hydrolase [Bacteroides sp. D20]	gi|496329025|ref|WP_009038203.1|
	gene_id_16	277	99.639	100	0	MULTISPECIES: hypothetical protein [Bacteroides]<>hypothetical protein C801_03755 [Bacteroides uniformis dnLKV2]<>araC family Bacterial regulatory helix-turn-helix protein [Bacteroides uniformis CAG:3]	gi|511019970|ref|WP_016274303.1|
	gene_id_17	436	99.312	99.77	0	hypothetical protein [Bacteroides uniformis CAG:3]<>uncharacterized protein BN594_02689 [Bacteroides uniformis CAG:3]	gi|548180680|ref|WP_022402024.1|
	gene_id_18	324	100	100	0	hypothetical protein [Bacteroides uniformis CAG:3]<>putative uncharacterized protein [Bacteroides uniformis CAG:3]	gi|548180679|ref|WP_022402023.1|
	gene_id_19	407	99.509	99.75	0	hypothetical protein [Bacteroides uniformis CAG:3]<>uncharacterized protein BN594_02687 [Bacteroides uniformis CAG:3]	gi|548180678|ref|WP_022402022.1|
	gene_id_20	204	100	100	4e-148	MULTISPECIES: hypothetical protein [Bacteroides]<>hypothetical protein HMPREF0969_02906 [Bacteroides sp. D20]<>hypothetical protein M094_1399 [Bacteroides uniformis str. 3978 T3 ii]	gi|496329021|ref|WP_009038199.1|
	gene_id_21	314	100	100	0	MULTISPECIES: hypothetical protein [Bacteroides]<>uncharacterized protein BN594_02685 [Bacteroides uniformis CAG:3]<>putative membrane protein [Bacteroides uniformis str. 3978 T3 ii]<>putative membrane protein [Bacteroides uniformis str. 3978 T3 i]	gi|548180677|ref|WP_022402021.1|
	gene_id_22	320	100	100	0	MULTISPECIES: membrane protein [Bacteroides]<>hypothetical protein HMPREF1072_00206 [Bacteroides uniformis CL03T00C23]<>hypothetical protein HMPREF1073_00751 [Bacteroides uniformis CL03T12C37]<>hypothetical protein C801_03749 [Bacteroides uniformis dnLKV2]<>uncharacterized protein BN594_02684 [Bacteroides uniformis CAG:3]<>hypothetical protein M094_1401 [Bacteroides uniformis str. 3978 T3 ii]<>hy…	gi|492400765|ref|WP_005832397.1|
	gene_id_23	241	99.585	100	1e-173	MULTISPECIES: hypothetical protein [Bacteroides]<>hypothetical protein HMPREF1072_00207 [Bacteroides uniformis CL03T00C23]<>hypothetical protein HMPREF1073_00750 [Bacteroides uniformis CL03T12C37]<>hypothetical protein C801_03748 [Bacteroides uniformis dnLKV2]<>uncharacterized protein BN594_02683 [Bacteroides uniformis CAG:3]<>RDD family protein [Bacteroides uniformis str. 3978 T3 ii]<>RDD family…	gi|492400770|ref|WP_005832400.1|
	gene_id_24	191	100	100	2e-134	MULTISPECIES: hypothetical protein [Bacteroides]<>hypothetical protein HMPREF0969_02902 [Bacteroides sp. D20]<>hypothetical protein HMPREF1007_02638 [Bacteroides sp. 4_1_36]<>hypothetical protein C801_03747 [Bacteroides uniformis dnLKV2]<>putative uncharacterized protein [Bacteroides uniformis CAG:3]	gi|495940311|ref|WP_008664890.1|
	gene_id_25	277	99.639	99.64	0	MULTISPECIES: formamidopyrimidine-DNA glycosylase [Bacteroides]<>hypothetical protein HMPREF1072_00209 [Bacteroides uniformis CL03T00C23]<>hypothetical protein HMPREF1073_00748 [Bacteroides uniformis CL03T12C37]<>uncharacterized protein BN594_02681 [Bacteroides uniformis CAG:3]	gi|492400782|ref|WP_005832407.1|
	gene_id_26	362	96.961	98.07	0	hypothetical protein HMPREF0969_02900 [Bacteroides sp. D20]	gi|270273784|gb|EFA19646.1|
	gene_id_27	266	99.624	99.62	0	pfkB family carbohydrate kinase [Bacteroides uniformis CAG:3]<>pfkB family carbohydrate kinase [Bacteroides uniformis CAG:3]	gi|548180675|ref|WP_022402019.1|
	gene_id_28	549	100	100	0	hydroxylamine reductase [Bacteroides uniformis CAG:3]<>hydroxylamine reductase [Bacteroides uniformis CAG:3]	gi|548180674|ref|WP_022402018.1|
	gene_id_29	212	100	100	4e-151	MULTISPECIES: transcriptional regulator [Bacteroides]<>cyclic nucleotide-binding domain protein [Bacteroides uniformis ATCC 8492]<>cyclic nucleotide-binding domain protein [Bacteroides uniformis CAG:3]	gi|492396981|ref|WP_005831474.1|
	gene_id_30	229	100	100	3e-165	MULTISPECIES: transcriptional regulator [Bacteroides]<>cyclic nucleotide-binding domain protein [Bacteroides uniformis ATCC 8492]<>cyclic nucleotide-binding domain protein [Bacteroides uniformis CAG:3]	gi|492396985|ref|WP_005831477.1|
	gene_id_31	426	99.765	99.77	0	MULTISPECIES: hypothetical protein [Bacteroides]<>hypothetical protein BACUNI_04428 [Bacteroides uniformis ATCC 8492]<>uncharacterized protein BN594_02675 [Bacteroides uniformis CAG:3]	gi|492396988|ref|WP_005831479.1|
	gene_id_32	263	100	100	0	MULTISPECIES: cytochrome C assembly protein [Bacteroides]<>cytochrome c assembly protein [Bacteroides uniformis ATCC 8492]<>cytochrome c assembly protein [Bacteroides uniformis CAG:3]	gi|492396992|ref|WP_005831481.1|
	gene_id_33	414	100	100	0	MULTISPECIES: membrane protein [Bacteroides]<>hypothetical protein BACUNI_04430 [Bacteroides uniformis ATCC 8492]<>uncharacterized protein BN594_02673 [Bacteroides uniformis CAG:3]	gi|492396995|ref|WP_005831483.1|
	gene_id_34	476	100	100	0	MULTISPECIES: cytochrome C nitrite reductase subunit c552 [Bacteroides]<>nitrite reductase [Bacteroides uniformis ATCC 8492]<>cytochrome c-552 [Bacteroides uniformis CAG:3]	gi|492396998|ref|WP_005831485.1|
	gene_id_35	41	97.561	97.56	1e-19	putative levansucrase [ [[Clostridium] scindens ATCC 35704]	gi|167661436|gb|EDS05566.1|
N039	gene_id_1	61	92.308	98.08	6e-24	putative levansucrase [ [[Clostridium] scindens ATCC 35704]	gi|167661436|gb|EDS05566.1|
	gene_id_2	126	99.187	100	8e-82	glycosyl transferase [Veillonella parvula]<>glycosyl transferase family 9 [Veillonella parvula DSM 2008]	gi|502627551|ref|WP_012864237.1|
	gene_id_3	339	100	100	0	MULTISPECIES: lipopolysaccharide heptosyltransferase I [Veillonella]<>putative lipopolysaccharide heptosyltransferase I [Veillonella sp. 6_1_27]<>putative lipopolysaccharide heptosyltransferase I [Veillonella parvula ACS-068-V-Sch12]<>Glycosyl transferase family 9 [Veillonella dispar DORA_11]	gi|490835087|ref|WP_004697170.1|
	gene_id_4	164	98.78	99.39	6e-114	D,D-heptose 1,7-bisphosphate phosphatase [Veillonella sp. 3_1_44]<>putative D,D-heptose 1,7-bisphosphate phosphatase [Veillonella sp. 3_1_44]	gi|495989196|ref|WP_008713775.1|
	gene_id_5	321	99.688	99.69	0	MULTISPECIES: ADP-L-glycero-D-mannoheptose-6-epimerase [Veillonella]<>ADP-glyceromanno-heptose 6-epimerase [Veillonella sp. 6_1_27]<>ADP-glyceromanno-heptose 6-epimerase [Veillonella parvula ACS-068-V-Sch12]<>ADP-glyceromanno-heptose 6-epimerase [Veillonella dispar DORA_11]	gi|490835238|ref|WP_004697321.1|
	gene_id_6	492	98.171	99.19	0	MULTISPECIES: bifunctional protein RfaE, domain II [Veillonella]<>bifunctional protein RfaE, domain II [Veillonella parvula ACS-068-V-Sch12]<>Bifunctional protein HldE [Veillonella dispar DORA_11]	gi|490835266|ref|WP_004697349.1|
	gene_id_7	189	100	100	9e-135	phosphoheptose isomerase [Veillonella parvula]<>putative phosphoheptose isomerase [Veillonella parvula ATCC 17745]	gi|490830893|ref|WP_004692978.1|
	gene_id_8	308	99.351	100	0	peptidase [Veillonella sp. 3_1_44]<>renal dipeptidase family protein [Veillonella sp. 3_1_44]	gi|495989191|ref|WP_008713770.1|
	gene_id_9	163	100	100	1e-113	MULTISPECIES: NrdR family transcriptional regulator [Veillonella]<>ATP-cone domain protein [Veillonella parvula DSM 2008]<>transcriptional regulator NrdR [Veillonella parvula ATCC 17745]<>transcriptional regulator NrdR [Veillonella sp. 3_1_44]<>transcriptional regulator NrdR [Veillonella sp. 6_1_27]<>Ribonucleotide reductase transcriptional regulator NrdR [Veillonella parvula HSIVP1]<>Transcripti…	gi|490830891|ref|WP_004692976.1|
	gene_id_10	1148	99.652	99.91	0	pyruvate carboxylase [Veillonella parvula]<>pyruvate carboxylase [Veillonella parvula ATCC 17745]	gi|490830890|ref|WP_004692975.1|
	gene_id_11	449	99.777	100	0	putative aminopeptidase 2 [Veillonella parvula]<>putative aminopeptidase 2 [Veillonella parvula HSIVP1]	gi|544718032|ref|WP_021148038.1|
	gene_id_12	466	99.571	99.57	0	2-oxoglutarate translocator [Veillonella parvula]<>2-oxoglutarate/malate translocator [Veillonella parvula ACS-068-V-Sch12]	gi|490835063|ref|WP_004697146.1|
	gene_id_13	277	100	100	0	ATP-binding protein [Veillonella parvula]<>nucleotide-binding protein [Veillonella parvula ATCC 17745]	gi|490830887|ref|WP_004692972.1|
	gene_id_14	397	98.741	100	0	aminotransferase [Veillonella sp. 3_1_44]<>aminotransferase, class I/II [Veillonella sp. 3_1_44]	gi|495989183|ref|WP_008713762.1|
	gene_id_15	245	99.184	99.59	3e-173	MULTISPECIES: hypothetical protein [Veillonella]<>SNARE-like domain protein [Veillonella parvula ATCC 17745]<>SNARE-like domain protein [Veillonella sp. 3_1_44]<>SNARE-like domain protein [Veillonella sp. 6_1_27]<>membrane protein [Veillonella parvula ACS-068-V-Sch12]<>hypothetical protein Q619_VDC00565G0033 [Veillonella dispar DORA_11]	gi|490830885|ref|WP_004692970.1|
	gene_id_16	130	100	100	3e-87	MULTISPECIES: dihydrolipoamide acyltransferase [Veillonella]<>thioesterase family protein [Veillonella parvula ATCC 17745]<>thioesterase family protein [Veillonella sp. 6_1_27]<>thioesterase family protein [Veillonella parvula ACS-068-V-Sch12]<>Thioesterase superfamily protein [Veillonella dispar DORA_11]	gi|490830884|ref|WP_004692969.1|
	gene_id_17	36	100	100	1e-14	hypothetical protein Q619_VDC00565G0031 [Veillonella dispar DORA_11]	gi|566236317|gb|ETI98095.1|
	gene_id_18	345	100	100	0	MULTISPECIES: branched-chain amino acid aminotransferase [Veillonella]<>branched-chain-amino-acid transaminase [Veillonella sp. 6_1_27]<>branched-chain-amino-acid transaminase [Veillonella parvula ACS-068-V-Sch12]<>Branched-chain amino acid aminotransferase [Veillonella dispar DORA_11]	gi|490835221|ref|WP_004697304.1|
	gene_id_19	220	99.545	100	7e-159	FAH family protein [Veillonella parvula]<>FAH family protein [Veillonella parvula ATCC 17745]	gi|490831427|ref|WP_004693512.1|
	gene_id_20	165	99.394	100	6e-118	methylated-DNA--protein-cysteine methyltransferase [Veillonella sp. 3_1_44]<>putative methylated-DNA--[protein]-cysteine S-methyltransferase [Veillonella sp. 3_1_44]	gi|495989179|ref|WP_008713758.1|
	gene_id_21	259	97.683	98.46	0	hypothetical protein [Veillonella parvula]<>Appr-1-p processing domain protein [Veillonella parvula DSM 2008]	gi|502627534|ref|WP_012864221.1|
	gene_id_22	255	99.216	100	0	MULTISPECIES: antibiotic biosynthesis monooxygenase [Veillonella]<>antibiotic biosynthesis monooxygenase [Veillonella parvula ACS-068-V-Sch12]	gi|490835157|ref|WP_004697240.1|
	gene_id_23	161	99.379	99.38	4e-113	putative DNA-binding protein [Veillonella parvula]<>putative DNA-binding protein [Veillonella parvula HSIVP1]	gi|544718019|ref|WP_021148025.1|
	gene_id_24	340	97.941	98.82	0	hypothetical protein [Veillonella dispar]<>hypothetical protein Q619_VDC00565G0024 [Veillonella dispar DORA_11]	gi|568111123|ref|WP_024061475.1|
	gene_id_25	207	100	100	1e-134	hypothetical protein [Veillonella parvula]<>conserved domain protein [Veillonella parvula ACS-068-V-Sch12]	gi|490835268|ref|WP_004697351.1|
	gene_id_26	502	97.813	98.81	0	hypothetical protein [Veillonella parvula]<>hypothetical protein Vpar_0736 [Veillonella parvula DSM 2008]	gi|502627528|ref|WP_012864216.1|
	gene_id_27	127	96.063	99.21	6e-80	glycosyl transferase family 4 [Veillonella parvula]<>hypothetical protein Vpar_0725 [Veillonella parvula DSM 2008]	gi|502627517|ref|WP_012864205.1|
	gene_id_28	119	94.958	98.32	7e-78	hypothetical protein [Veillonella parvula]<>hypothetical protein Vpar_0724 [Veillonella parvula DSM 2008]	gi|502627516|ref|WP_012864204.1|
	gene_id_29	139	97.842	97.84	1e-93	bacteriocin [Veillonella parvula]<>hypothetical protein HMPREF1035_1294 [Veillonella parvula ATCC 17745]	gi|490831407|ref|WP_004693492.1|
	gene_id_30	353	96.601	98.02	0	ankyrin [Veillonella parvula]<>ankyrin repeat protein [Veillonella parvula ATCC 17745]	gi|490831404|ref|WP_004693489.1|
	gene_id_31	92	93.478	95.65	1e-53	hypothetical protein [Veillonella parvula]<>hypothetical protein HMPREF1035_1285 [Veillonella parvula ATCC 17745]	gi|490831388|ref|WP_004693473.1|
	gene_id_32	251	83.133	91.16	1e-144	hypothetical protein HMPREF1035_1284 [Veillonella parvula ATCC 17745]	gi|282581327|gb|EFB86721.1|
	gene_id_33	235	95.319	97.02	8e-162	hypothetical protein [Veillonella parvula]<>conserved domain protein [Veillonella parvula ACS-068-V-Sch12]	gi|490835407|ref|WP_004697490.1|
	gene_id_34	496	96.573	98.19	0	23S rRNA (Uracil-5-)-methyltransferase RumA [Veillonella dispar]<>23S rRNA (Uracil-5-)-methyltransferase RumA [Veillonella dispar DORA_11]	gi|568111112|ref|WP_024061468.1|
	gene_id_35	222	99.099	100	4e-148	membrane protein [Veillonella sp. 6_1_27]<>integral membrane protein, YjbE family [Veillonella sp. 6_1_27]	gi|495876105|ref|WP_008600684.1|
	gene_id_36	283	96.269	96.64	0	levansucrase, partial [Streptococcus pneumoniae]	gi|446944848|ref|WP_001022104.1|
N044	gene_id_1	135	100	100	3e-93	hypothetical protein [Bacteroides coprocola]<>rRNA adenine N-6-methyltransferase family protein [Bacteroides coprocola DSM 17136]<>rRNA adenine N-6-methyltransferase family protein [Bacteroides coprocola DSM 17136]	gi|494839329|ref|WP_007565429.1|
	gene_id_2	428	100	100	0	transposase, IS4 family, partial [Bacteroides coprocola DSM 17136]	gi|189433828|gb|EDV02813.1|
	gene_id_3	78	56.716	61.19	4e-12	hypothetical protein BACCOP_00539 [Bacteroides coprocola DSM 17136]	gi|189433395|gb|EDV02380.1|
	gene_id_4	101	100	100	9e-64	hypothetical protein HMPREF0969_02433 [Bacteroides sp. D20]	gi|270273317|gb|EFA19179.1|
	gene_id_5	193	100	100	9e-138	MULTISPECIES: cyclic nucleotide-binding protein [Bacteroides]<>cyclic nucleotide-binding domain protein [Bacteroides uniformis ATCC 8492]<>cyclic nucleotide-binding domain protein [Bacteroides sp. D20]<>cyclic nucleotide-binding domain-containing protein [Bacteroides sp. 4_1_36]<>cyclic nucleotide-binding domain-containing protein [Bacteroides uniformis CAG:3]	gi|492383466|ref|WP_005827269.1|
	gene_id_6	118	100	100	6e-80	hypothetical protein BACUNI_01730 [Bacteroides uniformis ATCC 8492]	gi|156861314|gb|EDO54745.1|
	gene_id_7	173	99.422	100	5e-125	acetyltransferase, GNAT family [Bacteroides uniformis ATCC 8492]<>acetyltransferase [Bacteroides sp. 4_1_36]	gi|156861313|gb|EDO54744.1|
	gene_id_8	95	100	100	2e-60	membrane protein [Bacteroides uniformis]	gi|764729653|ref|WP_044467809.1|
	gene_id_9	323	99.69	99.69	0	MULTISPECIES: glycosyl transferase family 2 [Bacteroides]<>glycosyl transferase family 2 [Bacteroides uniformis CAG:3]	gi|548180055|ref|WP_022401421.1|
	gene_id_10	125	100	100	3e-83	MULTISPECIES: polysaccharide biosynthesis protein GtrA [Bacteroides]<>GtrA-like protein [Bacteroides sp. D20]<>hypothetical protein HMPREF1072_00740 [Bacteroides uniformis CL03T00C23]<>hypothetical protein HMPREF1073_00219 [Bacteroides uniformis CL03T12C37]<>hypothetical protein C801_01716 [Bacteroides uniformis dnLKV2]<>uncharacterized protein BN594_01555 [Bacteroides uniformis CAG:3]	gi|492404140|ref|WP_005833184.1|
	gene_id_11	577	99.48	99.48	0	MULTISPECIES: hypothetical protein [Bacteroides]<>uncharacterized protein BN594_01556 [Bacteroides uniformis CAG:3]<>dolichyl-phosphate-mannose-mannosyltransferase family protein [Bacteroides uniformis str. 3978 T3 ii]	gi|548180056|ref|WP_022401422.1|
	gene_id_12	178	100	100	3e-128	MULTISPECIES: phosphohydrolase [Bacteroides]<>HD domain protein [Bacteroides uniformis ATCC 8492]<>HD domain protein [Bacteroides sp. D20]<>HD domain-containing protein [Bacteroides sp. 4_1_36]<>hypothetical protein HMPREF1072_00738 [Bacteroides uniformis CL03T00C23]<>hypothetical protein HMPREF1073_00221 [Bacteroides uniformis CL03T12C37]<>hypothetical protein C801_01714 [Bacteroides uniformis d…	gi|492383427|ref|WP_005827246.1|
	gene_id_13	925	99.784	99.89	0	kinase [Bacteroides sp. D20]	gi|736513523|ref|WP_034529510.1|
	gene_id_14	220	100	100	7e-163	MULTISPECIES: uracil-DNA glycosylase [Bacteroides]<>uracil-DNA glycosylase [Bacteroides uniformis ATCC 8492]<>uracil-DNA glycosylase [Bacteroides sp. D20]<>uracil-DNA glycosylase [Bacteroides sp. 4_1_36]<>uracil-DNA glycosylase [Bacteroides uniformis CL03T00C23]<>uracil-DNA glycosylase [Bacteroides uniformis CL03T12C37]<>uracil-DNA glycosylase [Bacteroides uniformis dnLKV2]<>uracil-DNA glycosylas…	gi|492383417|ref|WP_005827240.1|
	gene_id_15	415	100	100	0	asparagine synthase [Bacteroides uniformis CAG:3]<>aspartate--ammonia ligase [Bacteroides uniformis ATCC 8492]<>aspartate-ammonia ligase [Bacteroides uniformis dnLKV2]<>aspartate--ammonia ligase [Bacteroides uniformis CAG:3]	gi|492383413|ref|WP_005827238.1|
	gene_id_16	213	100	100	9e-157	MULTISPECIES: peptide methionine sulfoxide reductase [Bacteroides]	gi|736506698|ref|WP_034522775.1|
	gene_id_17	157	100	100	2e-114	MULTISPECIES: arsenate reductase [Bacteroides]<>low molecular weight phosphotyrosine protein phosphatase [Bacteroides sp. D20]<>hypothetical protein HMPREF1072_00731 [Bacteroides uniformis CL03T00C23]<>hypothetical protein HMPREF1073_00228 [Bacteroides uniformis CL03T12C37]<>hypothetical protein C801_01706 [Bacteroides uniformis dnLKV2]<>uncharacterized protein BN594_01564 [Bacteroides uniformis …	gi|492404121|ref|WP_005833171.1|
	gene_id_18	276	99.638	99.64	0	MULTISPECIES: MerR family transcriptional regulator [Bacteroides]<>hypothetical protein HMPREF1072_00730 [Bacteroides uniformis CL03T00C23]<>hypothetical protein HMPREF1073_00229 [Bacteroides uniformis CL03T12C37]<>uncharacterized protein BN594_01565 [Bacteroides uniformis CAG:3]	gi|492404118|ref|WP_005833169.1|
	gene_id_19	301	100	100	0	esterase [Bacteroides uniformis]<>putative esterase [Bacteroides uniformis ATCC 8492]<>esterase family protein [Bacteroides uniformis str. 3978 T3 ii]<>esterase family protein [Bacteroides uniformis str. 3978 T3 i]	gi|492383396|ref|WP_005827227.1|
	gene_id_20	145	100	100	2e-102	MULTISPECIES: hypothetical protein [Bacteroides]<>hypothetical protein BACUNI_01706 [Bacteroides uniformis ATCC 8492]<>hypothetical protein HMPREF0969_02448 [Bacteroides sp. D20]<>hypothetical protein HMPREF1007_01873 [Bacteroides sp. 4_1_36]	gi|492383386|ref|WP_005827221.1|
	gene_id_21	62	98.387	100	1e-33	hypothetical protein BACUNI_01705 [Bacteroides uniformis ATCC 8492]<>hypothetical protein HMPREF0969_02449 [Bacteroides sp. D20]<>hypothetical protein HMPREF1007_01872 [Bacteroides sp. 4_1_36]<>hypothetical protein M093_2602 [Bacteroides uniformis str. 3978 T3 i]	gi|156861290|gb|EDO54721.1|
	gene_id_22	210	100	100	4e-151	hypothetical protein M094_2128 [Bacteroides uniformis str. 3978 T3 ii]<>hypothetical protein M093_2601 [Bacteroides uniformis str. 3978 T3 i]	gi|649542270|gb|KDS49144.1|
	gene_id_23	288	99.653	100	0	HAD hydrolase, family IA, variant 3 [Bacteroides uniformis ATCC 8492]<>HAD hydrolase, family IA [Bacteroides uniformis CL03T00C23]<>HAD hydrolase, family IA [Bacteroides uniformis CL03T12C37]<>HAD hydrolase, family IA [Bacteroides uniformis dnLKV2]	gi|156861288|gb|EDO54719.1|
	gene_id_24	445	100	100	0	glucose-6-phosphate isomerase [Bacteroides sp. 4_1_36]<>phosphoglucose isomerase [Bacteroides sp. 4_1_36]	gi|495939485|ref|WP_008664064.1|
	gene_id_25	331	100	100	0	MULTISPECIES: glycerol-3-phosphate dehydrogenase [Bacteroides]<>NAD-dependent glycerol-3-phosphate dehydrogenase C-terminal domain protein [Bacteroides uniformis ATCC 8492]<>NAD-dependent glycerol-3-phosphate dehydrogenase [Bacteroides sp. 4_1_36]<>hypothetical protein HMPREF1072_00724 [Bacteroides uniformis CL03T00C23]<>hypothetical protein HMPREF1073_00235 [Bacteroides uniformis CL03T12C37]<>NA…	gi|492383371|ref|WP_005827211.1|
	gene_id_26	576	100	100	0	lysyl-tRNA synthetase [Bacteroides sp. 4_1_36]	gi|316904191|gb|EFV26020.1|
	gene_id_27	135	100	100	5e-95	MULTISPECIES: DNA-binding protein [Bacteroides]<>putative DNA-binding protein [Bacteroides uniformis ATCC 8492]<>hypothetical protein HMPREF1007_01866 [Bacteroides sp. 4_1_36]<>DNA-binding family protein [Bacteroides uniformis str. 3978 T3 ii]<>DNA-binding family protein [Bacteroides uniformis str. 3978 T3 i]	gi|492383365|ref|WP_005827207.1|
	gene_id_28	450	100	100	0	MULTISPECIES: multidrug transporter MatE [Bacteroides]<>MATE efflux family protein [Bacteroides uniformis ATCC 8492]<>MatE protein [Bacteroides sp. 4_1_36]<>MATE efflux family protein [Bacteroides uniformis CL03T00C23]<>MATE efflux family protein [Bacteroides uniformis CL03T12C37]	gi|492383362|ref|WP_005827205.1|
	gene_id_29	107	97.872	97.87	2e-23	putative levansucrase [ [[Clostridium] scindens ATCC 35704]	gi|167661436|gb|EDS05566.1|
N048	gene_id_1	97	63.415	80.49	6e-27	membrane protein [Mucinivorans hirudinis]<>hypothetical protein BN938_1714 [Mucinivorans hirudinis]	gi|740869875|ref|WP_038655124.1|
	gene_id_2	528	33.898	54.61	5e-89	membrane protein [Mucinivorans hirudinis]	gi|656328307|emb|CDN31795.1|
	gene_id_3	239	31.2	47.2	0.001	hypothetical protein BN938_1716 [Mucinivorans hirudinis]	gi|656328308|emb|CDN31796.1|
	gene_id_4	1111	50.219	68.19	0	hypothetical protein [Mucinivorans hirudinis]<>hypothetical protein BN938_1717 [Mucinivorans hirudinis]	gi|740869881|ref|WP_038655130.1|
	gene_id_5	475	52.731	70.17	5e-169	hypothetical protein [Paludibacter propionicigenes]<>hypothetical protein Palpr_2047 [Paludibacter propionicigenes WB4]	gi|503210892|ref|WP_013445553.1|
	gene_id_6	157	34.591	54.09	1e-14	hypothetical protein [Bacteroides ovatus CAG:22]<>putative uncharacterized protein [Bacteroides ovatus CAG:22]	gi|547789459|ref|WP_022199837.1|
	gene_id_7	442	37.629	56.19	3e-71	hypothetical protein [Ornithobacterium rhinotracheale]	gi|754917468|ref|WP_042275492.1|
	gene_id_8	203	47.778	58.89	4e-16	hypothetical protein [Bacteroides coprophilus]<>hypothetical protein BACCOPRO_02027 [Bacteroides coprophilus DSM 18228 = JCM 13818]	gi|495418208|ref|WP_008142905.1|
	gene_id_9	435	94.713	97.93	0	MULTISPECIES: phage portal protein [Bacteroidales]<>putative phage terminase, large subunit, PBSX family [Alistipes putredinis DSM 17216]<>putative phage terminase, large subunit, PBSX family [Bacteroides sp. 9_1_42FAA]<>hypothetical protein HMPREF1017_01697 [Bacteroides ovatus 3_8_47FAA]<>PBSX family phage terminase, large subunit [Tannerella sp. 6_1_58FAA_CT1]	gi|490431885|ref|WP_004303996.1|
	gene_id_10	339	85.251	93.51	0	MULTISPECIES: hypothetical protein [Bacteroidales]<>hypothetical protein BSBG_01309 [Bacteroides sp. 9_1_42FAA]<>hypothetical protein HMPREF1016_01185 [Bacteroides eggerthii 1_2_48FAA]<>hypothetical protein HMPREF1017_01696 [Bacteroides ovatus 3_8_47FAA]<>hypothetical protein HMPREF9448_00131 [Barnesiella intestinihominis YIT 11860]	gi|490421254|ref|WP_004293514.1|
	gene_id_11	421	54.632	69.83	9e-166	SOS mutagenesis and repair protein UmuC [Alistipes sp. AL-1]	gi|692418351|ref|WP_032135637.1|
	gene_id_12	142	49.645	71.63	3e-40	peptidase S24 [Flavobacterium sasangense]	gi|652328009|ref|WP_026725318.1|
	gene_id_13	329	88.957	94.17	0	toxin Fic [Odoribacter splanchnicus]<>putative DNA-binding protein [Odoribacter splanchnicus DSM 20712]	gi|503377377|ref|WP_013612038.1|
	gene_id_14	981	32.908	47.7	5e-68	hypothetical protein [Prevotella sp. CAG:873]<>predicted protein [Prevotella sp. CAG:873]	gi|548234397|ref|WP_022452899.1|
	gene_id_15	795	30.6	44.34	2e-61	hypothetical protein [Porphyromonadaceae bacterium ING2-E5B]<>hypothetical protein ING2E5B_0952 [Porphyromonadaceae bacterium ING2-E5B]	gi|769967905|ref|WP_045089498.1|
	gene_id_16	367	49.721	63.69	3e-104	hypothetical protein [Bacteroides sp. 14(A)]	gi|649573673|ref|WP_026367360.1|
	gene_id_17	413	57.981	73.94	2e-174	hypothetical protein [Bacteroides stercoris]<>hypothetical protein HMPREF1181_01677 [Bacteroides stercoris CC31F]	gi|514973573|ref|WP_016661785.1|
N057	gene_id_1	#N/A	#N/A	#N/A	#N/A	#N/A	#N/A
	gene_id_2	72	95.833	97.22	2e-38	hypothetical protein [Alistipes putredinis]<>hypothetical protein ALIPUT_01111 [Alistipes putredinis DSM 17216]	gi|490459261|ref|WP_004329923.1|
	gene_id_3	107	100	100	7e-70	hypothetical protein ALIPUT_01110 [Alistipes putredinis DSM 17216]	gi|167659918|gb|EDS04048.1|
	gene_id_4	201	98.413	99.21	4e-83	hypothetical protein ALIPUT_01110 [Alistipes putredinis DSM 17216]	gi|167659918|gb|EDS04048.1|
	gene_id_5	604	97.517	98.34	0	peptidase U32 family [Alistipes putredinis CAG:67]<>peptidase U32 family [Alistipes putredinis CAG:67]	gi|548242097|ref|WP_022460208.1|
	gene_id_6	423	99.527	99.76	0	MULTISPECIES: seryl-tRNA synthetase [Alistipes]<>serine--tRNA ligase [Alistipes putredinis DSM 17216]<>serine--tRNA ligase [Alistipes putredinis CAG:67]	gi|490459258|ref|WP_004329920.1|
	gene_id_7	266	100	100	0	hypothetical protein [Alistipes putredinis]<>hypothetical protein ALIPUT_01106 [Alistipes putredinis DSM 17216]	gi|490459256|ref|WP_004329918.1|
	gene_id_8	666	100	100	0	firmicute fructose-1,6-bisphosphatase [Alistipes putredinis DSM 17216]	gi|167659913|gb|EDS04043.1|
	gene_id_9	468	97.234	98.51	0	hypothetical protein [Alistipes putredinis]<>hypothetical protein ALIPUT_01102 [Alistipes putredinis DSM 17216]	gi|490459253|ref|WP_004329915.1|
	gene_id_10	52	98.077	98.08	1e-27	hypothetical protein [Alistipes putredinis CAG:67]<>unknown [Alistipes putredinis CAG:67]	gi|548242101|ref|WP_022460212.1|
	gene_id_11	140	93.571	95.71	2e-88	hypothetical protein ALIPUT_01100 [Alistipes putredinis DSM 17216]	gi|167659908|gb|EDS04038.1|
	gene_id_12	278	98.921	99.64	0	hypothetical protein [Alistipes putredinis]	gi|749814984|ref|WP_040293817.1|
	gene_id_13	318	99.686	100	0	peptide chain release factor 2 [Alistipes putredinis]	gi|749814982|ref|WP_040293815.1|
	gene_id_14	215	100	100	3e-155	hypothetical protein [Alistipes putredinis CAG:67]<>uncharacterized protein BN752_00893 [Alistipes putredinis CAG:67]	gi|548242104|ref|WP_022460215.1|
	gene_id_15	477	100	100	0	MATE efflux family protein [Alistipes putredinis DSM 17216]	gi|167659903|gb|EDS04033.1|
	gene_id_16	490	100	100	0	cysteinyl-tRNA synthetase [Alistipes putredinis]<>cysteine--tRNA ligase [Alistipes putredinis DSM 17216]	gi|490459244|ref|WP_004329906.1|
	gene_id_17	360	99.722	100	0	hypothetical protein [Alistipes putredinis]<>hypothetical protein ALIPUT_01092 [Alistipes putredinis DSM 17216]	gi|490459242|ref|WP_004329904.1|
	gene_id_18	637	100	100	0	hypothetical protein [Alistipes putredinis CAG:67]<>uncharacterized protein BN752_00897 [Alistipes putredinis CAG:67]	gi|548242108|ref|WP_022460219.1|
	gene_id_19	1076	95.725	98.33	0	hypothetical protein ALIPUT_01088 [Alistipes putredinis DSM 17216]	gi|167659896|gb|EDS04026.1|
	gene_id_20	148	37.681	50.72	6	PREDICTED: mitogen-activated protein kinase 3-like [Macaca mulatta]	gi|297283792|ref|XP_002802489.1|
	gene_id_21	546	100	100	0	acyl-CoA synthetase [Alistipes putredinis]<>AMP-binding enzyme [Alistipes putredinis DSM 17216]	gi|490459234|ref|WP_004329897.1|
	gene_id_22	309	100	100	0	(Fe-S)-binding protein [Alistipes putredinis]<>putative iron-sulfur cluster-binding protein [Alistipes putredinis DSM 17216]	gi|490459233|ref|WP_004329896.1|
	gene_id_23	322	99.689	99.69	0	hypothetical protein [Alistipes putredinis]<>tetratricopeptide repeat protein [Alistipes putredinis DSM 17216]	gi|490459232|ref|WP_004329895.1|
	gene_id_24	148	100	100	4e-103	CMP deaminase [Alistipes putredinis]<>cytidine and deoxycytidylate deaminase zinc-binding region [Alistipes putredinis DSM 17216]	gi|490459231|ref|WP_004329894.1|
	gene_id_25	68	91.111	93.33	9e-21	putative levansucrase [ [[Clostridium] scindens ATCC 35704]	gi|167661436|gb|EDS05566.1|
N062	gene_id_1	585	99.658	100	0	aspartyl-tRNA synthetase [Alistipes putredinis]<>aspartate--tRNA ligase [Alistipes putredinis DSM 17216]	gi|490459228|ref|WP_004329891.1|
	gene_id_2	148	100	100	4e-103	CMP deaminase [Alistipes putredinis]<>cytidine and deoxycytidylate deaminase zinc-binding region [Alistipes putredinis DSM 17216]	gi|490459231|ref|WP_004329894.1|
	gene_id_3	322	99.689	99.69	0	hypothetical protein [Alistipes putredinis]<>tetratricopeptide repeat protein [Alistipes putredinis DSM 17216]	gi|490459232|ref|WP_004329895.1|
	gene_id_4	309	100	100	0	(Fe-S)-binding protein [Alistipes putredinis]<>putative iron-sulfur cluster-binding protein [Alistipes putredinis DSM 17216]	gi|490459233|ref|WP_004329896.1|
	gene_id_5	546	100	100	0	acyl-CoA synthetase [Alistipes putredinis]<>AMP-binding enzyme [Alistipes putredinis DSM 17216]	gi|490459234|ref|WP_004329897.1|
	gene_id_6	148	37.681	50.72	6	PREDICTED: mitogen-activated protein kinase 3-like [Macaca mulatta]	gi|297283792|ref|XP_002802489.1|
	gene_id_7	1076	95.725	98.33	0	hypothetical protein ALIPUT_01088 [Alistipes putredinis DSM 17216]	gi|167659896|gb|EDS04026.1|
	gene_id_8	637	100	100	0	hypothetical protein [Alistipes putredinis CAG:67]<>uncharacterized protein BN752_00897 [Alistipes putredinis CAG:67]	gi|548242108|ref|WP_022460219.1|
	gene_id_9	454	99.419	100	0	hypothetical protein [Alistipes putredinis]<>hypothetical protein ALIPUT_01092 [Alistipes putredinis DSM 17216]	gi|490459242|ref|WP_004329904.1|
	gene_id_10	490	100	100	0	cysteinyl-tRNA synthetase [Alistipes putredinis]<>cysteine--tRNA ligase [Alistipes putredinis DSM 17216]	gi|490459244|ref|WP_004329906.1|
	gene_id_11	477	100	100	0	MATE efflux family protein [Alistipes putredinis DSM 17216]	gi|167659903|gb|EDS04033.1|
	gene_id_12	215	100	100	3e-155	hypothetical protein [Alistipes putredinis CAG:67]<>uncharacterized protein BN752_00893 [Alistipes putredinis CAG:67]	gi|548242104|ref|WP_022460215.1|
	gene_id_13	318	99.686	100	0	peptide chain release factor 2 [Alistipes putredinis]	gi|749814982|ref|WP_040293815.1|
	gene_id_14	278	98.921	99.64	0	hypothetical protein [Alistipes putredinis]	gi|749814984|ref|WP_040293817.1|
	gene_id_15	140	93.571	95.71	2e-88	hypothetical protein ALIPUT_01100 [Alistipes putredinis DSM 17216]	gi|167659908|gb|EDS04038.1|
	gene_id_16	65	98.077	98.08	2e-27	hypothetical protein [Alistipes putredinis CAG:67]<>unknown [Alistipes putredinis CAG:67]	gi|548242101|ref|WP_022460212.1|
	gene_id_17	468	97.234	98.51	0	hypothetical protein [Alistipes putredinis]<>hypothetical protein ALIPUT_01102 [Alistipes putredinis DSM 17216]	gi|490459253|ref|WP_004329915.1|
	gene_id_18	666	100	100	0	firmicute fructose-1,6-bisphosphatase [Alistipes putredinis DSM 17216]	gi|167659913|gb|EDS04043.1|
	gene_id_19	266	100	100	0	hypothetical protein [Alistipes putredinis]<>hypothetical protein ALIPUT_01106 [Alistipes putredinis DSM 17216]	gi|490459256|ref|WP_004329918.1|
	gene_id_20	45	42.857	57.14	9	hypothetical protein THAOC_11343 [Thalassiosira oceanica]	gi|397624964|gb|EJK67604.1|
N063	gene_id_1	266	100	100	0	hypothetical protein [Alistipes putredinis]<>hypothetical protein ALIPUT_01106 [Alistipes putredinis DSM 17216]	gi|490459256|ref|WP_004329918.1|
	gene_id_2	666	100	100	0	firmicute fructose-1,6-bisphosphatase [Alistipes putredinis DSM 17216]	gi|167659913|gb|EDS04043.1|
	gene_id_3	468	97.234	98.51	0	hypothetical protein [Alistipes putredinis]<>hypothetical protein ALIPUT_01102 [Alistipes putredinis DSM 17216]	gi|490459253|ref|WP_004329915.1|
	gene_id_4	52	98.077	98.08	1e-27	hypothetical protein [Alistipes putredinis CAG:67]<>unknown [Alistipes putredinis CAG:67]	gi|548242101|ref|WP_022460212.1|
	gene_id_5	140	93.571	95.71	2e-88	hypothetical protein ALIPUT_01100 [Alistipes putredinis DSM 17216]	gi|167659908|gb|EDS04038.1|
	gene_id_6	278	98.921	99.64	0	hypothetical protein [Alistipes putredinis]	gi|749814984|ref|WP_040293817.1|
	gene_id_7	318	99.686	100	0	peptide chain release factor 2 [Alistipes putredinis]	gi|749814982|ref|WP_040293815.1|
	gene_id_8	215	100	100	3e-155	hypothetical protein [Alistipes putredinis CAG:67]<>uncharacterized protein BN752_00893 [Alistipes putredinis CAG:67]	gi|548242104|ref|WP_022460215.1|
	gene_id_9	477	100	100	0	MATE efflux family protein [Alistipes putredinis DSM 17216]	gi|167659903|gb|EDS04033.1|
	gene_id_10	490	100	100	0	cysteinyl-tRNA synthetase [Alistipes putredinis]<>cysteine--tRNA ligase [Alistipes putredinis DSM 17216]	gi|490459244|ref|WP_004329906.1|
	gene_id_11	360	99.722	100	0	hypothetical protein [Alistipes putredinis]<>hypothetical protein ALIPUT_01092 [Alistipes putredinis DSM 17216]	gi|490459242|ref|WP_004329904.1|
	gene_id_12	637	100	100	0	hypothetical protein [Alistipes putredinis CAG:67]<>uncharacterized protein BN752_00897 [Alistipes putredinis CAG:67]	gi|548242108|ref|WP_022460219.1|
	gene_id_13	1076	95.725	98.33	0	hypothetical protein ALIPUT_01088 [Alistipes putredinis DSM 17216]	gi|167659896|gb|EDS04026.1|
	gene_id_14	148	37.681	50.72	6	PREDICTED: mitogen-activated protein kinase 3-like [Macaca mulatta]	gi|297283792|ref|XP_002802489.1|
	gene_id_15	546	100	100	0	acyl-CoA synthetase [Alistipes putredinis]<>AMP-binding enzyme [Alistipes putredinis DSM 17216]	gi|490459234|ref|WP_004329897.1|
	gene_id_16	309	100	100	0	(Fe-S)-binding protein [Alistipes putredinis]<>putative iron-sulfur cluster-binding protein [Alistipes putredinis DSM 17216]	gi|490459233|ref|WP_004329896.1|
	gene_id_17	322	99.689	99.69	0	hypothetical protein [Alistipes putredinis]<>tetratricopeptide repeat protein [Alistipes putredinis DSM 17216]	gi|490459232|ref|WP_004329895.1|
	gene_id_18	148	100	100	4e-103	CMP deaminase [Alistipes putredinis]<>cytidine and deoxycytidylate deaminase zinc-binding region [Alistipes putredinis DSM 17216]	gi|490459231|ref|WP_004329894.1|
	gene_id_19	585	99.658	100	0	aspartyl-tRNA synthetase [Alistipes putredinis]<>aspartate--tRNA ligase [Alistipes putredinis DSM 17216]	gi|490459228|ref|WP_004329891.1|
	gene_id_20	42	97.619	97.62	3e-20	putative levansucrase [ [[Clostridium] scindens ATCC 35704]	gi|167661436|gb|EDS05566.1|
N064	gene_id_1	39	100	100	2e-18	putative levansucrase [ [[Clostridium] scindens ATCC 35704]	gi|167661436|gb|EDS05566.1|
	gene_id_2	97	77.083	85.42	4e-45	hypothetical protein [Bacteroides gallinarum]	gi|517496552|ref|WP_018667129.1|
	gene_id_3	174	76.163	84.88	5e-90	MULTISPECIES: hypothetical protein [Bacteroidales]<>hypothetical protein HMPREF1033_00192 [Tannerella sp. 6_1_58FAA_CT1]	gi|496674076|ref|WP_009316566.1|
	gene_id_4	55	72	84	2e-16	hypothetical protein BSBG_01268 [Bacteroides sp. 9_1_42FAA]	gi|229454578|gb|EEO60299.1|
	gene_id_5	100	65.591	84.95	1e-36	hypothetical protein [Bacteroides fragilis]<>hypothetical protein M118_4239 [Bacteroides fragilis str. 3783N1-2]<>hypothetical protein M121_4756 [Bacteroides fragilis str. 3783N2-1]<>hypothetical protein M122_4396 [Bacteroides fragilis str. 3976T7]<>hypothetical protein M120_5103 [Bacteroides fragilis str. 3783N1-8]<>hypothetical protein M104_5009 [Bacteroides fragilis str. 1007-1-F #10]<>hypothe…	gi|695336705|ref|WP_032534308.1|
	gene_id_6	68	67.647	83.82	7e-24	hypothetical protein [Bacteroides fragilis]<>hypothetical protein M118_4238 [Bacteroides fragilis str. 3783N1-2]<>hypothetical protein M121_4757 [Bacteroides fragilis str. 3783N2-1]<>hypothetical protein M122_4397 [Bacteroides fragilis str. 3976T7]<>hypothetical protein M100_5213 [Bacteroides fragilis str. 1007-1-F #7]<>hypothetical protein M120_5102 [Bacteroides fragilis str. 3783N1-8]<>hypothet…	gi|695336704|ref|WP_032534307.1|
	gene_id_7	200	61.692	84.58	4e-91	hypothetical protein [Bacteroides gallinarum]	gi|517496547|ref|WP_018667124.1|
	gene_id_8	400	65.92	80.85	0	integrase [Bacteroides uniformis CAG:3]<>integrase [Bacteroides uniformis CAG:3]	gi|548179235|ref|WP_022400640.1|
	gene_id_9	511	66.864	81.07	0	hypothetical protein HMPREF1181_01676 [Bacteroides stercoris CC31F]	gi|514225252|gb|EPH20461.1|
	gene_id_10	413	57.981	73.94	2e-174	hypothetical protein [Bacteroides stercoris]<>hypothetical protein HMPREF1181_01677 [Bacteroides stercoris CC31F]	gi|514973573|ref|WP_016661785.1|
	gene_id_11	367	49.721	63.69	3e-104	hypothetical protein [Bacteroides sp. 14(A)]	gi|649573673|ref|WP_026367360.1|
	gene_id_12	795	30.6	44.34	2e-61	hypothetical protein [Porphyromonadaceae bacterium ING2-E5B]<>hypothetical protein ING2E5B_0952 [Porphyromonadaceae bacterium ING2-E5B]	gi|769967905|ref|WP_045089498.1|
	gene_id_13	911	32.908	47.7	5e-68	hypothetical protein [Prevotella sp. CAG:873]<>predicted protein [Prevotella sp. CAG:873]	gi|548234397|ref|WP_022452899.1|
	gene_id_14	329	88.957	94.17	0	toxin Fic [Odoribacter splanchnicus]<>putative DNA-binding protein [Odoribacter splanchnicus DSM 20712]	gi|503377377|ref|WP_013612038.1|
	gene_id_15	142	49.645	71.63	3e-40	peptidase S24 [Flavobacterium sasangense]	gi|652328009|ref|WP_026725318.1|
	gene_id_16	421	54.632	69.83	9e-166	SOS mutagenesis and repair protein UmuC [Alistipes sp. AL-1]	gi|692418351|ref|WP_032135637.1|
	gene_id_17	339	85.251	93.51	0	MULTISPECIES: hypothetical protein [Bacteroidales]<>hypothetical protein BSBG_01309 [Bacteroides sp. 9_1_42FAA]<>hypothetical protein HMPREF1016_01185 [Bacteroides eggerthii 1_2_48FAA]<>hypothetical protein HMPREF1017_01696 [Bacteroides ovatus 3_8_47FAA]<>hypothetical protein HMPREF9448_00131 [Barnesiella intestinihominis YIT 11860]	gi|490421254|ref|WP_004293514.1|
	gene_id_18	435	94.713	97.93	0	MULTISPECIES: phage portal protein [Bacteroidales]<>putative phage terminase, large subunit, PBSX family [Alistipes putredinis DSM 17216]<>putative phage terminase, large subunit, PBSX family [Bacteroides sp. 9_1_42FAA]<>hypothetical protein HMPREF1017_01697 [Bacteroides ovatus 3_8_47FAA]<>PBSX family phage terminase, large subunit [Tannerella sp. 6_1_58FAA_CT1]	gi|490431885|ref|WP_004303996.1|
	gene_id_19	203	47.778	58.89	4e-16	hypothetical protein [Bacteroides coprophilus]<>hypothetical protein BACCOPRO_02027 [Bacteroides coprophilus DSM 18228 = JCM 13818]	gi|495418208|ref|WP_008142905.1|
	gene_id_20	442	37.629	56.19	3e-71	hypothetical protein [Ornithobacterium rhinotracheale]	gi|754917468|ref|WP_042275492.1|
	gene_id_21	157	34.591	54.09	1e-14	hypothetical protein [Bacteroides ovatus CAG:22]<>putative uncharacterized protein [Bacteroides ovatus CAG:22]	gi|547789459|ref|WP_022199837.1|
	gene_id_22	475	52.731	70.17	5e-169	hypothetical protein [Paludibacter propionicigenes]<>hypothetical protein Palpr_2047 [Paludibacter propionicigenes WB4]	gi|503210892|ref|WP_013445553.1|
	gene_id_23	1111	50.219	68.19	0	hypothetical protein [Mucinivorans hirudinis]<>hypothetical protein BN938_1717 [Mucinivorans hirudinis]	gi|740869881|ref|WP_038655130.1|
	gene_id_24	239	31.2	47.2	0.001	hypothetical protein BN938_1716 [Mucinivorans hirudinis]	gi|656328308|emb|CDN31796.1|
	gene_id_25	528	33.898	54.61	5e-89	membrane protein [Mucinivorans hirudinis]	gi|656328307|emb|CDN31795.1|
	gene_id_26	216	59.07	76.28	3e-84	membrane protein [Bacteroides fragilis]	gi|695344850|ref|WP_032541634.1|
	gene_id_27	166	44.253	64.37	8e-42	hypothetical protein [Spirosoma luteum]	gi|750304200|ref|WP_040586171.1|
	gene_id_28	266	54.585	69.87	5e-82	DNA/RNA non-specific endonuclease [Bacteroidetes oral taxon 274]<>DNA/RNA non-specific endonuclease [Bacteroidetes oral taxon 274 str. F0058]	gi|496509525|ref|WP_009217808.1|
	gene_id_29	122	33.333	56	1e-06	hypothetical protein [Bacteroides fragilis]<>hypothetical protein HMPREF1203_02975 [Bacteroides fragilis HMW 610]<>hypothetical protein IA74_20795 [Bacteroides fragilis]<>hypothetical protein IB64_07470 [Bacteroides fragilis]<>hypothetical protein EE52_0217830 [Bacteroides fragilis]	gi|492324910|ref|WP_005810092.1|
	gene_id_30	71	61.765	75	4e-21	hypothetical protein [Bacteroides ovatus]<>hypothetical protein HMPREF1069_05028 [Bacteroides ovatus CL02T12C04]	gi|490452018|ref|WP_004322884.1|
	gene_id_31	58	82.456	87.72	6e-22	MULTISPECIES: histone H1 [Bacteroides]<>conserved hypothetical protein [Bacteroides vulgatus ATCC 8482]<>hypothetical protein BACDOR_04295 [Bacteroides dorei DSM 17855]<>hypothetical protein BSBG_01500 [Bacteroides sp. 9_1_42FAA]<>hypothetical protein HMPREF0105_0282 [Bacteroides sp. 3_1_33FAA]<>conserved hypothetical protein [Bacteroides vulgatus PC510]<>hypothetical protein BSEG_00336 [Bacteroi…	gi|492438937|ref|WP_005843810.1|
	gene_id_32	523	72.406	83.25	0	hypothetical protein [Bacteroides gallinarum]	gi|517495459|ref|WP_018666036.1|
N067	gene_id_1	545	72.406	83.25	0	hypothetical protein [Bacteroides gallinarum]	gi|517495459|ref|WP_018666036.1|
	gene_id_2	58	82.456	87.72	6e-22	MULTISPECIES: histone H1 [Bacteroides]<>conserved hypothetical protein [Bacteroides vulgatus ATCC 8482]<>hypothetical protein BACDOR_04295 [Bacteroides dorei DSM 17855]<>hypothetical protein BSBG_01500 [Bacteroides sp. 9_1_42FAA]<>hypothetical protein HMPREF0105_0282 [Bacteroides sp. 3_1_33FAA]<>conserved hypothetical protein [Bacteroides vulgatus PC510]<>hypothetical protein BSEG_00336 [Bacteroi…	gi|492438937|ref|WP_005843810.1|
	gene_id_3	71	61.765	75	4e-21	hypothetical protein [Bacteroides ovatus]<>hypothetical protein HMPREF1069_05028 [Bacteroides ovatus CL02T12C04]	gi|490452018|ref|WP_004322884.1|
	gene_id_4	122	33.333	56	1e-06	hypothetical protein [Bacteroides fragilis]<>hypothetical protein HMPREF1203_02975 [Bacteroides fragilis HMW 610]<>hypothetical protein IA74_20795 [Bacteroides fragilis]<>hypothetical protein IB64_07470 [Bacteroides fragilis]<>hypothetical protein EE52_0217830 [Bacteroides fragilis]	gi|492324910|ref|WP_005810092.1|
	gene_id_5	266	54.585	69.87	5e-82	DNA/RNA non-specific endonuclease [Bacteroidetes oral taxon 274]<>DNA/RNA non-specific endonuclease [Bacteroidetes oral taxon 274 str. F0058]	gi|496509525|ref|WP_009217808.1|
	gene_id_6	166	44.253	64.37	8e-42	hypothetical protein [Spirosoma luteum]	gi|750304200|ref|WP_040586171.1|
	gene_id_7	216	59.07	76.28	3e-84	membrane protein [Bacteroides fragilis]	gi|695344850|ref|WP_032541634.1|
	gene_id_8	528	33.898	54.61	5e-89	membrane protein [Mucinivorans hirudinis]	gi|656328307|emb|CDN31795.1|
	gene_id_9	239	31.2	47.2	0.001	hypothetical protein BN938_1716 [Mucinivorans hirudinis]	gi|656328308|emb|CDN31796.1|
	gene_id_10	1111	50.219	68.19	0	hypothetical protein [Mucinivorans hirudinis]<>hypothetical protein BN938_1717 [Mucinivorans hirudinis]	gi|740869881|ref|WP_038655130.1|
	gene_id_11	475	52.731	70.17	5e-169	hypothetical protein [Paludibacter propionicigenes]<>hypothetical protein Palpr_2047 [Paludibacter propionicigenes WB4]	gi|503210892|ref|WP_013445553.1|
	gene_id_12	157	34.591	54.09	1e-14	hypothetical protein [Bacteroides ovatus CAG:22]<>putative uncharacterized protein [Bacteroides ovatus CAG:22]	gi|547789459|ref|WP_022199837.1|
	gene_id_13	442	37.629	56.19	3e-71	hypothetical protein [Ornithobacterium rhinotracheale]	gi|754917468|ref|WP_042275492.1|
	gene_id_14	203	47.778	58.89	4e-16	hypothetical protein [Bacteroides coprophilus]<>hypothetical protein BACCOPRO_02027 [Bacteroides coprophilus DSM 18228 = JCM 13818]	gi|495418208|ref|WP_008142905.1|
	gene_id_15	435	94.713	97.93	0	MULTISPECIES: phage portal protein [Bacteroidales]<>putative phage terminase, large subunit, PBSX family [Alistipes putredinis DSM 17216]<>putative phage terminase, large subunit, PBSX family [Bacteroides sp. 9_1_42FAA]<>hypothetical protein HMPREF1017_01697 [Bacteroides ovatus 3_8_47FAA]<>PBSX family phage terminase, large subunit [Tannerella sp. 6_1_58FAA_CT1]	gi|490431885|ref|WP_004303996.1|
	gene_id_16	339	85.251	93.51	0	MULTISPECIES: hypothetical protein [Bacteroidales]<>hypothetical protein BSBG_01309 [Bacteroides sp. 9_1_42FAA]<>hypothetical protein HMPREF1016_01185 [Bacteroides eggerthii 1_2_48FAA]<>hypothetical protein HMPREF1017_01696 [Bacteroides ovatus 3_8_47FAA]<>hypothetical protein HMPREF9448_00131 [Barnesiella intestinihominis YIT 11860]	gi|490421254|ref|WP_004293514.1|
	gene_id_17	421	54.632	69.83	9e-166	SOS mutagenesis and repair protein UmuC [Alistipes sp. AL-1]	gi|692418351|ref|WP_032135637.1|
	gene_id_18	142	49.645	71.63	3e-40	peptidase S24 [Flavobacterium sasangense]	gi|652328009|ref|WP_026725318.1|
	gene_id_19	329	88.957	94.17	0	toxin Fic [Odoribacter splanchnicus]<>putative DNA-binding protein [Odoribacter splanchnicus DSM 20712]	gi|503377377|ref|WP_013612038.1|
	gene_id_20	911	32.908	47.7	5e-68	hypothetical protein [Prevotella sp. CAG:873]<>predicted protein [Prevotella sp. CAG:873]	gi|548234397|ref|WP_022452899.1|
	gene_id_21	795	30.6	44.34	2e-61	hypothetical protein [Porphyromonadaceae bacterium ING2-E5B]<>hypothetical protein ING2E5B_0952 [Porphyromonadaceae bacterium ING2-E5B]	gi|769967905|ref|WP_045089498.1|
	gene_id_22	367	49.721	63.69	3e-104	hypothetical protein [Bacteroides sp. 14(A)]	gi|649573673|ref|WP_026367360.1|
	gene_id_23	413	57.981	73.94	2e-174	hypothetical protein [Bacteroides stercoris]<>hypothetical protein HMPREF1181_01677 [Bacteroides stercoris CC31F]	gi|514973573|ref|WP_016661785.1|
N072	gene_id_1	549	99.059	99.53	0	leucyl-tRNA synthetase [Veillonella dispar]<>Leucine-tRNA ligase [Veillonella dispar DORA_11]	gi|568112225|ref|WP_024061642.1|
	gene_id_2	159	100	100	6e-113	cytidine deaminase [Veillonella sp. 3_1_44]<>cytidine and deoxycytidylate deaminase zinc-binding region [Veillonella sp. 3_1_44]	gi|495989388|ref|WP_008713967.1|
	gene_id_3	409	99.756	99.76	0	aminomethyltransferase [Veillonella sp. 3_1_44]<>aminopeptidase II [Veillonella sp. 3_1_44]	gi|495989387|ref|WP_008713966.1|
	gene_id_4	189	100	100	5e-132	competence protein ComEA [Veillonella sp. 3_1_44]<>comEA protein [Veillonella sp. 3_1_44]	gi|495989385|ref|WP_008713964.1|
	gene_id_5	741	99.73	99.87	0	DNA internalization-related competence protein ComEC/Rec2 [Veillonella dispar]<>DNA internalization-related competence protein ComEC/Rec2 [Veillonella dispar DORA_11]	gi|568112229|ref|WP_024061646.1|
	gene_id_6	330	98.485	99.7	0	putative DNA polymerase III, delta subunit [Veillonella sp. 6_1_27]	gi|294457130|gb|EFG25492.1|
	gene_id_7	1263	99.683	100	0	DNA polymerase III, alpha subunit [Veillonella dispar]<>DNA polymerase III, alpha subunit [Veillonella dispar DORA_11]	gi|568112231|ref|WP_024061648.1|
	gene_id_8	69	100	100	4e-40	hypothetical protein [Veillonella parvula]<>hypothetical protein HSIVP1_364 [Veillonella parvula HSIVP1]	gi|544718159|ref|WP_021148165.1|
	gene_id_9	152	99.342	99.34	3e-105	hypothetical protein Q619_VDC00141G0001, partial [Veillonella dispar DORA_11]	gi|566241319|gb|ETJ01186.1|
	gene_id_10	580	100	100	0	pyruvate dehydrogenase [Veillonella parvula]<>thiamine pyrophosphate enzyme, N-terminal TPP binding domain protein [Veillonella parvula ACS-068-V-Sch12]<>Pyruvate oxidase [Veillonella parvula HSIVP1]	gi|490835186|ref|WP_004697269.1|
	gene_id_11	404	99.752	99.75	0	MULTISPECIES: 5-amino-6-(5-phosphoribosylamino)uracil reductase [Veillonella]<>riboflavin biosynthesis protein RibD [Veillonella parvula ACS-068-V-Sch12]<>riboflavin biosynthesis protein RibD [Veillonella parvula HSIVP1]<>Riboflavin biosynthesis protein RibD [Veillonella dispar DORA_11]	gi|490835288|ref|WP_004697371.1|
	gene_id_12	218	100	100	2e-154	riboflavin synthase subunit alpha [Veillonella parvula]<>riboflavin synthase, alpha subunit [Veillonella parvula ACS-068-V-Sch12]<>Hypothetical protein HSIVP1_361 [Veillonella parvula HSIVP1]	gi|490834896|ref|WP_004696980.1|
	gene_id_13	400	99	99.75	0	3,4-Dihydroxy-2-butanone 4-phosphate synthase [Veillonella parvula]<>3,4-dihydroxy-2-butanone-4-phosphate synthase [Veillonella parvula ACS-068-V-Sch12]<>3,4-dihydroxy-2-butanone 4-phosphate synthase/GTP cyclohydrolase II [Veillonella parvula HSIVP1]	gi|490835245|ref|WP_004697328.1|
	gene_id_14	153	100	100	1e-106	MULTISPECIES: 6,7-dimethyl-8-ribityllumazine synthase [Veillonella]<>6,7-dimethyl-8-ribityllumazine synthase [Veillonella sp. 3_1_44]<>6,7-dimethyl-8-ribityllumazine synthase [Veillonella sp. 6_1_27]<>6,7-dimethyl-8-ribityllumazine synthase [Veillonella parvula ACS-068-V-Sch12]<>6,7-dimethyl-8-ribityllumazine synthase [Veillonella parvula HSIVP1]<>6,7-dimethyl-8-ribityllumazine synthase [Veillone…	gi|490835321|ref|WP_004697404.1|
	gene_id_15	292	99.315	100	0	chaperonin HslO [Veillonella sp. 3_1_44]<>chaperonin HslO [Veillonella sp. 3_1_44]	gi|495989363|ref|WP_008713942.1|
	gene_id_16	264	99.621	100	0	MULTISPECIES: 5'-methylthioadenosine phosphorylase [Veillonella]<>5'-methylthioadenosine phosphorylase [Veillonella parvula HSIVP1]<>Methylthioadenosine phosphorylase [Veillonella dispar DORA_11]	gi|544718157|ref|WP_021148163.1|
	gene_id_17	354	99.718	99.72	0	Translation initiation factor, aIF-2BI family [Veillonella dispar]<>Translation initiation factor, aIF-2BI family [Veillonella dispar DORA_11]	gi|568112237|ref|WP_024061654.1|
	gene_id_18	414	99.758	100	0	S-adenosyl-L-homocysteine hydrolase [Veillonella sp. 3_1_44]<>adenosylhomocysteinase [Veillonella sp. 3_1_44]	gi|495989360|ref|WP_008713939.1|
	gene_id_19	428	98.595	98.83	0	S-adenosyl homocysteine deaminase Methylthioadenosine deaminase [Veillonella parvula]<>S-adenosyl homocysteine deaminase Methylthioadenosine deaminase [Veillonella parvula HSIVP1]	gi|544718156|ref|WP_021148162.1|
	gene_id_20	301	78.161	88.89	2e-143	DNA (cytosine-5-)-methyltransferase [Veillonella atypica]<>DNA (cytosine-5-)-methyltransferase [Veillonella atypica KON]	gi|491525734|ref|WP_005383361.1|
	gene_id_21	55	100	100	1e-31	transposase [Rhizobium sp. IRBG74]	gi|549128596|emb|CDI11059.1|
	gene_id_22	75	100	100	3e-32	transcriptional regulator [Rhizobium sp. LC145]<>transcriptional regulator [Rhizobium sp. LC145]	gi|820891421|ref|WP_046797590.1|
N076	gene_id_1	57	88.679	90.57	2e-24	putative levansucrase [ [[Clostridium] scindens ATCC 35704]	gi|167661436|gb|EDS05566.1|
	gene_id_2	296	85.473	94.93	0	MULTISPECIES: hypothetical protein [Bacteroidales]<>hypothetical protein BSBG_01249 [Bacteroides sp. 9_1_42FAA]<>hypothetical protein HMPREF1016_01241 [Bacteroides eggerthii 1_2_48FAA]<>hypothetical protein HMPREF1033_00172 [Tannerella sp. 6_1_58FAA_CT1]	gi|490421315|ref|WP_004293574.1|
	gene_id_3	188	80.541	89.19	2e-107	MULTISPECIES: hypothetical protein [Bacteroidales]<>hypothetical protein BSBG_01250 [Bacteroides sp. 9_1_42FAA]<>hypothetical protein HMPREF1016_01240 [Bacteroides eggerthii 1_2_48FAA]<>hypothetical protein HMPREF1017_01639 [Bacteroides ovatus 3_8_47FAA]<>hypothetical protein HMPREF1033_00173 [Tannerella sp. 6_1_58FAA_CT1]	gi|490421312|ref|WP_004293571.1|
	gene_id_4	860	75.116	86.63	0	hypothetical protein [Bacteroides ovatus]<>hypothetical protein HMPREF1069_04989 [Bacteroides ovatus CL02T12C04]	gi|490451975|ref|WP_004322841.1|
	gene_id_5	63	49.275	68.12	1e-05	hypothetical protein M122_4375 [Bacteroides fragilis str. 3976T7]	gi|595953582|gb|EXY53619.1|
	gene_id_6	124	52.5	69.17	5e-34	hypothetical protein [Bacteroides ovatus]<>hypothetical protein HMPREF1069_04990 [Bacteroides ovatus CL02T12C04]	gi|490451976|ref|WP_004322842.1|
	gene_id_7	414	79.345	89.92	0	MULTISPECIES: hypothetical protein [Bacteroidales]<>hypothetical protein BSBG_01254 [Bacteroides sp. 9_1_42FAA]<>hypothetical protein HMPREF1016_01237 [Bacteroides eggerthii 1_2_48FAA]<>hypothetical protein HMPREF1017_01643 [Bacteroides ovatus 3_8_47FAA]<>hypothetical protein HMPREF1033_00177 [Tannerella sp. 6_1_58FAA_CT1]<>hypothetical protein HMPREF9448_00187 [Barnesiella intestinihominis YIT 1…	gi|490421307|ref|WP_004293566.1|
	gene_id_8	355	76.124	87.92	0	phosphoesterase [Bacteroides ovatus]<>hypothetical protein HMPREF1069_04993 [Bacteroides ovatus CL02T12C04]	gi|490451979|ref|WP_004322845.1|
	gene_id_9	53	88.235	98.04	1e-21	hypothetical protein [Bacteroides ovatus]<>hypothetical protein HMPREF1069_04994 [Bacteroides ovatus CL02T12C04]	gi|490451980|ref|WP_004322846.1|
	gene_id_10	638	66.614	79.31	0	hypothetical protein [Bacteroides fragilis]<>exonuclease SbcCD, C subunit [Bacteroides fragilis str. 1007-1-F #3]	gi|695337213|ref|WP_032534788.1|
	gene_id_11	160	72.671	85.71	1e-86	MULTISPECIES: hypothetical protein [Bacteroidales]<>hypothetical protein BSBG_01257 [Bacteroides sp. 9_1_42FAA]<>hypothetical protein HMPREF1016_01234 [Bacteroides eggerthii 1_2_48FAA]<>hypothetical protein HMPREF1017_01646 [Bacteroides ovatus 3_8_47FAA]<>hypothetical protein HMPREF1033_00180 [Tannerella sp. 6_1_58FAA_CT1]<>hypothetical protein HMPREF9448_00184 [Barnesiella intestinihominis YIT 1…	gi|490421304|ref|WP_004293563.1|
	gene_id_12	206	79.227	90.34	7e-117	RNA polymerase sigma factor, sigma-70 family protein [Bacteroides fragilis str. 3783N1-2]<>RNA polymerase sigma factor, sigma-70 family protein [Bacteroides fragilis str. 3783N2-1]<>RNA polymerase sigma factor, sigma-70 family protein [Bacteroides fragilis str. 3976T7]<>RNA polymerase sigma factor, sigma-70 family protein [Bacteroides fragilis str. 1007-1-F #7]<>RNA polymerase sigma factor, sigma…	gi|595939910|gb|EXY44281.1|
	gene_id_13	419	74.224	88.07	0	hypothetical protein [Bacteroides fragilis]<>AAA domain protein [Bacteroides fragilis str. 3783N1-2]<>AAA domain protein [Bacteroides fragilis str. 3783N2-1]<>AAA domain protein [Bacteroides fragilis str. 3976T7]<>AAA domain protein [Bacteroides fragilis str. 1007-1-F #7]<>AAA domain protein [Bacteroides fragilis str. 3783N1-8]<>AAA domain protein [Bacteroides fragilis str. 1007-1-F #10]<>AAA dom…	gi|695336716|ref|WP_032534319.1|
	gene_id_14	344	71.014	83.19	0	hypothetical protein [Bacteroides gallinarum]	gi|517496558|ref|WP_018667135.1|
	gene_id_15	583	69.744	82.05	0	DnaD [Bacteroides fragilis]<>PHP domain protein [Bacteroides fragilis str. 3783N1-2]<>PHP domain protein [Bacteroides fragilis str. 3783N2-1]<>PHP domain protein [Bacteroides fragilis str. 3976T7]<>PHP domain protein [Bacteroides fragilis str. 1007-1-F #7]<>PHP domain protein [Bacteroides fragilis str. 3783N1-8]<>PHP domain protein [Bacteroides fragilis str. 1007-1-F #10]<>PHP domain protein [Bac…	gi|695336711|ref|WP_032534314.1|
	gene_id_16	263	81.526	91.57	2e-155	DNA methylase [Bacteroides ovatus]<>hypothetical protein HMPREF1069_05002 [Bacteroides ovatus CL02T12C04]	gi|490451988|ref|WP_004322854.1|
	gene_id_17	172	73.837	86.05	4e-90	HNH endonuclease [Bacteroides fragilis]<>NUMOD4 motif family protein [Bacteroides fragilis str. 1007-1-F #7]<>NUMOD4 motif family protein [Bacteroides fragilis str. 1007-1-F #10]<>NUMOD4 motif family protein [Bacteroides fragilis str. 1007-1-F #3]<>NUMOD4 motif family protein [Bacteroides fragilis str. 1007-1-F #9]<>NUMOD4 motif family protein [Bacteroides fragilis str. 1007-1-F #5]<>NUMOD4 motif…	gi|695336709|ref|WP_032534312.1|
	gene_id_18	725	75.069	86.5	0	DNA polymerase III subunit alpha [Barnesiella intestinihominis]<>DNA polymerase III, alpha subunit [Barnesiella intestinihominis YIT 11860]	gi|496136266|ref|WP_008860773.1|
	gene_id_19	254	73.725	86.67	2e-128	MULTISPECIES: hypothetical protein [Bacteroidales]<>hypothetical protein HMPREF1033_00190 [Tannerella sp. 6_1_58FAA_CT1]<>hypothetical protein HMPREF9448_00173 [Barnesiella intestinihominis YIT 11860]	gi|496136265|ref|WP_008860772.1|
	gene_id_20	97	77.083	85.42	4e-45	hypothetical protein [Bacteroides gallinarum]	gi|517496552|ref|WP_018667129.1|
	gene_id_21	174	76.163	84.88	5e-90	MULTISPECIES: hypothetical protein [Bacteroidales]<>hypothetical protein HMPREF1033_00192 [Tannerella sp. 6_1_58FAA_CT1]	gi|496674076|ref|WP_009316566.1|
	gene_id_22	55	72	84	2e-16	hypothetical protein BSBG_01268 [Bacteroides sp. 9_1_42FAA]	gi|229454578|gb|EEO60299.1|
	gene_id_23	100	65.591	84.95	1e-36	hypothetical protein [Bacteroides fragilis]<>hypothetical protein M118_4239 [Bacteroides fragilis str. 3783N1-2]<>hypothetical protein M121_4756 [Bacteroides fragilis str. 3783N2-1]<>hypothetical protein M122_4396 [Bacteroides fragilis str. 3976T7]<>hypothetical protein M120_5103 [Bacteroides fragilis str. 3783N1-8]<>hypothetical protein M104_5009 [Bacteroides fragilis str. 1007-1-F #10]<>hypothe…	gi|695336705|ref|WP_032534308.1|
	gene_id_24	68	67.647	83.82	7e-24	hypothetical protein [Bacteroides fragilis]<>hypothetical protein M118_4238 [Bacteroides fragilis str. 3783N1-2]<>hypothetical protein M121_4757 [Bacteroides fragilis str. 3783N2-1]<>hypothetical protein M122_4397 [Bacteroides fragilis str. 3976T7]<>hypothetical protein M100_5213 [Bacteroides fragilis str. 1007-1-F #7]<>hypothetical protein M120_5102 [Bacteroides fragilis str. 3783N1-8]<>hypothet…	gi|695336704|ref|WP_032534307.1|
	gene_id_25	200	61.692	84.58	4e-91	hypothetical protein [Bacteroides gallinarum]	gi|517496547|ref|WP_018667124.1|
	gene_id_26	400	65.92	80.85	0	integrase [Bacteroides uniformis CAG:3]<>integrase [Bacteroides uniformis CAG:3]	gi|548179235|ref|WP_022400640.1|
	gene_id_27	511	66.864	81.07	0	hypothetical protein HMPREF1181_01676 [Bacteroides stercoris CC31F]	gi|514225252|gb|EPH20461.1|
	gene_id_28	413	57.981	73.94	2e-174	hypothetical protein [Bacteroides stercoris]<>hypothetical protein HMPREF1181_01677 [Bacteroides stercoris CC31F]	gi|514973573|ref|WP_016661785.1|
	gene_id_29	367	49.721	63.69	3e-104	hypothetical protein [Bacteroides sp. 14(A)]	gi|649573673|ref|WP_026367360.1|
	gene_id_30	795	30.6	44.34	2e-61	hypothetical protein [Porphyromonadaceae bacterium ING2-E5B]<>hypothetical protein ING2E5B_0952 [Porphyromonadaceae bacterium ING2-E5B]	gi|769967905|ref|WP_045089498.1|
	gene_id_31	911	32.908	47.7	5e-68	hypothetical protein [Prevotella sp. CAG:873]<>predicted protein [Prevotella sp. CAG:873]	gi|548234397|ref|WP_022452899.1|
	gene_id_32	329	88.957	94.17	0	toxin Fic [Odoribacter splanchnicus]<>putative DNA-binding protein [Odoribacter splanchnicus DSM 20712]	gi|503377377|ref|WP_013612038.1|
	gene_id_33	142	49.645	71.63	3e-40	peptidase S24 [Flavobacterium sasangense]	gi|652328009|ref|WP_026725318.1|
	gene_id_34	421	54.632	69.83	9e-166	SOS mutagenesis and repair protein UmuC [Alistipes sp. AL-1]	gi|692418351|ref|WP_032135637.1|
	gene_id_35	115	89.565	95.65	6e-69	MULTISPECIES: hypothetical protein [Bacteroidales]<>hypothetical protein BSBG_01309 [Bacteroides sp. 9_1_42FAA]<>hypothetical protein HMPREF1016_01185 [Bacteroides eggerthii 1_2_48FAA]<>hypothetical protein HMPREF1017_01696 [Bacteroides ovatus 3_8_47FAA]<>hypothetical protein HMPREF9448_00131 [Barnesiella intestinihominis YIT 11860]	gi|490421254|ref|WP_004293514.1|
N083	gene_id_1	1148	99.652	99.91	0	pyruvate carboxylase [Veillonella parvula]<>pyruvate carboxylase [Veillonella parvula ATCC 17745]	gi|490830890|ref|WP_004692975.1|
	gene_id_2	163	100	100	1e-113	MULTISPECIES: NrdR family transcriptional regulator [Veillonella]<>ATP-cone domain protein [Veillonella parvula DSM 2008]<>transcriptional regulator NrdR [Veillonella parvula ATCC 17745]<>transcriptional regulator NrdR [Veillonella sp. 3_1_44]<>transcriptional regulator NrdR [Veillonella sp. 6_1_27]<>Ribonucleotide reductase transcriptional regulator NrdR [Veillonella parvula HSIVP1]<>Transcripti…	gi|490830891|ref|WP_004692976.1|
	gene_id_3	308	99.351	100	0	peptidase [Veillonella sp. 3_1_44]<>renal dipeptidase family protein [Veillonella sp. 3_1_44]	gi|495989191|ref|WP_008713770.1|
	gene_id_4	189	100	100	9e-135	phosphoheptose isomerase [Veillonella parvula]<>putative phosphoheptose isomerase [Veillonella parvula ATCC 17745]	gi|490830893|ref|WP_004692978.1|
	gene_id_5	492	98.171	99.19	0	MULTISPECIES: bifunctional protein RfaE, domain II [Veillonella]<>bifunctional protein RfaE, domain II [Veillonella parvula ACS-068-V-Sch12]<>Bifunctional protein HldE [Veillonella dispar DORA_11]	gi|490835266|ref|WP_004697349.1|
	gene_id_6	321	99.688	99.69	0	MULTISPECIES: ADP-L-glycero-D-mannoheptose-6-epimerase [Veillonella]<>ADP-glyceromanno-heptose 6-epimerase [Veillonella sp. 6_1_27]<>ADP-glyceromanno-heptose 6-epimerase [Veillonella parvula ACS-068-V-Sch12]<>ADP-glyceromanno-heptose 6-epimerase [Veillonella dispar DORA_11]	gi|490835238|ref|WP_004697321.1|
	gene_id_7	164	98.78	99.39	6e-114	D,D-heptose 1,7-bisphosphate phosphatase [Veillonella sp. 3_1_44]<>putative D,D-heptose 1,7-bisphosphate phosphatase [Veillonella sp. 3_1_44]	gi|495989196|ref|WP_008713775.1|
	gene_id_8	339	100	100	0	MULTISPECIES: lipopolysaccharide heptosyltransferase I [Veillonella]<>putative lipopolysaccharide heptosyltransferase I [Veillonella sp. 6_1_27]<>putative lipopolysaccharide heptosyltransferase I [Veillonella parvula ACS-068-V-Sch12]<>Glycosyl transferase family 9 [Veillonella dispar DORA_11]	gi|490835087|ref|WP_004697170.1|
	gene_id_9	254	97.647	98.82	0	glycosyl transferase [Veillonella parvula]<>glycosyl transferase family 9 [Veillonella parvula DSM 2008]	gi|502627551|ref|WP_012864237.1|
N084	gene_id_1	220	99.545	100	7e-159	FAH family protein [Veillonella parvula]<>FAH family protein [Veillonella parvula ATCC 17745]	gi|490831427|ref|WP_004693512.1|
	gene_id_2	165	99.394	100	6e-118	methylated-DNA--protein-cysteine methyltransferase [Veillonella sp. 3_1_44]<>putative methylated-DNA--[protein]-cysteine S-methyltransferase [Veillonella sp. 3_1_44]	gi|495989179|ref|WP_008713758.1|
	gene_id_3	259	97.683	98.46	0	hypothetical protein [Veillonella parvula]<>Appr-1-p processing domain protein [Veillonella parvula DSM 2008]	gi|502627534|ref|WP_012864221.1|
	gene_id_4	255	99.216	100	0	MULTISPECIES: antibiotic biosynthesis monooxygenase [Veillonella]<>antibiotic biosynthesis monooxygenase [Veillonella parvula ACS-068-V-Sch12]	gi|490835157|ref|WP_004697240.1|
	gene_id_5	161	99.379	99.38	4e-113	putative DNA-binding protein [Veillonella parvula]<>putative DNA-binding protein [Veillonella parvula HSIVP1]	gi|544718019|ref|WP_021148025.1|
	gene_id_6	340	97.941	98.82	0	hypothetical protein [Veillonella dispar]<>hypothetical protein Q619_VDC00565G0024 [Veillonella dispar DORA_11]	gi|568111123|ref|WP_024061475.1|
	gene_id_7	207	100	100	1e-134	hypothetical protein [Veillonella parvula]<>conserved domain protein [Veillonella parvula ACS-068-V-Sch12]	gi|490835268|ref|WP_004697351.1|
	gene_id_8	502	97.813	98.81	0	hypothetical protein [Veillonella parvula]<>hypothetical protein Vpar_0736 [Veillonella parvula DSM 2008]	gi|502627528|ref|WP_012864216.1|
	gene_id_9	127	96.063	99.21	6e-80	glycosyl transferase family 4 [Veillonella parvula]<>hypothetical protein Vpar_0725 [Veillonella parvula DSM 2008]	gi|502627517|ref|WP_012864205.1|
	gene_id_10	125	94.958	98.32	5e-78	hypothetical protein [Veillonella parvula]<>hypothetical protein Vpar_0724 [Veillonella parvula DSM 2008]	gi|502627516|ref|WP_012864204.1|
	gene_id_11	261	98.077	98.85	0	levansucrase, partial [Streptococcus pneumoniae]	gi|446944848|ref|WP_001022104.1|
	gene_id_12	205	91.525	94.07	4e-69	hypothetical protein [Escherichia coli]	gi|1778473|gb|AAB40756.1|
	gene_id_13	132	86.508	88.1	2e-68	class A beta-lactamase, partial [Enterobacter cloacae]<>beta-lactamase TEM, partial [Enterobacter cloacae]	gi|798877155|ref|WP_045898866.1|
	gene_id_14	103	100	100	7e-67	plasmid stabilization protein ParE - plasmid RK2	gi|420755|pir||B47048
	gene_id_15	94	100	100	2e-61	ParD [uncultured bacterium]<>partitioning protein [uncultured bacterium]<>partitioning protein [uncultured bacterium]	gi|691347746|ref|WP_032072691.1|
	gene_id_16	380	100	100	0	unnamed protein product [Plasmid RK2]	gi|45780|emb|CAA27594.1|
	gene_id_17	358	100	100	0	MULTISPECIES: transcriptional repressor protein KorB [Gammaproteobacteria]<>ParB equivalent nuclease [uncultured bacterium]<>KorB partitioning and repressor protein [Pseudomonas aeruginosa]<>KorB partitioning and repressor protein [uncultured bacterium]<>Transcriptional repressor protein korB [uncultured bacterium]<>KorB partitioning and repressor protein [uncultured bacterium]<>transcriptional r…	gi|499519188|ref|WP_011205828.1|
	gene_id_18	167	100	100	7e-116	histone-like protein [Pseudomonas aeruginosa]<>histone-like protein [uncultured bacterium]<>KorF repressor protein [Pseudomonas aeruginosa]<>KorF repressor protein [uncultured bacterium]<>KorF repressor protein [uncultured bacterium]<>KorF protein [uncultured bacterium]<>repressor protein [uncultured bacterium]<>repressor protein [uncultured bacterium]<>KorF [Cloning vector pLAFR]<>histone-like p…	gi|499519187|ref|WP_011205827.1|
	gene_id_19	175	100	100	1e-123	histone-like protein [Pseudomonas aeruginosa]<>histone-like protein [uncultured bacterium]<>KorG protein [Pseudomonas aeruginosa]<>KorG protein [uncultured bacterium]<>KorG protein [uncultured bacterium]<>KorG protein [uncultured bacterium]<>KorG [uncultured bacterium]<>KorG [uncultured bacterium]<>KorG [Cloning vector pRK310]<>KorG [Cloning vector pLAFR]<>histone-like protein [uncultured bacteri…	gi|499519186|ref|WP_011205826.1|
	gene_id_20	382	100	100	0	MULTISPECIES: plasmid replication initiator protein TrfA [Proteobacteria]<>transcriptional repressor protein [uncultured bacterium]<>TrfA2 replication protein, long form [Pseudomonas aeruginosa]<>TrfA transcriptional repressor protein, long form [uncultured bacterium]<>TrfA transcriptional repressor protein [uncultured bacterium]<>TrfA transcriptional repressor protein, long form [uncultured bact…	gi|447005023|ref|WP_001082279.1|
	gene_id_21	55	100	100	1e-31	transposase [Rhizobium sp. IRBG74]	gi|549128596|emb|CDI11059.1|
	gene_id_22	114	98.936	98.94	5e-51	TelB [Cloning vector pLAFR]	gi|45862274|gb|AAS78889.1|
	gene_id_23	80	100	100	1e-48	relaxase [Escherichia coli]<>relaxase [Escherichia coli]<>relaxase [Escherichia coli]	gi|691355688|ref|WP_032072898.1|
	gene_id_24	172	100	100	2e-120	beta-lactamase-like protein [Escherichia coli 2.4168]	gi|386233489|gb|EII65472.1|
	gene_id_25	217	100	100	8e-153	modified SacB [Burkholderia suicide vector pMo130]<>modified SacB [Gene replacement vector pEXKm5]<>levansucrase [Gene replacement vector pwFRT-PCS12-gat-sacB]<>SacB [Cloning vector pKaKa2]<>Levansucrase [Cloning vector pR6KT2]<>SacB [Plasmid vector pEXGm5B]<>SacB [Cloning vector pCR2.1-sacB]	gi|194719333|gb|ACF93714.1|
	gene_id_26	222	98.649	99.55	7e-154	sugar ABC transporter substrate-binding protein [Veillonella parvula]<>ABC transporter substrate binding protein [Veillonella parvula ATCC 17745]	gi|490830903|ref|WP_004692988.1|
	gene_id_27	325	100	100	0	MULTISPECIES: sugar ABC transporter substrate-binding protein [Veillonella]<>protein of unknown function DUF534 [Veillonella parvula DSM 2008]<>ABC transporter substrate binding protein [Veillonella sp. 3_1_44]	gi|495989207|ref|WP_008713786.1|
	gene_id_28	125	100	100	1e-81	MULTISPECIES: hypothetical protein [Veillonella]<>hypothetical protein Q619_VDC00565G0049 [Veillonella dispar DORA_11]	gi|568111138|ref|WP_024061486.1|
	gene_id_29	463	100	100	0	aminopeptidase [Veillonella parvula]<>aminopeptidase I zinc metalloprotease (M18) [Veillonella parvula ACS-068-V-Sch12]	gi|490834945|ref|WP_004697029.1|
	gene_id_30	327	98.777	99.69	0	exonuclease [Veillonella parvula]<>exonuclease [Veillonella parvula ATCC 17745]	gi|490830899|ref|WP_004692984.1|
	gene_id_31	346	100	100	0	glycosyl transferase [Veillonella parvula]<>glycosyl transferase family 9 [Veillonella parvula DSM 2008]	gi|502627551|ref|WP_012864237.1|
	gene_id_32	339	100	100	0	MULTISPECIES: lipopolysaccharide heptosyltransferase I [Veillonella]<>putative lipopolysaccharide heptosyltransferase I [Veillonella sp. 6_1_27]<>putative lipopolysaccharide heptosyltransferase I [Veillonella parvula ACS-068-V-Sch12]<>Glycosyl transferase family 9 [Veillonella dispar DORA_11]	gi|490835087|ref|WP_004697170.1|
	gene_id_33	99	96.629	98.88	3e-56	D,D-heptose 1,7-bisphosphate phosphatase [Veillonella parvula]<>histidinol-phosphate phosphatase family protein [Veillonella parvula DSM 2008]	gi|502627549|ref|WP_012864235.1|
	gene_id_34	375	100	100	0	hypothetical protein, partial [Acinetobacter baumannii]<>transposase, IS4 family, partial [Acinetobacter baumannii OIFC074]<>transposase, IS4 family, partial [Acinetobacter baumannii OIFC074]<>transposase, IS4 family, partial [Acinetobacter baumannii OIFC074]<>transposase, IS4 family, partial [Acinetobacter baumannii OIFC074]<>transposase, IS4 family, partial [Acinetobacter baumannii OIFC074]	gi|446540911|ref|WP_000618257.1|
	gene_id_35	136	97.531	98.77	1e-47	D,D-heptose 1,7-bisphosphate phosphatase [Veillonella sp. 3_1_44]<>putative D,D-heptose 1,7-bisphosphate phosphatase [Veillonella sp. 3_1_44]	gi|495989196|ref|WP_008713775.1|
	gene_id_36	321	99.688	99.69	0	MULTISPECIES: ADP-L-glycero-D-mannoheptose-6-epimerase [Veillonella]<>ADP-glyceromanno-heptose 6-epimerase [Veillonella sp. 6_1_27]<>ADP-glyceromanno-heptose 6-epimerase [Veillonella parvula ACS-068-V-Sch12]<>ADP-glyceromanno-heptose 6-epimerase [Veillonella dispar DORA_11]	gi|490835238|ref|WP_004697321.1|
	gene_id_37	492	98.171	99.19	0	MULTISPECIES: bifunctional protein RfaE, domain II [Veillonella]<>bifunctional protein RfaE, domain II [Veillonella parvula ACS-068-V-Sch12]<>Bifunctional protein HldE [Veillonella dispar DORA_11]	gi|490835266|ref|WP_004697349.1|
	gene_id_38	189	100	100	9e-135	phosphoheptose isomerase [Veillonella parvula]<>putative phosphoheptose isomerase [Veillonella parvula ATCC 17745]	gi|490830893|ref|WP_004692978.1|
	gene_id_39	308	99.351	100	0	peptidase [Veillonella sp. 3_1_44]<>renal dipeptidase family protein [Veillonella sp. 3_1_44]	gi|495989191|ref|WP_008713770.1|
	gene_id_40	163	100	100	1e-113	MULTISPECIES: NrdR family transcriptional regulator [Veillonella]<>ATP-cone domain protein [Veillonella parvula DSM 2008]<>transcriptional regulator NrdR [Veillonella parvula ATCC 17745]<>transcriptional regulator NrdR [Veillonella sp. 3_1_44]<>transcriptional regulator NrdR [Veillonella sp. 6_1_27]<>Ribonucleotide reductase transcriptional regulator NrdR [Veillonella parvula HSIVP1]<>Transcripti…	gi|490830891|ref|WP_004692976.1|
	gene_id_41	1148	99.652	99.91	0	pyruvate carboxylase [Veillonella parvula]<>pyruvate carboxylase [Veillonella parvula ATCC 17745]	gi|490830890|ref|WP_004692975.1|
	gene_id_42	449	99.777	100	0	putative aminopeptidase 2 [Veillonella parvula]<>putative aminopeptidase 2 [Veillonella parvula HSIVP1]	gi|544718032|ref|WP_021148038.1|
	gene_id_43	466	99.571	99.57	0	2-oxoglutarate translocator [Veillonella parvula]<>2-oxoglutarate/malate translocator [Veillonella parvula ACS-068-V-Sch12]	gi|490835063|ref|WP_004697146.1|
	gene_id_44	277	100	100	0	ATP-binding protein [Veillonella parvula]<>nucleotide-binding protein [Veillonella parvula ATCC 17745]	gi|490830887|ref|WP_004692972.1|
	gene_id_45	397	98.741	100	0	aminotransferase [Veillonella sp. 3_1_44]<>aminotransferase, class I/II [Veillonella sp. 3_1_44]	gi|495989183|ref|WP_008713762.1|
	gene_id_46	245	99.184	99.59	3e-173	MULTISPECIES: hypothetical protein [Veillonella]<>SNARE-like domain protein [Veillonella parvula ATCC 17745]<>SNARE-like domain protein [Veillonella sp. 3_1_44]<>SNARE-like domain protein [Veillonella sp. 6_1_27]<>membrane protein [Veillonella parvula ACS-068-V-Sch12]<>hypothetical protein Q619_VDC00565G0033 [Veillonella dispar DORA_11]	gi|490830885|ref|WP_004692970.1|
	gene_id_47	133	90.164	93.44	1e-71	hypothetical protein [Veillonella parvula]<>hypothetical protein HSIVP1_143 [Veillonella parvula HSIVP1]	gi|544718026|ref|WP_021148032.1|
	gene_id_48	36	100	100	1e-14	hypothetical protein Q619_VDC00565G0031 [Veillonella dispar DORA_11]	gi|566236317|gb|ETI98095.1|
	gene_id_49	345	100	100	0	MULTISPECIES: branched-chain amino acid aminotransferase [Veillonella]<>branched-chain-amino-acid transaminase [Veillonella sp. 6_1_27]<>branched-chain-amino-acid transaminase [Veillonella parvula ACS-068-V-Sch12]<>Branched-chain amino acid aminotransferase [Veillonella dispar DORA_11]	gi|490835221|ref|WP_004697304.1|
N095	gene_id_1	60	97.917	97.92	1e-24	putative levansucrase [ [[Clostridium] scindens ATCC 35704]	gi|167661436|gb|EDS05566.1|
	gene_id_2	247	99.174	100	2e-172	hypothetical protein [Alistipes putredinis]<>hypothetical protein ALIPUT_01092 [Alistipes putredinis DSM 17216]	gi|490459242|ref|WP_004329904.1|
	gene_id_3	490	100	100	0	cysteinyl-tRNA synthetase [Alistipes putredinis]<>cysteine--tRNA ligase [Alistipes putredinis DSM 17216]	gi|490459244|ref|WP_004329906.1|
	gene_id_4	477	100	100	0	MATE efflux family protein [Alistipes putredinis DSM 17216]	gi|167659903|gb|EDS04033.1|
	gene_id_5	215	100	100	3e-155	hypothetical protein [Alistipes putredinis CAG:67]<>uncharacterized protein BN752_00893 [Alistipes putredinis CAG:67]	gi|548242104|ref|WP_022460215.1|
	gene_id_6	318	99.686	100	0	peptide chain release factor 2 [Alistipes putredinis]	gi|749814982|ref|WP_040293815.1|
	gene_id_7	278	98.921	99.64	0	hypothetical protein [Alistipes putredinis]	gi|749814984|ref|WP_040293817.1|
	gene_id_8	140	93.571	95.71	2e-88	hypothetical protein ALIPUT_01100 [Alistipes putredinis DSM 17216]	gi|167659908|gb|EDS04038.1|
	gene_id_9	65	98.077	98.08	2e-27	hypothetical protein [Alistipes putredinis CAG:67]<>unknown [Alistipes putredinis CAG:67]	gi|548242101|ref|WP_022460212.1|
	gene_id_10	468	97.234	98.51	0	hypothetical protein [Alistipes putredinis]<>hypothetical protein ALIPUT_01102 [Alistipes putredinis DSM 17216]	gi|490459253|ref|WP_004329915.1|
	gene_id_11	666	100	100	0	firmicute fructose-1,6-bisphosphatase [Alistipes putredinis DSM 17216]	gi|167659913|gb|EDS04043.1|
	gene_id_12	266	100	100	0	hypothetical protein [Alistipes putredinis]<>hypothetical protein ALIPUT_01106 [Alistipes putredinis DSM 17216]	gi|490459256|ref|WP_004329918.1|
	gene_id_13	423	99.527	99.76	0	MULTISPECIES: seryl-tRNA synthetase [Alistipes]<>serine--tRNA ligase [Alistipes putredinis DSM 17216]<>serine--tRNA ligase [Alistipes putredinis CAG:67]	gi|490459258|ref|WP_004329920.1|
	gene_id_14	604	97.517	98.34	0	peptidase U32 family [Alistipes putredinis CAG:67]<>peptidase U32 family [Alistipes putredinis CAG:67]	gi|548242097|ref|WP_022460208.1|
	gene_id_15	300	99.667	100	0	hypothetical protein ALIPUT_01110 [Alistipes putredinis DSM 17216]	gi|167659918|gb|EDS04048.1|
	gene_id_16	97	100	100	2e-56	hypothetical protein [Alistipes putredinis]<>hypothetical protein ALIPUT_01111 [Alistipes putredinis DSM 17216]	gi|490459261|ref|WP_004329923.1|
	gene_id_17	186	100	100	1e-126	chromate transporter [Alistipes putredinis]<>chromate transport protein [Alistipes putredinis DSM 17216]	gi|490459262|ref|WP_004329924.1|
	gene_id_18	180	100	100	7e-121	MULTISPECIES: chromate transporter [Alistipes]<>chromate transport protein [Alistipes putredinis DSM 17216]<>chromate transport protein [Alistipes putredinis CAG:67]	gi|490459263|ref|WP_004329925.1|
	gene_id_19	253	100	100	0	RNA methyltransferase, RsmE family [Alistipes putredinis DSM 17216]	gi|167659922|gb|EDS04052.1|
	gene_id_20	725	100	100	0	peptidase M3 [Alistipes putredinis]<>peptidase family M3 [Alistipes putredinis DSM 17216]	gi|490459265|ref|WP_004329927.1|
	gene_id_21	705	99.716	99.72	0	peptidase family M3 [Alistipes putredinis DSM 17216]	gi|167659924|gb|EDS04054.1|
	gene_id_22	527	99.81	99.81	0	peptide chain release factor 3 [Alistipes putredinis CAG:67]<>peptide chain release factor 3 [Alistipes putredinis CAG:67]	gi|548241561|ref|WP_022459688.1|
	gene_id_23	521	99.808	100	0	l-aspartate oxidase, partial [Alistipes putredinis CAG:67]<>l-aspartate oxidase [Alistipes putredinis CAG:67]	gi|548241560|ref|WP_022459687.1|
	gene_id_24	351	100	100	0	putative S-adenosylmethionine:tRNA ribosyltransferase-isomerase [Alistipes putredinis DSM 17216]	gi|167659928|gb|EDS04058.1|
N117	gene_id_1	535	99.811	99.81	0	DNA polymerase III subunit gamma/tau [Eubacterium sp. CAG:252]<>dNA polymerase [Eubacterium sp. CAG:252]	gi|547796102|ref|WP_022205991.1|
	gene_id_2	116	100	100	3e-76	MULTISPECIES: nucleoid-associated protein EUBELI_02017 [environmental samples]<>nucleoid-associated protein EUBELI_02017 [Eubacterium sp. CAG:252]<>nucleoid-associated protein EUBELI_02017 [Eubacterium sp. CAG:76]	gi|547796103|ref|WP_022205992.1|
	gene_id_3	198	100	100	8e-143	recombination protein RecR [Eubacterium sp. CAG:252]<>recombination protein RecR [Eubacterium sp. CAG:252]	gi|547796104|ref|WP_022205993.1|
	gene_id_4	565	99.822	99.82	0	hypothetical protein [Eubacterium sp. CAG:252]<>putative uncharacterized protein [Eubacterium sp. CAG:252]	gi|547796105|ref|WP_022205994.1|
	gene_id_5	232	100	100	7e-166	hypothetical protein [Eubacterium sp. CAG:252]<>putative uncharacterized protein [Eubacterium sp. CAG:252]	gi|547796106|ref|WP_022205995.1|
	gene_id_6	1505	100	100	0	hypothetical protein [Eubacterium sp. CAG:252]<>putative uncharacterized protein [Eubacterium sp. CAG:252]	gi|547796107|ref|WP_022205996.1|
	gene_id_7	945	71.821	80.87	0	hypothetical protein [Eubacterium sp. CAG:248]<>putative uncharacterized protein [Eubacterium sp. CAG:248]	gi|547795699|ref|WP_022205624.1|
	gene_id_8	669	99.849	99.85	0	transketolase [Eubacterium sp. CAG:252]<>transketolase [Eubacterium sp. CAG:252]	gi|547795969|ref|WP_022205875.1|
	gene_id_9	356	100	100	0	hypothetical protein [Eubacterium sp. CAG:252]<>putative uncharacterized protein [Eubacterium sp. CAG:252]	gi|547795968|ref|WP_022205874.1|
	gene_id_10	403	100	100	0	hypothetical protein [Eubacterium sp. CAG:252]<>putative uncharacterized protein [Eubacterium sp. CAG:252]	gi|547795967|ref|WP_022205873.1|
	gene_id_11	41	36.923	44.62	6e-05	ATPase, partial [Coprococcus eutactus]	gi|769259090|ref|WP_044997906.1|
	gene_id_12	310	100	100	0	3-hydroxybutyryl-CoA dehydrogenase [Eubacterium sp. CAG:252]<>3-hydroxybutyryl-CoA dehydrogenase [Eubacterium sp. CAG:252]	gi|547795966|ref|WP_022205872.1|
	gene_id_13	204	100	100	1e-139	hypothetical protein [Eubacterium sp. CAG:252]<>putative uncharacterized protein [Eubacterium sp. CAG:252]	gi|547795965|ref|WP_022205871.1|
	gene_id_14	97	98.969	98.97	3e-61	hypothetical protein [Eubacterium sp. CAG:252]<>putative uncharacterized protein [Eubacterium sp. CAG:252]	gi|547795964|ref|WP_022205870.1|
	gene_id_15	206	87.821	89.1	2e-79	flagellin [[Eubacterium] eligens]<>flagellin [ [[Eubacterium] eligens ATCC 27750]	gi|502238818|ref|WP_012738675.1|
	gene_id_16	348	46.369	62.29	6e-79	hypothetical protein [Clostridium sp. ASF356]<>hypothetical protein C820_01233 [Clostridium sp. ASF356]	gi|490135192|ref|WP_004035552.1|
	gene_id_17	70	33.871	56.45	5	Piso0_005274 [Millerozyma farinosa CBS 7064]<>Piso0_005274 [Millerozyma farinosa CBS 7064]	gi|448080923|ref|XP_004194760.1|
	gene_id_18	232	99.138	99.57	3e-163	ABC transporter ATP-binding protein [Eubacterium sp. CAG:252]<>aBC transporter ATP-binding protein [Eubacterium sp. CAG:252]	gi|547797080|ref|WP_022206911.1|
	gene_id_19	742	99.596	99.73	0	putative efflux ABC transporter permease [Eubacterium sp. CAG:252]<>putative efflux ABC transporter permease protein [Eubacterium sp. CAG:252]	gi|547797079|ref|WP_022206910.1|
	gene_id_20	398	99.491	100	0	ribose-phosphate pyrophosphokinase [Eubacterium sp. CAG:252]<>ribose-phosphate pyrophosphokinase [Eubacterium sp. CAG:252]	gi|547797078|ref|WP_022206909.1|
	gene_id_21	324	100	100	0	DNA replication protein DnaC [Eubacterium sp. CAG:252]<>dNA replication protein DnaC [Eubacterium sp. CAG:252]	gi|547797077|ref|WP_022206908.1|
	gene_id_22	459	100	100	0	hypothetical protein [Eubacterium sp. CAG:252]<>putative uncharacterized protein [Eubacterium sp. CAG:252]	gi|547797076|ref|WP_022206907.1|
	gene_id_23	459	100	100	0	UDP-N-acetylmuramate--L-alanine ligase [Eubacterium sp. CAG:252]<>uDP-N-acetylmuramate--L-alanine ligase [Eubacterium sp. CAG:252]	gi|547797075|ref|WP_022206906.1|
	gene_id_24	381	100	100	0	glucose-1-phosphate adenylyltransferase [Eubacterium sp. CAG:252]<>glucose-1-phosphate adenylyltransferase [Eubacterium sp. CAG:252]	gi|547797074|ref|WP_022206905.1|
	gene_id_25	47	97.872	97.87	1e-23	putative levansucrase [ [[Clostridium] scindens ATCC 35704]	gi|167661436|gb|EDS05566.1|
N144	gene_id_1	79	100	100	2e-21	putative levansucrase [ [[Clostridium] scindens ATCC 35704]	gi|167661436|gb|EDS05566.1|
	gene_id_2	115	89.565	95.65	6e-69	MULTISPECIES: hypothetical protein [Bacteroidales]<>hypothetical protein BSBG_01309 [Bacteroides sp. 9_1_42FAA]<>hypothetical protein HMPREF1016_01185 [Bacteroides eggerthii 1_2_48FAA]<>hypothetical protein HMPREF1017_01696 [Bacteroides ovatus 3_8_47FAA]<>hypothetical protein HMPREF9448_00131 [Barnesiella intestinihominis YIT 11860]	gi|490421254|ref|WP_004293514.1|
	gene_id_3	421	54.632	69.83	9e-166	SOS mutagenesis and repair protein UmuC [Alistipes sp. AL-1]	gi|692418351|ref|WP_032135637.1|
	gene_id_4	142	49.645	71.63	3e-40	peptidase S24 [Flavobacterium sasangense]	gi|652328009|ref|WP_026725318.1|
	gene_id_5	329	88.957	94.17	0	toxin Fic [Odoribacter splanchnicus]<>putative DNA-binding protein [Odoribacter splanchnicus DSM 20712]	gi|503377377|ref|WP_013612038.1|
	gene_id_6	911	32.908	47.7	5e-68	hypothetical protein [Prevotella sp. CAG:873]<>predicted protein [Prevotella sp. CAG:873]	gi|548234397|ref|WP_022452899.1|
	gene_id_7	795	30.6	44.34	2e-61	hypothetical protein [Porphyromonadaceae bacterium ING2-E5B]<>hypothetical protein ING2E5B_0952 [Porphyromonadaceae bacterium ING2-E5B]	gi|769967905|ref|WP_045089498.1|
	gene_id_8	367	49.721	63.69	3e-104	hypothetical protein [Bacteroides sp. 14(A)]	gi|649573673|ref|WP_026367360.1|
	gene_id_9	413	57.981	73.94	2e-174	hypothetical protein [Bacteroides stercoris]<>hypothetical protein HMPREF1181_01677 [Bacteroides stercoris CC31F]	gi|514973573|ref|WP_016661785.1|
	gene_id_10	511	66.864	81.07	0	hypothetical protein HMPREF1181_01676 [Bacteroides stercoris CC31F]	gi|514225252|gb|EPH20461.1|
	gene_id_11	400	65.92	80.85	0	integrase [Bacteroides uniformis CAG:3]<>integrase [Bacteroides uniformis CAG:3]	gi|548179235|ref|WP_022400640.1|
	gene_id_12	200	61.692	84.58	4e-91	hypothetical protein [Bacteroides gallinarum]	gi|517496547|ref|WP_018667124.1|
	gene_id_13	68	67.647	83.82	7e-24	hypothetical protein [Bacteroides fragilis]<>hypothetical protein M118_4238 [Bacteroides fragilis str. 3783N1-2]<>hypothetical protein M121_4757 [Bacteroides fragilis str. 3783N2-1]<>hypothetical protein M122_4397 [Bacteroides fragilis str. 3976T7]<>hypothetical protein M100_5213 [Bacteroides fragilis str. 1007-1-F #7]<>hypothetical protein M120_5102 [Bacteroides fragilis str. 3783N1-8]<>hypothet…	gi|695336704|ref|WP_032534307.1|
	gene_id_14	100	65.591	84.95	1e-36	hypothetical protein [Bacteroides fragilis]<>hypothetical protein M118_4239 [Bacteroides fragilis str. 3783N1-2]<>hypothetical protein M121_4756 [Bacteroides fragilis str. 3783N2-1]<>hypothetical protein M122_4396 [Bacteroides fragilis str. 3976T7]<>hypothetical protein M120_5103 [Bacteroides fragilis str. 3783N1-8]<>hypothetical protein M104_5009 [Bacteroides fragilis str. 1007-1-F #10]<>hypothe…	gi|695336705|ref|WP_032534308.1|
	gene_id_15	55	72	84	2e-16	hypothetical protein BSBG_01268 [Bacteroides sp. 9_1_42FAA]	gi|229454578|gb|EEO60299.1|
	gene_id_16	174	76.163	84.88	5e-90	MULTISPECIES: hypothetical protein [Bacteroidales]<>hypothetical protein HMPREF1033_00192 [Tannerella sp. 6_1_58FAA_CT1]	gi|496674076|ref|WP_009316566.1|
	gene_id_17	97	77.083	85.42	4e-45	hypothetical protein [Bacteroides gallinarum]	gi|517496552|ref|WP_018667129.1|
	gene_id_18	254	73.725	86.67	2e-128	MULTISPECIES: hypothetical protein [Bacteroidales]<>hypothetical protein HMPREF1033_00190 [Tannerella sp. 6_1_58FAA_CT1]<>hypothetical protein HMPREF9448_00173 [Barnesiella intestinihominis YIT 11860]	gi|496136265|ref|WP_008860772.1|
	gene_id_19	725	75.069	86.5	0	DNA polymerase III subunit alpha [Barnesiella intestinihominis]<>DNA polymerase III, alpha subunit [Barnesiella intestinihominis YIT 11860]	gi|496136266|ref|WP_008860773.1|
	gene_id_20	172	73.837	86.05	4e-90	HNH endonuclease [Bacteroides fragilis]<>NUMOD4 motif family protein [Bacteroides fragilis str. 1007-1-F #7]<>NUMOD4 motif family protein [Bacteroides fragilis str. 1007-1-F #10]<>NUMOD4 motif family protein [Bacteroides fragilis str. 1007-1-F #3]<>NUMOD4 motif family protein [Bacteroides fragilis str. 1007-1-F #9]<>NUMOD4 motif family protein [Bacteroides fragilis str. 1007-1-F #5]<>NUMOD4 motif…	gi|695336709|ref|WP_032534312.1|
	gene_id_21	263	81.526	91.57	2e-155	DNA methylase [Bacteroides ovatus]<>hypothetical protein HMPREF1069_05002 [Bacteroides ovatus CL02T12C04]	gi|490451988|ref|WP_004322854.1|
	gene_id_22	583	69.744	82.05	0	DnaD [Bacteroides fragilis]<>PHP domain protein [Bacteroides fragilis str. 3783N1-2]<>PHP domain protein [Bacteroides fragilis str. 3783N2-1]<>PHP domain protein [Bacteroides fragilis str. 3976T7]<>PHP domain protein [Bacteroides fragilis str. 1007-1-F #7]<>PHP domain protein [Bacteroides fragilis str. 3783N1-8]<>PHP domain protein [Bacteroides fragilis str. 1007-1-F #10]<>PHP domain protein [Bac…	gi|695336711|ref|WP_032534314.1|
	gene_id_23	344	71.014	83.19	0	hypothetical protein [Bacteroides gallinarum]	gi|517496558|ref|WP_018667135.1|
	gene_id_24	419	74.224	88.07	0	hypothetical protein [Bacteroides fragilis]<>AAA domain protein [Bacteroides fragilis str. 3783N1-2]<>AAA domain protein [Bacteroides fragilis str. 3783N2-1]<>AAA domain protein [Bacteroides fragilis str. 3976T7]<>AAA domain protein [Bacteroides fragilis str. 1007-1-F #7]<>AAA domain protein [Bacteroides fragilis str. 3783N1-8]<>AAA domain protein [Bacteroides fragilis str. 1007-1-F #10]<>AAA dom…	gi|695336716|ref|WP_032534319.1|
	gene_id_25	206	79.227	90.34	7e-117	RNA polymerase sigma factor, sigma-70 family protein [Bacteroides fragilis str. 3783N1-2]<>RNA polymerase sigma factor, sigma-70 family protein [Bacteroides fragilis str. 3783N2-1]<>RNA polymerase sigma factor, sigma-70 family protein [Bacteroides fragilis str. 3976T7]<>RNA polymerase sigma factor, sigma-70 family protein [Bacteroides fragilis str. 1007-1-F #7]<>RNA polymerase sigma factor, sigma…	gi|595939910|gb|EXY44281.1|
	gene_id_26	160	72.671	85.71	1e-86	MULTISPECIES: hypothetical protein [Bacteroidales]<>hypothetical protein BSBG_01257 [Bacteroides sp. 9_1_42FAA]<>hypothetical protein HMPREF1016_01234 [Bacteroides eggerthii 1_2_48FAA]<>hypothetical protein HMPREF1017_01646 [Bacteroides ovatus 3_8_47FAA]<>hypothetical protein HMPREF1033_00180 [Tannerella sp. 6_1_58FAA_CT1]<>hypothetical protein HMPREF9448_00184 [Barnesiella intestinihominis YIT 1…	gi|490421304|ref|WP_004293563.1|
	gene_id_27	638	66.614	79.31	0	hypothetical protein [Bacteroides fragilis]<>exonuclease SbcCD, C subunit [Bacteroides fragilis str. 1007-1-F #3]	gi|695337213|ref|WP_032534788.1|
	gene_id_28	53	88.235	98.04	1e-21	hypothetical protein [Bacteroides ovatus]<>hypothetical protein HMPREF1069_04994 [Bacteroides ovatus CL02T12C04]	gi|490451980|ref|WP_004322846.1|
	gene_id_29	355	76.124	87.92	0	phosphoesterase [Bacteroides ovatus]<>hypothetical protein HMPREF1069_04993 [Bacteroides ovatus CL02T12C04]	gi|490451979|ref|WP_004322845.1|
	gene_id_30	414	79.345	89.92	0	MULTISPECIES: hypothetical protein [Bacteroidales]<>hypothetical protein BSBG_01254 [Bacteroides sp. 9_1_42FAA]<>hypothetical protein HMPREF1016_01237 [Bacteroides eggerthii 1_2_48FAA]<>hypothetical protein HMPREF1017_01643 [Bacteroides ovatus 3_8_47FAA]<>hypothetical protein HMPREF1033_00177 [Tannerella sp. 6_1_58FAA_CT1]<>hypothetical protein HMPREF9448_00187 [Barnesiella intestinihominis YIT 1…	gi|490421307|ref|WP_004293566.1|
	gene_id_31	124	52.5	69.17	5e-34	hypothetical protein [Bacteroides ovatus]<>hypothetical protein HMPREF1069_04990 [Bacteroides ovatus CL02T12C04]	gi|490451976|ref|WP_004322842.1|
	gene_id_32	63	49.275	68.12	1e-05	hypothetical protein M122_4375 [Bacteroides fragilis str. 3976T7]	gi|595953582|gb|EXY53619.1|
	gene_id_33	860	75.116	86.63	0	hypothetical protein [Bacteroides ovatus]<>hypothetical protein HMPREF1069_04989 [Bacteroides ovatus CL02T12C04]	gi|490451975|ref|WP_004322841.1|
	gene_id_34	188	80.541	89.19	2e-107	MULTISPECIES: hypothetical protein [Bacteroidales]<>hypothetical protein BSBG_01250 [Bacteroides sp. 9_1_42FAA]<>hypothetical protein HMPREF1016_01240 [Bacteroides eggerthii 1_2_48FAA]<>hypothetical protein HMPREF1017_01639 [Bacteroides ovatus 3_8_47FAA]<>hypothetical protein HMPREF1033_00173 [Tannerella sp. 6_1_58FAA_CT1]	gi|490421312|ref|WP_004293571.1|
	gene_id_35	296	85.473	94.93	0	MULTISPECIES: hypothetical protein [Bacteroidales]<>hypothetical protein BSBG_01249 [Bacteroides sp. 9_1_42FAA]<>hypothetical protein HMPREF1016_01241 [Bacteroides eggerthii 1_2_48FAA]<>hypothetical protein HMPREF1033_00172 [Tannerella sp. 6_1_58FAA_CT1]	gi|490421315|ref|WP_004293574.1|
	gene_id_36	57	88.679	90.57	2e-24	putative levansucrase [ [[Clostridium] scindens ATCC 35704]	gi|167661436|gb|EDS05566.1|

## Sheet: LC3
	Gene	Length (bp)	Identity (%)	E-value	BLAST top hit description	Accession
L001	gene_id_1	414	98.068	0	Hep/Hag repeat protein [Veillonella sp. 3_1_44]	gi|294454500|gb|EFG22873.1|
	gene_id_2	347	95.389	0	hypothetical protein [Veillonella sp. 6_1_27]	gi|748707033|ref|WP_039965154.1|
	gene_id_3	749	97.992	0	hypothetical protein [Veillonella parvula]<>hypothetical protein HSIVP1_1313 [Veillonella parvula HSIVP1]	gi|544718823|ref|WP_021148829.1|
	gene_id_4	2806	95.488	0	Hep-Hag superfamily [Veillonella dispar]<>Hep-Hag superfamily [Veillonella dispar DORA_11]	gi|568112344|ref|WP_024061752.1|
	gene_id_5	214	99.065	1e-155	hypothetical protein [Veillonella parvula]<>hypothetical protein HMPREF1035_0446 [Veillonella parvula ATCC 17745]	gi|490830819|ref|WP_004692905.1|
	gene_id_6	1832	98.69	0	hemagglutinin [Veillonella parvula]<>Hep/Hag repeat protein [Veillonella parvula ATCC 17745]	gi|490830817|ref|WP_004692903.1|
	gene_id_7	214	100	7e-157	hypothetical protein [Veillonella parvula]<>hypothetical protein HMPREF1035_0444 [Veillonella parvula ATCC 17745]	gi|490830816|ref|WP_004692902.1|
	gene_id_8	105	87.5	3e-58	hypothetical protein HMPREF0873_00760 [Veillonella sp. 3_1_44]<>hypothetical protein HMPREF0874_00803 [Veillonella sp. 6_1_27]	gi|294454493|gb|EFG22866.1|
	gene_id_9	58	100	1e-23	hypothetical protein HMPREF0873_00759 [Veillonella sp. 3_1_44]	gi|294454492|gb|EFG22865.1|
	gene_id_10	2035	91.266	0	hemagglutinin [Veillonella parvula]<>Hemagluttinin domain protein [Veillonella parvula DSM 2008]	gi|502626954|ref|WP_012863660.1|
	gene_id_11	426	100	0	adhesin [Veillonella sp. 3_1_44]<>Hep/Hag repeat protein [Veillonella sp. 3_1_44]	gi|495989890|ref|WP_008714469.1|
	gene_id_13	87	42.029	0.2	hypothetical protein PJ15_0522 [Acinetobacter sp. neg1]	gi|727793431|gb|KHF75389.1|
	gene_id_14	90	43.396	2	hypothetical protein COI_0191 [Mannheimia haemolytica serotype A2 str. OVINE]<>hypothetical protein COK_2378 [Mannheimia haemolytica serotype A2 str. BOVINE]	gi|261309955|gb|EEY11166.1|
	gene_id_15	83	37.288	2	PREDICTED: unconventional prefoldin RPB5 interactor 1 isoform X2 [Esox lucius]	gi|742155077|ref|XP_010881651.1|
	gene_id_17	138	34.524	4	PREDICTED: periaxin [Tarenaya hassleriana]	gi|729374069|ref|XP_010548828.1|
	gene_id_18	216	33.333	0.2	hypothetical protein, partial [Eubacterium xylanophilum]	gi|736782658|ref|WP_034785184.1|
L002	gene_id_1	210	99.524	2e-149	type I restriction modification DNA specificity domain protein [Escherichia coli DEC6D]	gi|378002414|gb|EHV65466.1|
	gene_id_2	113	100	8e-77	endoribonuclease SymE [Escherichia coli]<>RecName: Full=Endoribonuclease SymE [Escherichia coli UTI89]<>RecName: Full=Endoribonuclease SymE [Escherichia coli APEC O1]<>hypothetical protein UTI89_C5049 [Escherichia coli UTI89]<>conserved hypothetical protein [Escherichia coli IHE3034]<>endoribonuclease SymE [Escherichia coli UM146]<>yjiW protein [Escherichia coli H252]<>HSP20-like PF08845 family p…	gi|446054757|ref|WP_000132612.1|
	gene_id_3	697	100	0	hypothetical protein [Escherichia coli]<>hypothetical protein ECOPMV1_04800 [Escherichia coli PMV-1]<>hypothetical protein A13Q_00359 [Escherichia coli KTE190]<>hypothetical protein WI7_04537 [Escherichia coli KTE105]<>hypothetical protein WKY_04724 [Escherichia coli KTE180]<>hypothetical protein G683_04740 [Escherichia coli HVH 3 (4-7276001)]<>hypothetical protein G717_04863 [Escherichia coli HV…	gi|486409629|ref|WP_001609663.1|
	gene_id_4	306	100	0	hypothetical protein [Escherichia coli]<>hypothetical protein ECOPMV1_04799 [Escherichia coli PMV-1]<>Hypothetical protein yfcI [Escherichia coli CFT073]<>hypothetical protein [Escherichia coli]<>hypothetical protein YfcI [Escherichia coli UTI89]<>hypothetical protein YjiP [Escherichia coli 536]<>conserved hypothetical protein [Escherichia coli APEC O1]<>conserved hypothetical protein [Escherichi…	gi|446103340|ref|WP_000181195.1|
	gene_id_5	426	100	0	hypothetical protein YjiN [Escherichia coli UTI89]	gi|91075568|gb|ABE10449.1|
	gene_id_6	383	100	0	hypothetical protein [Escherichia coli]<>2-hydroxyglutaryl-CoA dehydratase, D-component [Escherichia coli 97.0259]<>2-hydroxyglutaryl-CoA dehydratase [Escherichia coli KTE228]<>2-hydroxyglutaryl-CoA dehydratase [Escherichia coli KTE190]<>2-hydroxyglutaryl-CoA dehydratase [Escherichia coli KTE105]<>2-hydroxyglutaryl-CoA dehydratase [Escherichia coli KTE177]<>2-hydroxyglutaryl-CoA dehydratase [Esch…	gi|485739603|ref|WP_001366790.1|
	gene_id_7	257	99.611	0	hypothetical protein YjiL [Escherichia coli UTI89]<>predicted ATPase, activator of (R)-hydroxyglutaryl-CoA dehydratase [Escherichia coli APEC O1]<>putative R-phenyllactate dehydratase activator [Escherichia coli 110957]	gi|91075566|gb|ABE10447.1|
	gene_id_8	85	100	5e-56	MULTISPECIES: hypothetical protein [Enterobacteriaceae]<>hypothetical protein SDY_4595 [Shigella dysenteriae Sd197]<>hypothetical protein ECIAI39_4810 [Escherichia coli IAI39]<>hypothetical protein ECOPMV1_04795 [Escherichia coli PMV-1]<>Hypothetical protein c5416 [Escherichia coli CFT073]<>conserved hypothetical protein [Shigella dysenteriae Sd197]<>hypothetical protein UTI89_C5043 [Escherichia …	gi|446589067|ref|WP_000666413.1|
	gene_id_9	286	100	0	hypothetical protein A17U_03590 [Escherichia coli KTE228]<>hypothetical protein A13Q_00353 [Escherichia coli KTE190]<>hypothetical protein WI7_04531 [Escherichia coli KTE105]<>hypothetical protein WKU_04638 [Escherichia coli KTE177]<>hypothetical protein WC9_04700 [Escherichia coli KTE231]<>hypothetical protein G733_04599 [Escherichia coli HVH 65 (4-2262045)]<>hypothetical protein G750_04694 [Esc…	gi|431046345|gb|ELD56459.1|
	gene_id_10	392	100	0	hypothetical protein [Escherichia coli]<>hypothetical protein ECOPMV1_04793 [Escherichia coli PMV-1]<>hypothetical protein YjiJ [Escherichia coli UTI89]<>putative permease [Escherichia coli APEC O1]<>transporter, major facilitator family [Escherichia coli IHE3034]<>PF06779 family protein [Escherichia coli 97.0259]<>inner membrane protein [Escherichia coli KTE228]<>inner membrane protein [Escheric…	gi|447062709|ref|WP_001139965.1|
	gene_id_11	57	100	2e-32	hypothetical protein [Escherichia coli]	gi|692970910|ref|WP_032163668.1|
	gene_id_12	134	100	6e-94	RNA:NAD 2'-phosphotransferase [Escherichia coli WV_060327]<>RNA 2'-phosphotransferase-like protein [Escherichia coli 97.0259]<>RNA 2'-phosphotransferase-like protein [Escherichia coli 110957]<>RNA 2'-phosphotransferase [Escherichia coli APEC IMT5155]	gi|320195289|gb|EFW69917.1|
	gene_id_13	231	100	3e-161	conserved hypothetical protein [Escherichia coli B354]<>putative inner membrane protein [Escherichia coli K-12]	gi|291472268|gb|EFF14750.1|
	gene_id_14	153	99.346	8e-104	hypothetical protein [Escherichia coli]<>inner membrane protein YjiG [Escherichia coli VR50]	gi|803470208|ref|WP_046072919.1|
	gene_id_15	390	100	0	isoaspartyl dipeptidase [Escherichia coli]<>beta-aspartyl peptidase [Escherichia coli 97.0259]<>isoaspartyl dipeptidase [Escherichia coli KTE228]<>isoaspartyl dipeptidase [Escherichia coli KTE190]<>isoaspartyl dipeptidase [Escherichia coli KTE105]<>isoaspartyl dipeptidase [Escherichia coli KTE177]<>isoaspartyl dipeptidase [Escherichia coli KTE231]<>isoaspartyl dipeptidase [Escherichia coli HVH 65…	gi|446490579|ref|WP_000568433.1|
	gene_id_16	303	100	0	hypochlorite-responsive transcription factor [Escherichia coli K-12]	gi|446262885|ref|WP_000340740.1|
	gene_id_17	130	100	3e-90	ORF_o133b [Escherichia coli str. K-12 substr. MG1655]<>RpoS stabilzer after DNA damage, anti-RssB factor [Escherichia coli K-12]	gi|537167|gb|AAA97222.1|
	gene_id_18	274	100	0	MULTISPECIES: hypothetical protein [Escherichia]<>uncharacterized protein b4325 [Escherichia coli str. K-12 substr. MG1655]<>hypothetical protein ECIAI39_4798 [Escherichia coli IAI39]<>hypothetical protein ECUMN_4933 [Escherichia coli UMN026]<>RecName: Full=Uncharacterized protein YjiC [Escherichia coli K-12]<>ORF_f276 [Escherichia coli str. K-12 substr. MG1655]<>uncharacterized protein b4325 [Es…	gi|445984697|ref|WP_000062552.1|
	gene_id_19	257	100	0	Uxu operon transcriptional regulator [Escherichia coli]<>uxuR transcriptional repressor [Escherichia coli DEC14C]	gi|446756423|ref|WP_000833679.1|
	gene_id_20	486	100	0	D-mannonate oxidoreductase [Escherichia coli]<>UxuB [Escherichia coli BL21(DE3)]<>Mannitol dehydrogenase domain protein [Escherichia coli 'BL21-Gold(DE3)pLysS AG']<>D-mannonate oxidoreductase, NAD-binding [Escherichia coli B str. REL606]<>D-mannonate oxidoreductase, NAD-binding [Escherichia coli BL21(DE3)]<>mannitol dehydrogenase domain-containing protein [Escherichia coli H252]<>D-mannonate oxid…	gi|446130321|ref|WP_000208176.1|
	gene_id_21	394	100	0	MULTISPECIES: mannonate dehydratase [Escherichia]<>mannonate hydrolase [Escherichia coli str. K-12 substr. MG1655]<>mannonate dehydratase [Escherichia coli UMN026]<>RecName: Full=Mannonate dehydratase; AltName: Full=D-mannonate hydro-lyase [Escherichia coli K-12]<>RecName: Full=Mannonate dehydratase; AltName: Full=D-mannonate hydro-lyase [Escherichia coli UMN026]<>RecName: Full=Mannonate dehydrat…	gi|446360707|ref|WP_000438562.1|
	gene_id_22	447	100	0	high-affinity gluconate transporter [Escherichia coli]<>high-affinity gluconate transporter [Escherichia coli 5-366-08_S4_C1]	gi|446480397|ref|WP_000558251.1|
	gene_id_23	303	100	0	Type 1 fimbrial adhesin FimH [Escherichia coli]<>protein FimH [Escherichia coli MS 198-1]<>protein FimH [Escherichia coli MS 115-1]<>protein FimH [Escherichia coli MS 21-1]<>protein FimH [Escherichia coli MS 146-1]<>fimbrial protein [Escherichia coli J53]<>protein FimH [Escherichia coli 113290]<>protein FimH [Escherichia coli 907713]<>protein FimH [Escherichia coli 907715]<>protein FimH [Escheric…	gi|158934222|emb|CAM92099.1|
	gene_id_24	167	100	5e-116	minor component of type 1 fimbriae [Escherichia coli K-12]	gi|802137555|emb|CQR83696.1|
	gene_id_25	176	100	2e-124	conserved hypothetical protein [Escherichia coli B354]<>fimF [Escherichia coli FVEC1302]<>protein FimF [Escherichia coli M718]<>minor component of type 1 fimbriae [Escherichia coli K-12]	gi|291472254|gb|EFF14736.1|
	gene_id_26	863	100	0	MULTISPECIES: fimbrial protein FimD [Escherichia]<>outer membrane usher protein, type 1 fimbrial synthesis [Escherichia coli UMN026]<>outer membrane usher protein, type 1 fimbrial synthesis [Escherichia coli UMN026]<>outer membrane protein; export and assembly of type 1 fimbriae [Escherichia coli BL21(DE3)]<>fimbrial biogenesis outer membrane usher protein [Escherichia coli 'BL21-Gold(DE3)pLysS A…	gi|446043147|ref|WP_000121002.1|
	gene_id_27	241	99.585	1e-174	MULTISPECIES: molecular chaperone FimC [Enterobacteriaceae]<>chaperone, periplasmic [Escherichia coli UMN026]<>type I fimbrial chaperone [Escherichia coli]<>type I fimbrial chaperone [Escherichia coli]<>type I fimbrial chaperone [Escherichia coli]<>type I fimbrial chaperone [Escherichia coli]<>type I fimbrial chaperone [Escherichia coli]<>type I fimbrial chaperone [Escherichia coli]<>type I fimbr…	gi|445988705|ref|WP_000066560.1|
	gene_id_28	165	100	2e-118	fimbrin fimI [Escherichia coli]<>fimbrial protein [Escherichia coli H263]<>type 1 fimbriae protein FimI, unknown function [Escherichia coli IS29]	gi|481041360|ref|WP_001295736.1|
	gene_id_29	182	100	5e-122	type-1 fimbrial protein subunit A [Escherichia coli]<>type-1 fimbrial protein, A chain [Escherichia coli 97.0259]<>type-1 fimbrial protein, A chain [Escherichia coli KTE228]<>fimbrial protein FimA [Escherichia coli KTE190]<>fimbrial protein FimA [Escherichia coli KTE105]<>fimbrial protein FimA [Escherichia coli KTE177]<>fimbrial protein FimA [Escherichia coli KTE231]<>type-1 fimbrial protein, A c…	gi|446618211|ref|WP_000695557.1|
	gene_id_30	198	100	1e-142	tyrosine recombinase [Escherichia coli]	gi|693084002|ref|WP_032245036.1|
	gene_id_31	200	100	3e-146	tyrosine recombinase, partial [Escherichia coli J96]	gi|432344393|gb|ELL39023.1|
	gene_id_32	45	97.778	3e-24	hypothetical protein ECSTECMHI813_4797 [Escherichia coli STEC_MHI813]	gi|345367965|gb|EGW99971.1|
L003	gene_id_1	8439	100	0	hypothetical protein [Klebsiella pneumoniae]	WP_116956973.1
	gene_id_2	1437	99.79	0	TolC family outer membrane protein [Klebsiella pneumoniae]	WP_087850566.1
	gene_id_3	2148	99.86	0	type I secretion system permease/ATPase [Klebsiella pneumoniae]
	gene_id_4	1221	100	0	MULTISPECIES: HlyD family type I secretion periplasmic adaptor subunit [Klebsiella]	WP_004141638.1
	gene_id_5	3135	99.81	0	glycosyltransferase [Klebsiella pneumoniae]	WP_086556201.1
	gene_id_6	909	100	0	peptidase [Klebsiella pneumoniae]	BBJ81455.1
	gene_id_7	96	100	0	heat-shock protein HspQ [Klebsiella pneumoniae]	PLO06350.1
L004	gene_id_1	429	97.18	7e-95	exopolysaccharide biosynthesis polyprenyl glycosylphosphotransferase, partial [Veillonella sp.]	RKW69164.1
	gene_id_2	1101	99.45	0	UDP-galactopyranose mutase [Veillonella sp. M12]	WP_187002424.1
	gene_id_3	1611	98.69	0	O-antigen ligase family protein [Veillonella parvula]	WP_118091632.1
	gene_id_4	771	99.59	1e-180	DUF4422 domain-containing protein [Veillonella parvula]	WP_008714504.1
	gene_id_5	1113	98.92	0	glycosyltransferase, group 1 family protein [Veillonella sp. 3_1_44]	EFG22882.1
	gene_id_6	1002	98.8	0	polysaccharide deacetylase family protein [Veillonella parvula]	WP_128114449.1
	gene_id_7	795	100	0	LicD family protein [Veillonella parvula]	WP_128114450.1
	gene_id_8	720	100	3e-173	2-C-methyl-D-erythritol 4-phosphate cytidylyltransferase [Veillonella parvula]	WP_128114451.1
	gene_id_9	1509	99.6	0	transporter [Veillonella parvula]	WP_004692914.1
	gene_id_10	921	100	0	MULTISPECIES: NAD-dependent epimerase/dehydratase family protein [Veillonella]	WP_004692913.1
	gene_id_11	1056	100	0	NAD-dependent epimerase/dehydratase [Veillonella sp. DORA_B_18_19_23]	ETI95045.1
	gene_id_12	1077	97.49	0	acyltransferase family protein [Veillonella parvula]	WP_118091626.1
	gene_id_13	327	100	2e-63	Tat pathway signal protein [Veillonella parvula]	KUH50688.1
	gene_id_14	1437	100	0	YadA-like family protein [Veillonella parvula]	WP_077707885.1
	gene_id_15	1041	93.98	0	inverse autotransporter beta-barrel domain-containing protein [Veillonella parvula]	WP_042986582.1
	gene_id_16	2409	99.88	0	S-layer homology domain-containing protein [Veillonella parvula]	WP_077707886.1
	gene_id_17	8421	40.45	0	hemagglutinin [Veillonella parvula]	KUH50696.1
	gene_id_18	645	98.6	1e-154	hypothetical protein [Veillonella parvula]	WP_077707888.1
	gene_id_19	5499	98.36	0	hemagglutinin [Veillonella parvula]	KUH50693.1
L005	gene_id_1	885	100	0	MULTISPECIES: YjiK family protein [Shigella]	WP_001547088.1
	gene_id_2	1179	98.98	0	MFS transporter [Escherichia coli]	WP_116986592.1
	gene_id_3	438	100	4e-103	conserved hypothetical protein [Escherichia coli APEC O1]	ABJ03850.1
	gene_id_4	729	99.17	1e-170	conserved hypothetical protein [Escherichia coli B354]	EFF14750.1
	gene_id_5	462	99.35	2e-84	hypothetical protein [Escherichia coli]	EFB1785091.1
	gene_id_6	1173	100	0	MULTISPECIES: beta-aspartyl-peptidase [Enterobacteriaceae]	WP_000568433.1
	gene_id_7	912	100	0	hypochlorite-responsive transcription factor [Escherichia coli K-12]	CQR83703.1
	gene_id_8	393	100	4e-91	ORF_o133b [Escherichia coli str. K-12 substr. MG1655]	AAA97222.1
	gene_id_9	831	100	0	MULTISPECIES: YjfZ/YjiC family protein [Enterobacteriaceae]	WP_000062552.1
	gene_id_10	774	100	0	MULTISPECIES: Uxu operon transcriptional regulator [Enterobacteriaceae]	WP_000833679.1
	gene_id_11	1473	99.59	0	D-mannonate oxidoreductase [Escherichia coli FVEC1412]	EFF02908.1
	gene_id_12	1221	99.75	0	mannonate hydrolase [Escherichia coli K-12]	CQR83699.1
	gene_id_13	1344	99.78	0	gluconate transporter GntP [Escherichia coli]	MGQ69804.1
	gene_id_14	912	100	0	protein fimH [Escherichia sp. 1_1_43]	EEH72447.2
	gene_id_15	516	99.42	3e-107	minor component of type 1 fimbriae [Escherichia coli K-12]	CQR83696.1
	gene_id_16	531	100	2e-125	conserved hypothetical protein [Escherichia coli B354]	EFF14736.1
	gene_id_17	2637	99.89	0	TPA: fimbrial biogenesis usher protein FimD [Escherichia coli]	HAI4596884.1
	gene_id_18	675	100	2e-162	type 1 fimbria chaperone FimC [Escherichia coli]	EFE6477590.1
	gene_id_19	672	100	1e-163	FimI fimbrial protein [Escherichia coli]	STF00519.1
	gene_id_20	549	99.35	1e-90	TPA: metal ABC transporter substrate-binding lipoprotein/fibrin-binding adhesin FimA [Escherichia coli]	HAI9678528.1
	gene_id_21	555	100	2e-133	TPA: tyrosine-type recombinase/integrase [Escherichia coli]	HAI3417549.1
	gene_id_22	603	100	2e-147	type 1 fimbria regulatory protein FimB [Escherichia coli]	EEU3305448.1
	gene_id_23	396	100	2e-91	hypothetical protein ECONIH1_25810 [Escherichia coli]	AIX66421.1
	gene_id_24	717	100	2e-177	MULTISPECIES: N-acetylneuraminic acid outer membrane channel NanC [Proteobacteria]	WP_001295734.1
	gene_id_25	1215	100	0	ORF_f404 [Escherichia coli str. K-12 substr. MG1655]	AAA97206.1
	gene_id_26	1008	99.7	0	YjhS protein [Escherichia coli DH1]	BAJ46024.1
	gene_id_27	1017	100	0	hypothetical protein A8M81_18995 [Escherichia coli]	OWC01827.1
	gene_id_28	258	97.65	3e-46	YjhX family toxin [Escherichia coli]	WP_089581213.1
	gene_id_29	546	100	4e-131	MULTISPECIES: N-acetyltransferase [Enterobacteriaceae]	WP_001309181.1
	gene_id_30	747	99.6	4e-173	TPA: class I SAM-dependent methyltransferase [Escherichia coli]	HAH9084877.1
	gene_id_31	1122	100	0	putative sgc region protein SgcX [Escherichia coli M718]	EGI23278.1
	gene_id_32	279	100	1e-59	MULTISPECIES: PTS sugar transporter subunit IIB [Proteobacteria]	WP_024165496.1
	gene_id_33	1314	99.77	0	permease [Escherichia coli]	WP_032233765.1
	gene_id_34	807	100	0	MULTISPECIES: BtpA family protein SgcQ [Proteobacteria]	WP_000118626.1
	gene_id_35	432	100	7e-101	MULTISPECIES: PTS sugar transporter subunit IIA [Proteobacteria]	WP_000606406.1
	gene_id_36	633	99.52	7e-143	ribulose-phosphate 3 epimerase family protein [Escherichia coli]	WP_061348859.1
	gene_id_37	792	99.24	0	L-fucose operon activator [Escherichia coli O25b:H4]	ANK05156.1

## Sheet: SoNar
S001	gene_id_1	59	94.444	96.3	6e-27	levansucrase, partial [Streptococcus pneumoniae]	gi|446944848|ref|WP_001022104.1|
	gene_id_2	200	100	100	5e-143	protein-disulfide isomerase [Bacteroides caccae]<>hypothetical protein HMPREF1061_02634 [Bacteroides caccae CL03T12C61]	gi|491938041|ref|WP_005681564.1|
	gene_id_3	92	100	100	2e-57	hypothetical protein [Bacteroides caccae CAG:21]<>uncharacterized protein BN535_00125 [Bacteroides caccae CAG:21]	gi|547309466|ref|WP_022041407.1|
	gene_id_4	228	100	100	7e-164	MULTISPECIES: hypothetical protein [Bacteroides]<>hypothetical protein HMPREF1061_02636 [Bacteroides caccae CL03T12C61]<>uncharacterized protein BN535_00126 [Bacteroides caccae CAG:21]	gi|491938046|ref|WP_005681567.1|
	gene_id_5	1025	99.902	100	0	hypothetical protein [Bacteroides caccae CAG:21]<>uncharacterized protein BN535_00127 [Bacteroides caccae CAG:21]	gi|547309467|ref|WP_022041408.1|
	gene_id_6	231	98.585	99.53	5e-152	hypothetical protein BACCAC_01901 [Bacteroides caccae ATCC 43185]	gi|149129981|gb|EDM21193.1|
	gene_id_7	384	100	100	0	putative transposase, IS4 family [Bacteroides caccae ATCC 43185]<>putative transposase, IS4 family [Bacteroides caccae ATCC 43185]	gi|149128209|gb|EDM19429.1|
	gene_id_8	292	100	100	0	membrane protein [Bacteroides caccae]<>putative membrane protein [Bacteroides caccae ATCC 43185]<>hypothetical protein HMPREF1061_02640 [Bacteroides caccae CL03T12C61]	gi|491931784|ref|WP_005678514.1|
	gene_id_9	331	86.025	93.79	0	hypothetical protein [Bacteroides cellulosilyticus]<>hypothetical protein BACCELL_03521 [Bacteroides cellulosilyticus DSM 14838]	gi|494402665|ref|WP_007212874.1|
	gene_id_10	391	80.563	89.51	0	hypothetical protein [Dysgonomonas capnocytophagoides]	gi|651641204|ref|WP_026627038.1|
	gene_id_11	75	50.82	70.49	1e-08	hypothetical protein [Bacteroides fragilis]<>hypothetical protein M132_1230 [Bacteroides fragilis str. S24L15]<>hypothetical protein M133_1271 [Bacteroides fragilis str. S24L26]<>hypothetical protein M134_1438 [Bacteroides fragilis str. S24L34]<>hypothetical protein M141_1312 [Bacteroides fragilis str. S38L5]<>hypothetical protein M140_1255 [Bacteroides fragilis str. S38L3]	gi|695475377|ref|WP_032571440.1|
	gene_id_12	380	50.549	69.51	5e-120	hypothetical protein [Dysgonomonas capnocytophagoides]	gi|651641205|ref|WP_026627039.1|
	gene_id_13	112	71.429	84.82	2e-42	hypothetical protein [Dysgonomonas capnocytophagoides]	gi|651641206|ref|WP_026627040.1|
	gene_id_14	358	34.973	52.46	4e-56	hypothetical protein [Bacteroides sp. HPS0048]<>hypothetical protein HMPREF1214_03281 [Bacteroides sp. HPS0048]	gi|488624486|ref|WP_002561197.1|
	gene_id_15	319	99.687	99.69	0	MULTISPECIES: homoserine O-succinyltransferase [Veillonella]<>homoserine O-succinyltransferase [Veillonella parvula DSM 2008]<>homoserine O-succinyltransferase [Veillonella sp. 3_1_44]<>homoserine O-succinyltransferase [Veillonella parvula ACS-068-V-Sch12]<>Homoserine O-succinyltransferase [Veillonella parvula HSIVP1]<>Homoserine O-succinyltransferase [Veillonella dispar DORA_11]	gi|490835816|ref|WP_004697897.1|
	gene_id_16	408	95.833	98.53	0	aminotransferase, class I/II [Veillonella dispar ATCC 17748]	gi|237863468|gb|EEP64758.1|
	gene_id_17	377	100	100	0	cystathionine beta-lyase [Veillonella sp. 3_1_44]<>cystathionine beta-lyase [Veillonella sp. 6_1_27]	gi|294454239|gb|EFG22613.1|
	gene_id_18	167	98.802	100	2e-109	hypothetical protein [Veillonella parvula]<>hypothetical protein HSIVP1_1032 [Veillonella parvula HSIVP1]	gi|544717694|ref|WP_021147700.1|
	gene_id_19	134	100	100	2e-91	LysR family transcriptional regulator [Veillonella sp. 6_1_27]<>bacterial Transmembrane Pair family [Veillonella sp. 6_1_27]	gi|495878402|ref|WP_008602981.1|
	gene_id_20	488	100	100	0	citrate:succinate antiporter [Veillonella sp. 3_1_44]	gi|740286350|ref|WP_038125771.1|
	gene_id_21	609	99.673	99.67	0	ABC transporter permease [Veillonella sp. 3_1_44]<>ABC transporter, ATP-binding protein [Veillonella sp. 3_1_44]	gi|495990756|ref|WP_008715335.1|
	gene_id_22	141	98.701	98.7	2e-41	ABC transporter ATP-binding protein [Veillonella parvula]<>ABC transporter, ATP-binding protein [Veillonella parvula ATCC 17745]	gi|490831856|ref|WP_004693941.1|

## Sheet: Template
Seq-ID	Seq.	Length	% ID	% SM	E-value	Homolog	Database ID			Seq-ID	Length	% ID	% SM	E-value	Homolog	Database ID
gene_id_1										gene_id_1	0	0	0	0	0	0
gene_id_1										gene_id_2	0	0	0	0	0	0
gene_id_1										gene_id_3	0	0	0	0	0	0
gene_id_1										gene_id_4	0	0	0	0	0	0
gene_id_1										gene_id_5	#N/A	#N/A	#N/A	#N/A	#N/A	#N/A
gene_id_1										gene_id_6	#N/A	#N/A	#N/A	#N/A	#N/A	#N/A
gene_id_1										gene_id_7	#N/A	#N/A	#N/A	#N/A	#N/A	#N/A
gene_id_1										gene_id_8	#N/A	#N/A	#N/A	#N/A	#N/A	#N/A
gene_id_1										gene_id_9	#N/A	#N/A	#N/A	#N/A	#N/A	#N/A
gene_id_1										gene_id_10	#N/A	#N/A	#N/A	#N/A	#N/A	#N/A
gene_id_1										gene_id_11	#N/A	#N/A	#N/A	#N/A	#N/A	#N/A
gene_id_1										gene_id_12	#N/A	#N/A	#N/A	#N/A	#N/A	#N/A
gene_id_1										gene_id_13	#N/A	#N/A	#N/A	#N/A	#N/A	#N/A
gene_id_1										gene_id_14	#N/A	#N/A	#N/A	#N/A	#N/A	#N/A
gene_id_1										gene_id_15	#N/A	#N/A	#N/A	#N/A	#N/A	#N/A
gene_id_2										gene_id_16	#N/A	#N/A	#N/A	#N/A	#N/A	#N/A
gene_id_2										gene_id_17	#N/A	#N/A	#N/A	#N/A	#N/A	#N/A
gene_id_2										gene_id_18	#N/A	#N/A	#N/A	#N/A	#N/A	#N/A
gene_id_2										gene_id_19	#N/A	#N/A	#N/A	#N/A	#N/A	#N/A
gene_id_2										gene_id_20	#N/A	#N/A	#N/A	#N/A	#N/A	#N/A
gene_id_2										gene_id_21	#N/A	#N/A	#N/A	#N/A	#N/A	#N/A
gene_id_2										gene_id_22	#N/A	#N/A	#N/A	#N/A	#N/A	#N/A
gene_id_2										gene_id_23	#N/A	#N/A	#N/A	#N/A	#N/A	#N/A
gene_id_2										gene_id_24	#N/A	#N/A	#N/A	#N/A	#N/A	#N/A
gene_id_2										gene_id_25	#N/A	#N/A	#N/A	#N/A	#N/A	#N/A
gene_id_2										gene_id_26	#N/A	#N/A	#N/A	#N/A	#N/A	#N/A
gene_id_2										gene_id_27	#N/A	#N/A	#N/A	#N/A	#N/A	#N/A
gene_id_2										gene_id_28	#N/A	#N/A	#N/A	#N/A	#N/A	#N/A
gene_id_2										gene_id_29	#N/A	#N/A	#N/A	#N/A	#N/A	#N/A
gene_id_2										gene_id_30	#N/A	#N/A	#N/A	#N/A	#N/A	#N/A
gene_id_3										gene_id_31	#N/A	#N/A	#N/A	#N/A	#N/A	#N/A
gene_id_4										gene_id_32	#N/A	#N/A	#N/A	#N/A	#N/A	#N/A
gene_id_4										gene_id_33	#N/A	#N/A	#N/A	#N/A	#N/A	#N/A
gene_id_4										gene_id_34	#N/A	#N/A	#N/A	#N/A	#N/A	#N/A
gene_id_4										gene_id_35	#N/A	#N/A	#N/A	#N/A	#N/A	#N/A
gene_id_4										gene_id_36	#N/A	#N/A	#N/A	#N/A	#N/A	#N/A
gene_id_4										gene_id_37	#N/A	#N/A	#N/A	#N/A	#N/A	#N/A
										gene_id_38	#N/A	#N/A	#N/A	#N/A	#N/A	#N/A
										gene_id_39	#N/A	#N/A	#N/A	#N/A	#N/A	#N/A
										gene_id_40	#N/A	#N/A	#N/A	#N/A	#N/A	#N/A
										gene_id_41	#N/A	#N/A	#N/A	#N/A	#N/A	#N/A
										gene_id_42	#N/A	#N/A	#N/A	#N/A	#N/A	#N/A
										gene_id_43	#N/A	#N/A	#N/A	#N/A	#N/A	#N/A
										gene_id_44	#N/A	#N/A	#N/A	#N/A	#N/A	#N/A
										gene_id_45	#N/A	#N/A	#N/A	#N/A	#N/A	#N/A
										gene_id_46	#N/A	#N/A	#N/A	#N/A	#N/A	#N/A
										gene_id_47	#N/A	#N/A	#N/A	#N/A	#N/A	#N/A
										gene_id_48	#N/A	#N/A	#N/A	#N/A	#N/A	#N/A
										gene_id_49	#N/A	#N/A	#N/A	#N/A	#N/A	#N/A
										gene_id_50	#N/A	#N/A	#N/A	#N/A	#N/A	#N/A
										gene_id_51	#N/A	#N/A	#N/A	#N/A	#N/A	#N/A
										gene_id_52	#N/A	#N/A	#N/A	#N/A	#N/A	#N/A
										gene_id_53	#N/A	#N/A	#N/A	#N/A	#N/A	#N/A
										gene_id_54	#N/A	#N/A	#N/A	#N/A	#N/A	#N/A
										gene_id_55	#N/A	#N/A	#N/A	#N/A	#N/A	#N/A
