# Supplementary material for: Multiplexed functional metagenomic analysis of the infant microbiome identifies effectors of NF-κB, autophagy, and cellular redox state
Source: Cell Rep. 2021 Sep 21;36(12):109746. doi: 10.1016/j.celrep.2021.109746 (PMC8480279; doi:10.1016/j.celrep.2021.109746)
Supplement: Table S5. Primers used in this study, related to STAR Methods [file mmc6.xlsx]

## Sheet: Sheet1
Primer name	Sequence (5’-3’)
KAN-2 FP-1	ACCTACAACAAAGCTCTCATCAACC
KAN-2 RP-1	GCAATGTAACATCAGAGATTTTGAG
T7	TAATACGACTCACTATAGGG
T7-term	GCTAGTTATTGCTCAGCGG
L001-A-F1	CAGCCATATGGCTAGCGCATATACTGCTATGATTATTGATG
L001-A-R1	GGTGGTGGTGCTCGAGTTATTTTGTAAGACCTGCTTGTTGC
L01-B-F1	GAGA TCTAGA CTTTAA GAAGGAG ATATACC ATGAAATTCAAAACATTTATGCCTG
L01-B-R1	GAGA CTCGAG TTATTGAATTGTAGGTGCATTAATCG
L01-D-F1	GAGA TCTAGA CTTTAA GAAGGAG ATATACC ATGAAATTCAAAACATTTATGCCTG
L01-D-R1	GAGA CTCGAG TTATTGAATTGTCGGTGCATTAATC
L02-ABCDEFG-F1	GAGA TCTAGA CTTTAA GAAGGAG ATATACC ATGAAAATTAAAACTCTGGCAATCG
L02-ABCDEFG-R1	GAGA CTCGAG TTATTGATAAACAAAAGTCACGCC
L02-HIJ-F1	GAGA TCTAGA CTTTAA GAAGGAG ATATACC ATGGAACAGACCTGGC
L02-HIJ-R1	GAGA CTCGAG TCAGGCGTCGACTTTATC
L02-H-F1	GAGA TCTAGA CTTTAA GAAGGAG ATATACC ATGGAACAGACCTGGC
L02-H-R1	GAGA CTCGAG TTAACGGCTAAAGAAAGCG
L02-I-F1	GAGA TCTAGA CTTTAA GAAGGAG ATATACC
L02-I-R1	GAGA CTCGAG TTACAGCGCAGCCAC
L02-J-F1	GAGA TCTAGA CTTTAA GAAGGAG ATATACC ATGAAATCTGCCACCTCT
L02-J-R1	GAGA CTCGAG TCAGGCGTCGACTTTATC
L03-A-F1	GAGA TCTAGA CTTTAA GAAGGAG ATATACC ATGAAAAATATAAATATCACAGCAAAAGATACAG
L03-A-R1	GAGA CTCGAG TTAGTTCGAGTTATTGGTATCAATTAGC
L03-BCD-F1	GAGA TCTAGA CTTTAA GAAGGAG ATATACC ATGCGTCTATTTCAAAAAAAAGGGATG
L03-BCD-R1	GAGA GTCGAC TTACCTTTCTCTCAGCGCTTC
L03-E-F1	GAGA TCTAGA CTTTAA GAAGGAG ATATACC ATGGCATTGAGCGATTTATTACAAC
L03-E-R1	GAGA CTCGAG TTACACGACACGTTGTTTGAG
L03-F-F1	GAGA TCTAGA CTTTAA GAAGGAG ATATACC ATGGTGCAGGAATCCCGCT
L03-F-R1	GAGA CTCGAG CTATTTTTTCTTTGCCACCGCGGC
S001-A-F1	GAGA TCTAGA CTTTAA GAAGGAG ATATACC ATGAAATTTAATACAAAATGTGTTCACGG
S001-A-R1	GAGA CTCGAG TTATTTATTAAAAGCTTGTTCCAAGTCTG
S001-B-F1	GAGA TCTAGA CTTTAA GAAGGAG ATATACC ATGGGACAATATAACTTTGATCAAATTTTAG
S001-B-R1	GAGA CTCGAG TTAAAAGCCCTTAGCCTCATAG
S001-C-F1	GAGA TCTAGA CTTTAA GAAGGAG ATATACC ATGCCTATTAAAGTAATAAAAAATTTACCGG
S001-C-R1	GAGA CTCGAG TTAGATGTAAGCGCCTAAATTTTTATC
